# Supplementary material for: Dynamic enhancer landscapes in human craniofacial development
Source: Nat Commun. 2024 Mar 6;15:2030. doi: 10.1038/s41467-024-46396-4 (PMC10917818; doi:10.1038/s41467-024-46396-4)
Supplement: Supplementary file 4 — Supplementary Data 1-22 [file 41467_2024_46396_MOESM4_ESM.xlsx]

## Sheet: Supp.Data.1
Supplementary Data 1. Summary of human embryonic samples. Genome-wide ChIP-seq (H3K27ac), ATAC-seq and RNA-seq data generated and/or presented in this study is shown with details for sample information including embryonic stage, tissue and assay type.
Sample	Karyotype provided	Source	Publication	Stage	Post-conception week	Tissue	Species		Assay
CS18_12612	46, XX	Human Developmental Biology Resource at Newcastle University	Primary data generated in this study	CS18	7	Face	Homo sapiens		ChIP-seq (H3K27ac)
CS18_12676	46, XX	Human Developmental Biology Resource at Newcastle University	Primary data generated in this study	CS18	7	Face	Homo sapiens		ChIP-seq (H3K27ac)
CS18_12695	46, XY	Human Developmental Biology Resource at Newcastle University	Primary data generated in this study	CS18	7	Face	Homo sapiens		ChIP-seq (H3K27ac)
CS19_12696	46, XY	Human Developmental Biology Resource at Newcastle University	Primary data generated in this study	CS19	7	Face	Homo sapiens		ChIP-seq (H3K27ac)
CS22_11963	46, XX	Human Developmental Biology Resource at Newcastle University	Primary data generated in this study	CS22	8	Face	Homo sapiens		ChIP-seq (H3K27ac)
CS22_12523r1	46, XY	Human Developmental Biology Resource at Newcastle University	Primary data generated in this study	CS22	8	Face	Homo sapiens		ChIP-seq (H3K27ac)
CS22_12523r2	46, XY	Human Developmental Biology Resource at Newcastle University	Primary data generated in this study	CS22	8	Face	Homo sapiens		ChIP-seq (H3K27ac)
CS23_12492	46, XY	Human Developmental Biology Resource at Newcastle University	Primary data generated in this study	CS23	8	Face	Homo sapiens		ChIP-seq (H3K27ac)
CS18_12676	46, XX	Human Developmental Biology Resource at Newcastle University	Primary data generated in this study	CS18	7	Face	Homo sapiens		ATAC-seq
CS18_12695	46, XY	Human Developmental Biology Resource at Newcastle University	Primary data generated in this study	CS18	7	Face	Homo sapiens		ATAC-seq
CS19_12696	46, XY	Human Developmental Biology Resource at Newcastle University	Primary data generated in this study	CS19	7	Face	Homo sapiens		ATAC-seq
CS22_12498	46, XY	Human Developmental Biology Resource at Newcastle University	Primary data generated in this study	CS22	8	Face	Homo sapiens		ATAC-seq
CS23_12492	46, XY	Human Developmental Biology Resource at Newcastle University	Primary data generated in this study	CS23	8	Face	Homo sapiens		ATAC-seq
CS18_11904	46, XY	Human Developmental Biology Resource at Newcastle University	Primary data generated in this study	CS18	7	Face	Homo sapiens		RNA-seq
CS18_12041	46, XX	Human Developmental Biology Resource at Newcastle University	Primary data generated in this study	CS18	7	Face	Homo sapiens		RNA-seq
CS18_12612	46, XX	Human Developmental Biology Resource at Newcastle University	Primary data generated in this study	CS18	7	Face	Homo sapiens		RNA-seq
CS18_12695	46, XY	Human Developmental Biology Resource at Newcastle University	Primary data generated in this study	CS18	7	Face	Homo sapiens		RNA-seq
CS19_12696	46, XY	Human Developmental Biology Resource at Newcastle University	Primary data generated in this study	CS19	7	Face	Homo sapiens		RNA-seq
CS22_11865	46, XY	Human Developmental Biology Resource at Newcastle University	Primary data generated in this study	CS22	8	Face	Homo sapiens		RNA-seq
CS22_11940	46, XY	Human Developmental Biology Resource at Newcastle University	Primary data generated in this study	CS22	8	Face	Homo sapiens		RNA-seq
CS22_11963	46, XX	Human Developmental Biology Resource at Newcastle University	Primary data generated in this study	CS22	8	Face	Homo sapiens		RNA-seq
CS22_12425	46, XY	Human Developmental Biology Resource at Newcastle University	Primary data generated in this study	CS22	8	Face	Homo sapiens		RNA-seq
CS22_12493	46, XX	Human Developmental Biology Resource at Newcastle University	Primary data generated in this study	CS22	8	Face	Homo sapiens		RNA-seq
CS22_12498	46, XY	Human Developmental Biology Resource at Newcastle University	Primary data generated in this study	CS22	8	Face	Homo sapiens		RNA-seq
CS22_12706	46, XY	Human Developmental Biology Resource at Newcastle University	Primary data generated in this study	CS22	8	Face	Homo sapiens		RNA-seq
CS23_11846	46, XX	Human Developmental Biology Resource at Newcastle University	Primary data generated in this study	CS23	8	Face	Homo sapiens		RNA-seq
CS23_11884	46, XX	Human Developmental Biology Resource at Newcastle University	Primary data generated in this study	CS23	8	Face	Homo sapiens		RNA-seq
CS23_12440	46, XX	Human Developmental Biology Resource at Newcastle University	Primary data generated in this study	CS23	8	Face	Homo sapiens		RNA-seq
CS23_12492	46, XY	Human Developmental Biology Resource at Newcastle University	Primary data generated in this study	CS23	8	Face	Homo sapiens		RNA-seq
CS13_12383W	na	na	Wilderman et.al., 2018	CS13	4	Face	Homo sapiens		ChIP-seq (H3K27ac)
CS13_12690W	na	na	Wilderman et.al., 2018	CS13	4	Face	Homo sapiens		ChIP-seq (H3K27ac)
CS13_12829W	na	na	Wilderman et.al., 2018	CS13	4	Face	Homo sapiens		ChIP-seq (H3K27ac)
CS13_12830W	na	na	Wilderman et.al., 2018	CS13	4	Face	Homo sapiens		ChIP-seq (H3K27ac)
CS13_12877W	na	na	Wilderman et.al., 2018	CS13	4	Face	Homo sapiens		ChIP-seq (H3K27ac)
CS14_12408W	na	na	Wilderman et.al., 2018	CS14	5	Face	Homo sapiens		ChIP-seq (H3K27ac)
CS14_12709W	na	na	Wilderman et.al., 2018	CS14	5	Face	Homo sapiens		ChIP-seq (H3K27ac)
CS14_12913W	na	na	Wilderman et.al., 2018	CS14	5	Face	Homo sapiens		ChIP-seq (H3K27ac)
CS15_13000W	na	na	Wilderman et.al., 2018	CS15	5	Face	Homo sapiens		ChIP-seq (H3K27ac)
CS15_13019W	na	na	Wilderman et.al., 2018	CS15	5	Face	Homo sapiens		ChIP-seq (H3K27ac)
CS15_13128W	na	na	Wilderman et.al., 2018	CS15	5	Face	Homo sapiens		ChIP-seq (H3K27ac)
CS17_12191W	na	na	Wilderman et.al., 2018	CS17	6	Face	Homo sapiens		ChIP-seq (H3K27ac)
CS17_12331W	na	na	Wilderman et.al., 2018	CS17	6	Face	Homo sapiens		ChIP-seq (H3K27ac)
CS17_12341W	na	na	Wilderman et.al., 2018	CS17	6	Face	Homo sapiens		ChIP-seq (H3K27ac)
CS17_12611W	na	na	Wilderman et.al., 2018	CS17	6	Face	Homo sapiens		ChIP-seq (H3K27ac)
CS20_12104W	na	na	Wilderman et.al., 2018	CS20	8	Face	Homo sapiens		ChIP-seq (H3K27ac)

## Sheet: Supp.Data.2
Supplementary Data 2. Distal enhancer peaks (human). Coordinates for chromosome, start and end are shown for 13,983 reproducible peaks across weeks 4-8 of the developing human face for genome-wide anti-H3K27ac ChIP-seq. Coordinates in hg38.
Human enhancers: this study			Week4	Week5	Week6	Week7	Week8	Class	Prescott et al., 2015 top5K enhancers	Prescott et al., 20151K human-biased enhancers	FANTOM5 enhancers
Chr (hg38)	Start (hg38)	End (hg38)									Chr (hg38)	Start (hg38)	End (hg38)	normalized TPM (HEPM enhancers)	bp overlap with columns A-C
chr1	934968	945722	0	1	1	1	1	continuous
chr1	1022650	1028032	1	0	1	0	1	non-continuous
chr1	1031210	1035148	1	0	0	0	0	week-specific
chr1	1079121	1082053	1	1	1	1	1	constant		chr1:1079686-1079886	chr1	1079454	1079715	0	261
chr1	1142620	1146919	1	0	0	0	0	week-specific
chr1	1303042	1306742	0	0	0	1	1	continuous
chr1	1371292	1372985	0	0	0	0	1	week-specific
chr1	1776250	1779435	0	0	1	0	1	non-continuous			chr1	1777385	1777910	0	525
chr1	1857191	1863130	0	0	0	1	1	continuous	chr1:1860085-1860286		chr1	1862390	1862423	0	33
chr1	1905723	1910733	1	1	1	1	1	constant			chr1	1909010	1909396	1.01077	386
chr1	2087296	2088752	1	0	0	0	0	week-specific
chr1	2124520	2137426	1	1	1	1	1	constant			chr1	2128493	2128555	0	62
chr1	2187719	2201641	1	1	1	1	1	constant		chr1:2189422-2189625
chr1	2203027	2204908	0	0	1	0	1	non-continuous			chr1	2204446	2204747	0	301
chr1	2236914	2241119	0	0	0	0	1	week-specific			chr1	2240385	2240507	0	122
chr1	2245392	2250571	0	0	0	1	0	week-specific			chr1	2246176	2246390	0	214
chr1	2255436	2257673	0	0	0	0	1	week-specific
chr1	2266065	2280825	1	1	1	1	1	constant	chr1:2279329-2279531
chr1	2282397	2285881	1	0	1	0	0	non-continuous
chr1	2288732	2292303	1	0	0	1	1	non-continuous			chr1	2290429	2291109	0	680
chr1	2297644	2302289	1	0	0	1	1	non-continuous			chr1	2299239	2299456	0	217
chr1	2309866	2325171	1	1	1	1	1	constant			chr1	2314336	2314677	0	341
chr1	2342256	2346335	0	0	0	0	1	week-specific
chr1	2380575	2383843	1	0	1	0	1	non-continuous
chr1	2535062	2536227	1	0	0	0	0	week-specific
chr1	2577590	2579395	0	1	0	0	0	week-specific			chr1	2578263	2578759	0	496
chr1	2641128	2644537	0	1	1	1	1	continuous			chr1	2642640	2642705	0	65
chr1	2852825	2859369	1	1	1	1	1	constant	chr1:2855625-2855825		chr1	2855994	2856148	0.336922	154
chr1	2862919	2870134	1	1	0	0	0	continuous
chr1	2873088	2880797	1	0	1	1	1	non-continuous
chr1	2889326	2893532	1	0	1	1	0	non-continuous
chr1	2903933	2904618	0	1	0	0	0	week-specific
chr1	2915976	2918292	0	1	0	0	0	week-specific
chr1	2918340	2921175	1	0	0	0	0	week-specific
chr1	2924997	2926829	0	0	0	1	0	week-specific
chr1	2966094	2974505	1	1	1	1	1	constant	chr1:2968485-2968685
chr1	2977935	2989312	1	1	1	1	1	constant
chr1	3011134	3014426	0	1	1	1	0	continuous
chr1	3079647	3081593	0	0	0	1	0	week-specific
chr1	3101094	3108067	1	1	1	0	0	continuous
chr1	3110513	3114135	1	0	0	0	0	week-specific
chr1	3114444	3129083	1	0	1	1	1	non-continuous	chr1:3121546-3121746
chr1	3168490	3175637	1	0	1	0	1	non-continuous			chr1	3170359	3170766	0	407
chr1	3182101	3189022	1	1	1	1	0	continuous	chr1:3183499-3183700
chr1	3321657	3325835	1	1	1	1	0	continuous
chr1	3334480	3336234	1	0	0	0	0	week-specific			chr1	3335196	3335455	0	259
chr1	3338101	3340372	0	1	0	0	0	week-specific
chr1	3345074	3347712	0	0	0	0	1	week-specific
chr1	3348965	3356356	1	1	1	1	1	constant			chr1	3350911	3351048	0	137
chr1	3363976	3367846	0	0	0	1	0	week-specific
chr1	3391544	3396143	1	1	1	1	1	constant			chr1	3393426	3393697	0	271
chr1	3470292	3473938	1	1	1	0	0	continuous
chr1	3478589	3485441	1	1	0	0	0	continuous			chr1	3482300	3482550	0	250
chr1	3513988	3517957	0	0	0	0	1	week-specific
chr1	3519864	3554682	1	1	1	1	1	constant			chr1	3543343	3543633	0.336922	290
chr1	3575726	3576671	0	0	0	1	0	week-specific
chr1	3589602	3594575	1	0	0	0	0	week-specific
chr1	3594735	3601695	1	1	1	1	1	constant			chr1	3597608	3597839	0	231
chr1	3617926	3619569	0	0	1	0	0	week-specific
chr1	4107771	4109744	0	1	0	0	0	week-specific
chr1	4420746	4422216	1	0	0	0	0	week-specific
chr1	5716078	5720436	1	0	0	0	0	week-specific
chr1	5742969	5744172	1	0	0	0	0	week-specific
chr1	5744647	5746510	1	0	0	0	0	week-specific
chr1	6197836	6201482	1	1	1	1	1	constant
chr1	6268965	6274660	0	0	0	0	1	week-specific	chr1:6271531-6271752
chr1	6274764	6278058	0	0	1	1	1	continuous		chr1:6276358-6276564	chr1	6276411	6276770	0	359
chr1	6327789	6331631	0	0	0	0	1	week-specific
chr1	6357348	6360946	1	0	0	0	1	non-continuous
chr1	6483604	6487146	1	1	1	0	1	non-continuous
chr1	6488333	6492680	1	1	1	1	1	constant
chr1	6496235	6497846	1	0	0	0	0	week-specific
chr1	6599986	6606821	1	1	1	1	1	constant			chr1	6600948	6601579	0	631
chr1	6866250	6871839	0	0	0	1	0	week-specific	chr1:6869117-6869317
chr1	6935001	6936535	0	0	0	1	0	week-specific
chr1	6959273	6962724	0	0	0	1	0	week-specific
chr1	6970733	6971385	0	0	0	0	1	week-specific
chr1	7290814	7294027	0	0	0	1	0	week-specific
chr1	7298277	7302281	1	0	0	1	1	non-continuous			chr1	7299355	7299619	0.673845	264
chr1	7377725	7381212	1	1	1	0	0	continuous
chr1	7451540	7454873	1	0	0	0	0	week-specific
chr1	7469151	7474054	1	0	0	0	0	week-specific			chr1	7471002	7471480	2.02153	478
chr1	7487636	7488518	1	0	0	0	0	week-specific
chr1	7489736	7492579	1	0	0	0	0	week-specific			chr1	7491408	7491786	0	378
chr1	7500363	7501617	1	0	0	0	0	week-specific
chr1	7662581	7674424	1	1	1	1	1	constant			chr1	7668613	7668910	0	297
chr1	7677429	7684171	1	1	1	1	1	constant			chr1	7681946	7682081	0	135
chr1	7702058	7706430	1	0	1	0	1	non-continuous			chr1	7704483	7704871	0	388
chr1	7751148	7754457	0	0	1	1	1	continuous			chr1	7753594	7753769	0	175
chr1	7959873	7963567	1	1	1	1	1	constant
chr1	8069188	8072778	0	0	0	1	1	continuous
chr1	8112085	8119775	1	1	1	1	1	constant	chr1:8113759-8113960		chr1	8113386	8113465	0	79
chr1	8120120	8122258	0	0	0	1	0	week-specific			chr1	8120949	8121187	0	238
chr1	8136478	8139182	1	0	1	0	0	non-continuous	chr1:8137953-8138153		chr1	8138028	8138274	0	246
chr1	8142574	8143725	0	0	0	1	0	week-specific
chr1	8153006	8157470	1	0	1	1	0	non-continuous			chr1	8154688	8154999	0	311
chr1	8166099	8172230	1	1	1	1	1	constant	chr1:8169981-8170185		chr1	8166078	8166362	0	263
chr1	8215465	8218949	1	1	1	1	1	constant
chr1	8362477	8364750	0	0	0	1	1	continuous
chr1	8406658	8411303	0	0	0	1	1	continuous			chr1	8409646	8410001	0	355
chr1	8436741	8440823	0	0	0	1	1	continuous			chr1	8439027	8439168	0	141
chr1	8461585	8466399	0	0	1	1	1	continuous
chr1	8475987	8478646	1	0	0	0	0	week-specific
chr1	8516014	8519351	0	0	0	1	0	week-specific
chr1	8523209	8528785	0	0	1	1	1	continuous
chr1	8660372	8661821	0	0	0	0	1	week-specific			chr1	8660467	8660624	0	157
chr1	8679104	8681608	0	0	0	1	0	week-specific
chr1	8698046	8709332	1	1	1	1	1	constant			chr1	8702067	8702416	0	349
chr1	8709470	8714092	1	0	1	1	1	non-continuous
chr1	8847925	8849570	0	0	0	0	1	week-specific
chr1	8905451	8906230	0	0	0	0	1	week-specific
chr1	8937822	8938883	0	0	0	1	0	week-specific
chr1	8942907	8944258	0	0	1	0	0	week-specific
chr1	9195788	9196497	1	0	0	0	0	week-specific			chr1	9196060	9196577	0	437
chr1	9264649	9267202	1	0	0	0	0	week-specific
chr1	9277776	9284017	0	0	1	1	0	continuous
chr1	9317285	9328172	1	0	1	1	1	non-continuous
chr1	9336407	9343006	1	1	1	1	1	constant			chr1	9338973	9339102	0	129
chr1	9348889	9351109	0	0	0	0	1	week-specific
chr1	9351209	9354550	1	0	0	0	0	week-specific
chr1	9363130	9365213	0	0	1	1	0	continuous
chr1	9367990	9379673	1	1	1	1	1	constant	chr1:9371378-9371578
chr1	9397335	9403137	0	0	1	1	0	continuous
chr1	9411014	9415204	0	0	1	1	1	continuous			chr1	9413628	9413805	0	177
chr1	9425363	9430929	1	1	1	1	1	constant			chr1	9426375	9426729	0	354
chr1	9440152	9451818	1	1	1	1	1	constant			chr1	9444162	9444446	0	284
chr1	9453901	9454809	1	0	0	0	0	week-specific
chr1	9465589	9469075	0	0	1	1	1	continuous
chr1	9531122	9534708	1	0	1	1	1	non-continuous
chr1	9715239	9719927	1	1	1	1	1	constant
chr1	9874514	9876141	1	0	0	0	1	non-continuous
chr1	9888607	9892071	0	0	0	1	0	week-specific
chr1	9950016	9951748	1	0	1	0	0	non-continuous
chr1	10177452	10182810	0	0	1	1	1	continuous
chr1	10236236	10237568	0	0	0	0	1	week-specific
chr1	10386487	10389355	0	0	0	1	1	continuous			chr1	10387650	10388312	0.336922	662
chr1	10494450	10497893	0	0	0	0	1	week-specific			chr1	10496048	10496470	0	422
chr1	10663077	10678660	1	1	0	0	0	continuous			chr1	10663738	10663897	0	159
chr1	10693569	10694419	1	0	0	0	0	week-specific
chr1	10694716	10696334	1	0	0	0	0	week-specific
chr1	10703318	10707138	1	0	0	0	0	week-specific			chr1	10706333	10706780	0	447
chr1	10723175	10728726	1	0	0	0	0	week-specific
chr1	10888268	10890917	0	0	1	1	0	continuous
chr1	10897749	10899553	1	0	0	0	0	week-specific
chr1	10979830	10980961	1	0	0	1	0	non-continuous			chr1	10980242	10980535	0	293
chr1	11330263	11330697	1	0	0	0	0	week-specific
chr1	11678953	11683573	1	0	1	1	1	non-continuous
chr1	11699783	11702805	1	0	1	0	0	non-continuous			chr1	11701698	11701992	0	294
chr1	11702947	11707420	1	0	0	0	0	week-specific
chr1	11730729	11733063	0	0	0	0	1	week-specific			chr1	11731825	11732003	0	178
chr1	11783661	11786319	1	1	0	0	0	continuous
chr1	11941494	11947129	1	1	1	1	1	constant
chr1	12032852	12036015	0	0	0	0	1	week-specific
chr1	12067369	12068735	1	0	0	0	0	week-specific			chr1	12067808	12068125	0	317
chr1	12174198	12176669	0	1	0	0	0	week-specific			chr1	12175013	12175406	0	393
chr1	12183727	12189223	1	1	1	1	1	constant			chr1	12183795	12184614	0	819
chr1	12314537	12320246	0	0	0	0	1	week-specific
chr1	12343737	12345907	0	0	0	0	1	week-specific
chr1	12355179	12358770	0	0	0	1	1	continuous
chr1	12380176	12383043	0	0	1	1	1	continuous	chr1:12380784-12380984
chr1	12401054	12410938	0	0	1	1	1	continuous	chr1:12406880-12407080
chr1	12432056	12438040	0	0	1	1	1	continuous			chr1	12433257	12433656	0	399
chr1	12446519	12455590	0	0	1	0	1	non-continuous	chr1:12448955-12449155		chr1	12448727	12448949	0	222
chr1	12460050	12463224	0	0	0	1	1	continuous
chr1	12463327	12465866	0	0	1	0	1	non-continuous
chr1	12482958	12488548	0	0	1	0	0	week-specific			chr1	12484319	12484636	0	317
chr1	12495098	12498267	0	0	0	1	0	week-specific	chr1:12497471-12497671
chr1	12539200	12543551	1	0	1	0	0	non-continuous			chr1	12539902	12540153	0	251
chr1	12551945	12559612	1	0	1	1	1	non-continuous			chr1	12554085	12554218	0.336922	133
chr1	12592283	12598360	1	0	1	1	1	non-continuous	chr1:12596002-12596202
chr1	13747861	13752076	1	1	1	1	1	constant
chr1	13764110	13767703	0	0	0	1	1	continuous
chr1	14364883	14367818	0	0	0	1	1	continuous
chr1	14511118	14512435	0	0	0	0	1	week-specific
chr1	14626425	14628821	1	0	0	0	0	week-specific
chr1	14754855	14757204	0	0	0	1	0	week-specific
chr1	14809747	14811337	0	0	0	1	0	week-specific
chr1	14825583	14827245	0	0	0	1	0	week-specific
chr1	14921995	14926797	1	1	1	1	1	constant
chr1	14935715	14938805	0	0	1	0	0	week-specific
chr1	14939832	14949174	1	1	1	1	1	constant	chr1:14946674-14946874		chr1	14939995	14940230	0	235
chr1	14949310	14951669	0	0	1	1	0	continuous
chr1	14962814	14966432	0	0	0	1	0	week-specific
chr1	14987706	14989003	0	0	0	1	0	week-specific
chr1	15007353	15009797	1	0	1	0	0	non-continuous			chr1	15008896	15009236	0	340
chr1	15085975	15091697	0	1	1	1	1	continuous			chr1	15088678	15089010	0	332
chr1	15206409	15208357	0	1	0	0	0	week-specific
chr1	15212034	15216968	1	1	1	1	1	constant	chr1:15214585-15214785		chr1	15213410	15213600	0	190
chr1	15323002	15330451	1	0	0	1	1	non-continuous			chr1	15323054	15323253	0	199
chr1	15830535	15837854	1	1	1	1	1	constant			chr1	15831914	15832265	0	351
chr1	15882546	15888881	1	1	1	1	1	constant	chr1:15886341-15886541		chr1	15882830	15883275	0	445
chr1	15947846	15952410	0	0	0	1	0	week-specific			chr1	15949533	15949987	0	454
chr1	16026919	16027714	1	0	0	0	0	week-specific
chr1	16048512	16049806	0	0	1	0	0	week-specific
chr1	16078720	16080944	1	0	1	0	1	non-continuous
chr1	16110413	16114165	1	0	1	0	1	non-continuous			chr1	16111742	16112238	0	496
chr1	16114222	16117939	0	1	0	0	0	week-specific			chr1	16116077	16116309	0	232
chr1	16140171	16142604	0	0	0	0	1	week-specific
chr1	16143064	16149277	1	1	1	1	1	constant			chr1	16143686	16144107	0	421
chr1	16164123	16170048	0	1	1	1	0	continuous
chr1	16172184	16179623	1	1	1	1	1	constant	chr1:16175943-16176143		chr1	16173266	16173400	0	134
chr1	16180640	16184979	1	0	1	1	0	non-continuous			chr1	16181907	16182147	0	240
chr1	16243321	16245117	0	0	0	0	1	week-specific
chr1	16365678	16369147	1	1	1	1	1	constant
chr1	16509784	16510280	1	0	0	0	0	week-specific
chr1	16618181	16619153	1	0	0	0	0	week-specific
chr1	16619710	16621578	1	0	0	0	0	week-specific
chr1	16705958	16710011	1	0	1	0	0	non-continuous
chr1	16716592	16718551	0	1	0	0	0	week-specific
chr1	16723641	16725824	1	0	0	0	0	week-specific
chr1	16748356	16749155	0	0	1	0	0	week-specific
chr1	16911685	16917214	1	1	1	1	1	constant			chr1	16913693	16914288	3.36922	595
chr1	16920245	16931543	1	1	1	1	1	constant			chr1	16926712	16927046	0.336922	334
chr1	16959666	16973910	1	1	1	1	1	constant
chr1	17044993	17046762	0	0	0	1	1	continuous
chr1	17210050	17214927	0	0	1	1	0	continuous
chr1	17243928	17247682	1	1	0	0	0	continuous	chr1:17245332-17245532
chr1	17531299	17533864	1	0	0	0	0	week-specific
chr1	17568890	17570446	1	0	0	0	1	non-continuous			chr1	17569703	17570129	0.336922	426
chr1	17571911	17577043	1	0	0	0	0	week-specific
chr1	17584234	17590773	1	1	1	1	1	constant
chr1	17696052	17698384	0	0	0	0	1	week-specific
chr1	17700258	17701900	1	0	0	0	0	week-specific
chr1	17742439	17744198	0	0	0	0	1	week-specific
chr1	18406324	18407501	1	0	0	0	0	week-specific
chr1	18715902	18717922	0	0	1	0	1	non-continuous
chr1	18906423	18908787	1	0	0	0	0	week-specific
chr1	18926190	18927808	0	0	0	0	1	week-specific			chr1	18926540	18926897	0.336922	357
chr1	18936317	18952639	1	1	1	1	1	constant	chr1:18949878-18950078		chr1	18937585	18937715	0	130
chr1	19008837	19014076	1	0	0	1	0	non-continuous	chr1:19011194-19011404		chr1	19009983	19010220	0	237
chr1	19052646	19055840	1	0	0	0	0	week-specific
chr1	19340937	19343133	0	0	0	1	0	week-specific	chr1:19342091-19342291
chr1	19359349	19363103	0	0	0	0	1	week-specific
chr1	19365103	19371258	0	0	0	1	1	continuous
chr1	19378735	19380531	0	0	0	0	1	week-specific
chr1	19380909	19383539	0	0	1	1	1	continuous
chr1	19384371	19387288	0	0	0	1	1	continuous
chr1	19388836	19393263	0	0	1	1	1	continuous	chr1:19391211-19391411
chr1	19394179	19395943	0	0	0	0	1	week-specific	chr1:19395660-19395861
chr1	19399523	19402966	0	0	0	0	1	week-specific
chr1	19404593	19408281	0	0	0	1	1	continuous	chr1:19405978-19406178
chr1	19436151	19440808	1	0	0	1	1	non-continuous	chr1:19438131-19438331		chr1	19436033	19436304	0	153
chr1	19444842	19447183	0	0	0	0	1	week-specific	chr1:19445937-19446137
chr1	19447521	19450077	0	0	0	1	1	continuous	chr1:19448936-19449136
chr1	19494966	19497208	0	0	0	1	1	continuous
chr1	19628665	19630487	0	0	0	1	0	week-specific
chr1	19642910	19647704	1	0	1	1	1	non-continuous
chr1	20213079	20213563	1	0	0	0	0	week-specific
chr1	20695114	20699019	1	1	1	1	1	constant
chr1	21012405	21013908	0	0	0	1	1	continuous
chr1	21116554	21119149	0	0	0	1	0	week-specific	chr1:21117624-21117830
chr1	21148279	21151281	0	0	0	1	1	continuous			chr1	21149166	21149561	0	395
chr1	21273821	21282166	1	1	0	1	1	non-continuous
chr1	21300152	21311036	1	0	1	1	1	non-continuous
chr1	21316002	21330009	1	1	1	1	1	constant			chr1	21317338	21317702	0	364
chr1	21573500	21576042	0	0	1	0	1	non-continuous
chr1	21589572	21590977	0	0	0	0	1	week-specific			chr1	21590017	21590504	0	487
chr1	21617293	21621925	0	0	0	0	1	week-specific
chr1	21813994	21815430	1	0	0	0	0	week-specific
chr1	21899555	21903541	1	1	0	0	0	continuous
chr1	21908234	21915955	1	1	0	1	1	non-continuous	chr1:21910200-21910400		chr1	21909343	21909508	0	165
chr1	21919329	21924460	0	0	0	0	1	week-specific
chr1	21943770	21945632	0	0	0	0	1	week-specific			chr1	21944538	21944650	0	112
chr1	22039430	22040740	0	0	0	0	1	week-specific			chr1	22039733	22040348	0	615
chr1	22112549	22116823	0	0	1	1	1	continuous
chr1	22122398	22123346	1	0	0	0	0	week-specific
chr1	22162889	22164223	1	0	0	0	1	non-continuous
chr1	22252685	22255699	0	0	0	0	1	week-specific
chr1	22274389	22276255	0	0	1	1	0	continuous
chr1	22349240	22352506	0	1	1	0	1	non-continuous
chr1	22378920	22380257	0	0	0	0	1	week-specific	chr1:22379735-22379935
chr1	22507351	22510666	0	0	0	1	0	week-specific			chr1	22509954	22510197	0.673845	243
chr1	22556046	22556475	1	0	0	0	0	week-specific
chr1	22675903	22677735	1	1	0	0	0	continuous			chr1	22677011	22677127	0	116
chr1	22753026	22755020	0	0	1	1	1	continuous
chr1	22770954	22777175	1	0	0	1	1	non-continuous
chr1	22777636	22779586	1	0	0	0	1	non-continuous
chr1	22787606	22792272	0	0	0	0	1	week-specific			chr1	22790176	22790559	0	383
chr1	22793842	22797184	0	0	0	0	1	week-specific			chr1	22797175	22797576	0	9
chr1	22798682	22803461	0	1	0	1	0	non-continuous
chr1	22813237	22817354	0	0	0	1	1	continuous
chr1	22824634	22831470	0	0	1	1	1	continuous
chr1	23166285	23170343	1	1	1	1	1	constant			chr1	23167522	23168149	0	627
chr1	23393429	23396371	0	0	1	1	1	continuous			chr1	23394597	23394969	0	372
chr1	23402381	23405194	0	0	0	0	1	week-specific
chr1	23411440	23412712	0	0	0	0	1	week-specific
chr1	23472892	23473823	0	0	0	0	1	week-specific
chr1	23544002	23546566	0	0	1	0	0	week-specific
chr1	23573633	23579390	0	0	0	1	1	continuous			chr1	23575448	23575566	0	118
chr1	23634045	23636801	1	0	0	1	0	non-continuous			chr1	23635065	23635204	0	139
chr1	23636974	23639111	0	1	1	0	0	continuous
chr1	23823426	23826870	1	1	1	1	1	constant
chr1	23930491	23932716	0	0	0	1	1	continuous
chr1	23963263	23965693	0	0	0	0	1	week-specific
chr1	24014216	24024122	0	0	1	1	1	continuous			chr1	24022850	24022998	0	148
chr1	24149240	24154011	0	0	1	1	1	continuous			chr1	24149892	24150119	0	227
chr1	24235396	24237776	0	0	1	0	0	week-specific
chr1	24286402	24286868	0	0	0	0	1	week-specific
chr1	24338925	24341968	1	0	1	0	0	non-continuous
chr1	24418593	24420084	0	0	0	0	1	week-specific
chr1	24640588	24645451	1	1	1	1	1	constant			chr1	24642128	24642488	0	360
chr1	24704117	24707084	1	0	1	1	1	non-continuous
chr1	24722083	24727986	1	0	0	0	0	week-specific	chr1:24725191-24725391		chr1	24724588	24724717	0	129
chr1	24729211	24731597	1	0	0	1	0	non-continuous
chr1	24768679	24771900	0	0	0	1	0	week-specific			chr1	24769011	24769354	0	343
chr1	24925670	24927730	0	0	0	0	1	week-specific			chr1	24925633	24925815	0	145
chr1	25016270	25020152	0	0	1	1	1	continuous	chr1:25017480-25017680		chr1	25017538	25017805	1.34769	267
chr1	25102580	25104070	0	0	0	1	0	week-specific
chr1	25105974	25108428	0	0	1	1	1	continuous
chr1	25118986	25122522	0	0	1	1	0	continuous
chr1	25197282	25201470	0	0	1	1	1	continuous
chr1	25237310	25242132	1	1	1	1	1	constant			chr1	25239704	25239920	0	216
chr1	25562969	25570171	1	1	1	1	0	continuous
chr1	25666002	25668512	0	0	0	1	1	continuous	chr1:25666522-25666722
chr1	25693646	25695090	0	0	0	1	0	week-specific
chr1	25703643	25704980	0	0	0	0	1	week-specific
chr1	25765016	25768137	0	0	0	0	1	week-specific
chr1	25769817	25773463	1	1	1	0	0	continuous
chr1	25778529	25781623	0	1	0	0	0	week-specific
chr1	25891224	25893770	0	0	0	1	1	continuous
chr1	25894854	25897681	0	0	0	0	1	week-specific
chr1	25921247	25924570	1	1	1	1	1	constant			chr1	25922542	25922790	0	248
chr1	25925836	25929818	0	0	1	1	0	continuous			chr1	25926835	25926936	0	101
chr1	25952391	25953857	0	0	0	1	0	week-specific
chr1	26033994	26037624	1	1	1	1	1	constant
chr1	26163700	26166504	0	0	1	0	0	week-specific			chr1	26164507	26164768	0.336922	261
chr1	26200359	26202379	1	0	0	0	1	non-continuous			chr1	26202010	26202120	0	110
chr1	26305557	26307781	0	0	0	0	1	week-specific
chr1	26499400	26502485	1	1	1	1	1	constant			chr1	26500741	26501378	0.336922	637
chr1	26617043	26624974	1	1	1	1	1	constant			chr1	26620346	26620758	0	412
chr1	26722362	26727105	0	0	1	1	1	continuous
chr1	26918692	26924286	1	1	1	1	1	constant
chr1	26997279	27001792	1	0	1	0	0	non-continuous
chr1	27002013	27007904	1	0	1	0	0	non-continuous
chr1	27026157	27029499	0	0	0	1	1	continuous			chr1	27027170	27027471	0	301
chr1	27031001	27032506	1	0	1	0	1	non-continuous
chr1	27043721	27048841	1	0	0	0	0	week-specific
chr1	27056394	27063365	1	1	1	1	1	constant	chr1:27057588-27057789		chr1	27057466	27057824	0	358
chr1	27070021	27072155	1	1	0	0	0	continuous
chr1	27096912	27103919	1	0	1	1	1	non-continuous
chr1	27136721	27139838	1	0	1	0	0	non-continuous	chr1:27137601-27137801
chr1	27143610	27147779	0	0	0	0	1	week-specific
chr1	27151442	27156632	0	0	1	1	1	continuous
chr1	27295523	27302972	1	0	1	1	1	non-continuous			chr1	27299423	27299590	0	167
chr1	27306058	27308753	0	0	0	0	1	week-specific
chr1	27356166	27358254	0	0	1	0	0	week-specific
chr1	27397897	27408141	1	1	1	1	1	constant
chr1	27416242	27424171	0	0	1	1	1	continuous
chr1	27426874	27432310	0	0	1	0	0	week-specific
chr1	27495368	27498849	0	0	1	1	1	continuous
chr1	27500978	27510739	1	1	1	1	1	constant	chr1:27504723-27504924		chr1	27504511	27504803	0	292
chr1	27534778	27538384	0	0	0	1	1	continuous			chr1	27536707	27536954	0	247
chr1	27553702	27579497	1	1	1	1	1	constant	chr1:27557068-27557268		chr1	27556938	27557629	0.336922	691
chr1	27653771	27656920	1	0	0	0	0	week-specific			chr1	27656153	27656403	0	250
chr1	28436691	28439153	0	0	0	0	1	week-specific
chr1	28515922	28520878	1	1	1	1	1	constant
chr1	28913458	28917082	1	1	1	1	1	constant
chr1	28927320	28929184	0	0	0	0	1	week-specific
chr1	29156303	29158980	0	1	1	1	1	continuous	chr1:29156565-29156765
chr1	29201338	29203131	0	0	0	1	1	continuous
chr1	29244609	29253545	1	1	1	1	1	constant
chr1	29256420	29261135	1	0	1	1	1	non-continuous
chr1	29268193	29273909	1	0	1	1	1	non-continuous			chr1	29271827	29272034	0.336922	207
chr1	29279589	29284989	1	0	1	0	0	non-continuous
chr1	29303787	29304182	0	1	0	0	0	week-specific
chr1	30083368	30086950	1	0	0	0	0	week-specific
chr1	30378873	30380638	0	0	0	0	1	week-specific
chr1	30761019	30762843	1	0	0	0	0	week-specific			chr1	30761001	30761546	0	527
chr1	30781482	30784248	0	0	0	0	1	week-specific			chr1	30783738	30784018	0	280
chr1	30785845	30789505	1	0	0	0	0	week-specific
chr1	30800244	30803659	0	0	0	0	1	week-specific
chr1	30878082	30881722	0	0	0	0	1	week-specific
chr1	30884608	30890600	0	0	1	1	1	continuous			chr1	30887762	30888130	0	368
chr1	30894746	30896956	0	0	0	0	1	week-specific
chr1	30901019	30904237	0	0	1	0	0	week-specific			chr1	30902715	30902848	0	133
chr1	31153435	31156887	1	1	1	1	1	constant			chr1	31154719	31155111	0.673845	392
chr1	31169905	31171934	0	0	0	0	1	week-specific			chr1	31170977	31171115	0	138
chr1	31412143	31417252	1	1	1	1	1	constant
chr1	31548079	31550211	1	0	0	0	0	week-specific			chr1	31549558	31549989	0	431
chr1	31568211	31571101	0	1	1	0	0	continuous
chr1	31579079	31581595	0	0	1	0	1	non-continuous
chr1	31587002	31590149	0	0	1	0	0	week-specific
chr1	31664146	31671811	1	0	0	0	1	non-continuous
chr1	31687506	31696789	1	0	1	1	1	non-continuous
chr1	31710665	31716717	0	0	1	1	1	continuous			chr1	31715002	31715385	0	383
chr1	31780895	31785526	0	0	0	1	1	continuous			chr1	31785235	31785354	0	119
chr1	31934465	31940978	1	0	1	1	1	non-continuous			chr1	31939935	31940297	0	362
chr1	31953650	31958010	0	0	0	1	1	continuous			chr1	31954706	31954971	0	265
chr1	32055452	32056182	0	0	0	0	1	week-specific
chr1	32059679	32065840	1	1	1	1	1	constant
chr1	32141432	32143602	0	0	0	0	1	week-specific
chr1	32400587	32401612	1	0	0	0	0	week-specific
chr1	32497435	32504133	1	1	1	1	1	constant			chr1	32500627	32501001	0	374
chr1	32753168	32756446	1	0	1	1	1	non-continuous			chr1	32754696	32754974	0	278
chr1	32757483	32763384	0	0	0	1	1	continuous			chr1	32759455	32759907	0	452
chr1	32764451	32773146	1	1	1	1	1	constant			chr1	32766647	32766964	0	317
chr1	32892500	32895940	1	0	1	1	0	non-continuous
chr1	32991960	32993675	0	0	0	0	1	week-specific			chr1	32991805	32992126	0	166
chr1	33035098	33037920	1	0	1	1	1	non-continuous			chr1	33035216	33035264	0	48
chr1	33097690	33100863	0	0	0	1	1	continuous			chr1	33099317	33099685	0	368
chr1	33125455	33129055	1	1	1	1	1	constant			chr1	33128362	33128739	0	377
chr1	33149728	33156684	1	1	1	1	1	constant	chr1:33150465-33150666
chr1	33166958	33172419	1	0	0	1	1	non-continuous
chr1	33360099	33371704	1	1	1	1	1	constant	chr1:33364105-33364306		chr1	33363912	33364224	0.336922	312
chr1	33381824	33385630	0	0	0	1	0	week-specific	chr1:33382772-33382972
chr1	33409419	33411297	0	0	1	0	0	week-specific
chr1	34864887	34866894	1	0	1	0	0	non-continuous
chr1	35078569	35081482	1	1	1	1	1	constant
chr1	35706639	35709964	1	1	1	0	1	non-continuous			chr1	35707857	35707972	0	115
chr1	35882313	35888415	1	1	1	1	1	constant			chr1	35886054	35886419	0	365
chr1	36097788	36101641	1	1	0	0	0	continuous
chr1	36106529	36110002	0	0	0	1	0	week-specific
chr1	36112127	36121013	0	1	1	1	1	continuous	chr1:36115188-36115388
chr1	36129580	36131967	0	0	0	1	1	continuous
chr1	36132509	36138343	1	1	1	1	1	constant	chr1:36134082-36134282
chr1	36186967	36188861	1	0	1	1	1	non-continuous
chr1	36202372	36205215	1	0	0	0	0	week-specific
chr1	36349155	36355055	1	0	0	0	0	week-specific			chr1	36349029	36349505	0	350
chr1	36365165	36368037	0	0	0	0	1	week-specific
chr1	36368305	36371475	0	0	0	1	1	continuous
chr1	36371898	36375641	1	0	0	1	1	non-continuous	chr1:36373923-36374123		chr1	36373848	36374290	0	442
chr1	36470639	36472752	0	1	0	0	0	week-specific
chr1	36515380	36521635	1	0	1	0	0	non-continuous
chr1	37476790	37477380	0	0	0	0	1	week-specific			chr1	37477273	37477753	0.336922	107
chr1	37704603	37706718	0	0	0	0	1	week-specific
chr1	37930507	37933514	0	0	1	1	0	continuous
chr1	38010824	38014854	1	1	1	1	1	constant
chr1	38029346	38032177	0	1	0	0	0	week-specific			chr1	38030110	38030264	0	154
chr1	38245770	38246924	1	0	0	0	0	week-specific
chr1	38274976	38275637	0	1	0	0	0	week-specific
chr1	38611351	38612400	1	0	0	0	0	week-specific
chr1	38803639	38804809	0	1	1	0	0	continuous
chr1	38816985	38819027	0	1	0	0	0	week-specific
chr1	39086121	39088130	0	0	0	0	1	week-specific			chr1	39087163	39087295	0	132
chr1	39089245	39091437	0	0	1	1	1	continuous
chr1	39102161	39109493	1	1	1	1	1	constant
chr1	39169981	39179110	0	0	0	1	1	continuous			chr1	39178557	39178934	0	377
chr1	39190502	39193810	0	0	0	1	0	week-specific			chr1	39192114	39192457	0	343
chr1	39266343	39270895	0	0	1	1	1	continuous			chr1	39270518	39270903	0	377
chr1	39397433	39400327	0	0	0	1	1	continuous
chr1	39404480	39412974	1	1	1	1	1	constant			chr1	39408536	39409001	0	465
chr1	39508985	39509705	1	0	0	0	0	week-specific
chr1	39644697	39648662	0	0	0	0	1	week-specific
chr1	39737762	39740528	1	1	1	1	1	constant
chr1	39844822	39847199	0	0	0	0	1	week-specific
chr1	40372910	40375936	0	0	1	1	1	continuous			chr1	40375664	40375923	0	259
chr1	40384856	40386486	0	0	0	0	1	week-specific			chr1	40385759	40386096	0	337
chr1	40705792	40714625	1	1	1	1	1	constant			chr1	40713116	40713307	0	191
chr1	40735763	40736745	0	0	0	0	1	week-specific
chr1	40819157	40827656	1	1	1	0	0	continuous
chr1	41100578	41103733	0	0	0	0	1	week-specific
chr1	41108014	41110528	0	0	0	0	1	week-specific
chr1	41364667	41369793	1	0	1	0	1	non-continuous			chr1	41365772	41366134	0.336922	362
chr1	41379265	41383923	1	0	1	1	1	non-continuous
chr1	41387167	41388066	0	0	0	0	1	week-specific
chr1	41426684	41434528	1	0	0	0	1	non-continuous
chr1	41435216	41437404	1	0	0	0	0	week-specific
chr1	41473318	41477635	0	0	1	1	1	continuous
chr1	41491889	41509202	1	1	1	1	1	constant	chr1:41503835-41504035		chr1	41496254	41496475	0	221
chr1	41514141	41518145	1	0	1	1	1	non-continuous			chr1	41516160	41516336	0	176
chr1	41521027	41524758	1	0	1	0	0	non-continuous			chr1	41523966	41524330	0	364
chr1	41661324	41664098	0	0	1	0	1	non-continuous			chr1	41662180	41663120	2.02153	940
chr1	41672015	41674943	0	0	0	0	1	week-specific
chr1	41677467	41679119	0	0	0	0	1	week-specific
chr1	41737685	41740345	0	0	1	1	1	continuous			chr1	41738527	41738656	0	129
chr1	42417940	42423935	0	0	0	0	1	week-specific
chr1	42784576	42786104	0	1	1	0	1	non-continuous			chr1	42784682	42785188	0	506
chr1	42922253	42926878	1	1	1	1	1	constant			chr1	42922926	42923300	0.673845	374
chr1	42977621	42979321	1	0	0	0	0	week-specific
chr1	43003984	43010563	1	1	1	1	1	constant			chr1	43005764	43006157	0	393
chr1	43034947	43037226	1	1	0	0	0	continuous
chr1	43055915	43060829	1	1	1	1	1	constant			chr1	43058517	43058791	0	274
chr1	43066534	43073640	1	1	1	1	0	continuous			chr1	43068138	43068534	0	396
chr1	43204686	43208332	1	0	1	1	1	non-continuous
chr1	43347738	43351157	1	1	1	1	1	constant			chr1	43350047	43350391	0	344
chr1	43471088	43474537	0	0	1	1	0	continuous
chr1	43474833	43476914	0	0	0	1	0	week-specific
chr1	43529361	43534226	1	0	1	0	1	non-continuous			chr1	43532172	43532481	0	309
chr1	43541810	43554651	1	1	1	1	1	constant			chr1	43545904	43546034	0	130
chr1	43555941	43567922	1	1	1	1	1	constant
chr1	43834266	43837886	0	0	0	0	1	week-specific			chr1	43834219	43834958	0	692
chr1	43857936	43859148	0	0	0	0	1	week-specific			chr1	43858547	43858722	0	175
chr1	43912244	43915037	0	0	0	1	0	week-specific	chr1:43914041-43914241		chr1	43912733	43912915	0	182
chr1	43935615	43937294	1	0	0	0	0	week-specific
chr1	44416356	44418745	1	0	0	0	0	week-specific
chr1	44500154	44502599	0	0	1	1	0	continuous
chr1	44523275	44525770	0	0	0	1	0	week-specific
chr1	44575361	44577467	1	0	0	0	0	week-specific
chr1	44630131	44635492	1	1	1	1	1	constant
chr1	44635987	44638823	0	0	0	0	1	week-specific
chr1	44783100	44787334	1	1	1	1	1	constant
chr1	44830724	44832627	0	0	0	1	0	week-specific
chr1	44902324	44904532	0	0	0	0	1	week-specific
chr1	44945406	44948526	0	0	0	0	1	week-specific
chr1	45204821	45207623	1	1	1	1	1	constant			chr1	45205095	45205196	0	101
chr1	45359963	45361405	0	0	0	0	1	week-specific
chr1	45802026	45805294	0	0	1	1	0	continuous			chr1	45802911	45803065	0	154
chr1	45891791	45893278	0	0	0	0	1	week-specific
chr1	46136577	46139209	0	0	1	1	1	continuous	chr1:46136873-46137073
chr1	46166613	46167836	1	0	0	0	0	week-specific			chr1	46167221	46167564	0	343
chr1	46182578	46185724	0	0	0	0	1	week-specific
chr1	46196522	46200123	1	1	1	1	1	constant
chr1	46404677	46408245	1	0	1	1	1	non-continuous
chr1	46603238	46605560	1	0	1	1	1	non-continuous
chr1	47387534	47389324	0	0	0	1	0	week-specific
chr1	47507584	47510878	0	1	1	1	0	continuous	chr1:47508565-47508765
chr1	47532313	47534926	1	0	0	1	1	non-continuous	chr1:47533303-47533503
chr1	47572726	47573830	1	0	0	0	0	week-specific
chr1	47577125	47579774	1	1	1	1	0	continuous	chr1:47578766-47578966
chr1	47592066	47594559	0	0	1	0	0	week-specific	chr1:47593287-47593487
chr1	47642278	47645874	0	0	1	1	1	continuous
chr1	47707807	47710958	1	1	1	0	1	non-continuous
chr1	47724446	47726659	0	0	1	0	0	week-specific
chr1	47751729	47753245	0	0	0	1	0	week-specific
chr1	47829869	47832040	0	0	0	1	0	week-specific
chr1	47962729	47965181	0	0	0	1	1	continuous			chr1	47963516	47963838	0	322
chr1	48493623	48495263	0	0	0	1	1	continuous
chr1	50967853	50970456	0	0	0	0	1	week-specific
chr1	51420891	51424365	0	0	1	0	0	week-specific
chr1	51444215	51446401	0	0	0	0	1	week-specific		chr1:51445451-51445651
chr1	51616091	51618469	0	1	1	1	1	continuous
chr1	51728386	51735871	1	1	1	1	1	constant
chr1	52348050	52349454	1	0	0	0	0	week-specific
chr1	52584317	52592708	0	0	1	1	1	continuous	chr1:52590346-52590547		chr1	52590254	52590645	0	391
chr1	52657755	52666303	0	1	1	1	1	continuous	chr1:52659914-52660114		chr1	52663039	52663162	0	123
chr1	52685640	52686799	0	0	1	0	0	week-specific
chr1	52702479	52704023	0	0	1	1	1	continuous			chr1	52702968	52703375	0	407
chr1	52954496	52956369	0	0	0	1	0	week-specific	chr1:52955519-52955719
chr1	53014101	53016231	0	0	0	0	1	week-specific
chr1	53119686	53126370	0	0	0	1	1	continuous			chr1	53122725	53122848	0	123
chr1	53145265	53147576	0	0	0	0	1	week-specific
chr1	53315166	53318043	0	0	0	1	0	week-specific
chr1	53502783	53505835	1	1	1	1	1	constant	chr1:53503796-53503997
chr1	53508993	53510414	0	1	0	0	0	week-specific
chr1	53510491	53514045	1	0	0	0	1	non-continuous
chr1	53518119	53520162	1	0	0	0	0	week-specific
chr1	53524827	53529540	1	0	1	1	1	non-continuous
chr1	53536557	53538846	0	0	0	1	0	week-specific
chr1	53542096	53545000	0	0	1	0	0	week-specific
chr1	53571238	53574167	0	0	0	1	1	continuous
chr1	53580754	53587994	0	0	1	1	1	continuous	chr1:53583741-53583941		chr1	53587216	53587318	0	102
chr1	53588945	53591739	0	0	0	1	0	week-specific
chr1	53593087	53595055	0	0	1	0	0	week-specific
chr1	53655634	53658036	0	0	0	1	0	week-specific	chr1:53656425-53656625
chr1	53728379	53732098	0	0	0	1	0	week-specific
chr1	54262425	54264135	0	0	0	0	1	week-specific
chr1	54270415	54279241	1	1	1	1	1	constant			chr1	54274006	54274114	0	108
chr1	54294331	54295449	0	0	0	1	0	week-specific
chr1	54296846	54301168	0	0	0	1	1	continuous			chr1	54299506	54299517	0	11
chr1	54310754	54315450	0	0	0	1	0	week-specific	chr1:54312983-54313185		chr1	54312915	54313042	0	127
chr1	54323012	54340164	0	1	1	1	1	continuous	chr1:54331197-54331397		chr1	54339156	54339536	0	380
chr1	54340299	54344181	0	0	1	1	0	continuous			chr1	54342408	54342621	0	213
chr1	54374392	54381258	0	0	1	1	0	continuous			chr1	54376827	54377076	0	249
chr1	54395740	54398906	0	0	0	0	1	week-specific
chr1	54455828	54457443	0	0	0	1	0	week-specific
chr1	54458799	54466690	1	1	1	1	1	constant	chr1:54462014-54462214		chr1	54459682	54459961	0	279
chr1	54482903	54491718	1	1	1	1	1	constant	chr1:54488224-54488424		chr1	54488111	54488652	0.336922	541
chr1	54546500	54549869	1	0	0	1	1	non-continuous
chr1	54569955	54573760	1	1	1	1	1	constant
chr1	54576985	54584739	0	0	0	1	1	continuous
chr1	54933940	54935784	0	0	1	1	0	continuous			chr1	54935125	54935230	0	105
chr1	54949474	54951865	1	0	1	1	1	non-continuous
chr1	55021384	55022737	0	1	0	0	0	week-specific
chr1	55398885	55401795	0	0	0	1	1	continuous
chr1	55417013	55422722	0	0	1	1	1	continuous
chr1	55546435	55548920	0	0	0	0	1	week-specific	chr1:55547494-55547694
chr1	55556775	55561677	0	0	0	1	1	continuous
chr1	55583380	55585961	0	0	0	1	1	continuous
chr1	55599965	55601723	0	0	0	0	1	week-specific
chr1	55640419	55643280	0	0	1	1	1	continuous
chr1	55693966	55694423	0	0	1	0	0	week-specific
chr1	55703426	55704433	0	0	0	0	1	week-specific
chr1	55885675	55888436	0	0	1	1	1	continuous	chr1:55886843-55887043
chr1	56073812	56074660	0	0	0	0	1	week-specific
chr1	56433413	56438567	1	0	1	1	1	non-continuous	chr1:56435815-56436015
chr1	56476030	56478561	1	1	1	1	1	constant
chr1	56526866	56528977	0	0	0	0	1	week-specific			chr1	56526817	56527127	0.336922	261
chr1	56575443	56581558	1	1	1	1	1	constant			chr1	56577071	56577512	0.336922	441
chr1	57213714	57217503	1	0	0	0	0	week-specific
chr1	57421072	57425116	1	1	1	1	1	constant			chr1	57422141	57422254	0	113
chr1	58839742	58840498	0	0	0	1	0	week-specific	chr1:58840028-58840228
chr1	58874189	58876208	1	0	0	0	0	week-specific
chr1	58881858	58883983	0	0	0	1	0	week-specific
chr1	59012007	59016459	1	0	1	1	1	non-continuous			chr1	59013194	59013580	0	386
chr1	59146204	59147618	1	0	1	0	0	non-continuous
chr1	59213614	59216057	0	0	1	1	0	continuous	chr1:59214225-59214425
chr1	59316153	59318009	0	0	0	1	0	week-specific	chr1:59316832-59317032
chr1	59390785	59396735	1	0	1	1	1	non-continuous	chr1:59393267-59393467
chr1	59405109	59410766	0	0	1	1	1	continuous	chr1:59409262-59409462
chr1	59445675	59449024	0	0	1	1	1	continuous
chr1	59595243	59597511	0	0	0	1	0	week-specific			chr1	59596412	59596736	0	324
chr1	59633572	59646389	1	0	1	1	1	non-continuous	chr1:59635213-59635414		chr1	59633941	59634061	0	120
chr1	59663885	59665769	0	0	1	1	0	continuous	chr1:59665206-59665406
chr1	59667607	59671731	1	0	1	1	0	non-continuous
chr1	59689662	59694044	0	0	1	1	0	continuous			chr1	59691406	59691659	0	253
chr1	59736956	59738744	0	0	0	0	1	week-specific			chr1	59738734	59738925	0	10
chr1	59966691	59967882	0	0	0	1	0	week-specific
chr1	60280351	60282262	0	0	0	0	1	week-specific
chr1	60745275	60747809	0	0	1	1	0	continuous
chr1	60884991	60888150	0	0	1	1	0	continuous	chr1:60886888-60887088
chr1	60922016	60924911	0	0	0	0	1	week-specific
chr1	60934859	60937753	0	0	0	1	0	week-specific
chr1	60982840	60985273	0	0	0	0	1	week-specific
chr1	60988432	60991795	0	0	0	1	1	continuous	chr1:60990781-60990981
chr1	61027414	61028989	0	0	0	0	1	week-specific
chr1	61042233	61044932	1	1	1	1	1	constant			chr1	61043452	61043771	0	319
chr1	61048841	61058222	1	1	1	1	1	constant			chr1	61050631	61051015	0	384
chr1	61074930	61087191	1	1	1	1	1	constant			chr1	61077939	61078205	0	266
chr1	61130912	61136636	0	0	0	0	1	week-specific
chr1	61155822	61160673	0	0	1	1	1	continuous	chr1:61157492-61157692
chr1	61167700	61175394	0	0	0	1	1	continuous
chr1	61180623	61189068	0	0	1	1	1	continuous			chr1	61184114	61184633	0	519
chr1	61201848	61204461	0	0	0	0	1	week-specific
chr1	61336720	61339988	0	0	1	1	1	continuous
chr1	61423739	61429105	0	0	1	1	1	continuous
chr1	61441441	61456203	0	0	1	1	1	continuous	chr1:61453313-61453514	chr1:61441908-61442108	chr1	61453147	61453510	0	363
chr1	61584622	61590678	0	0	1	1	1	continuous
chr1	61636089	61643028	0	0	0	0	1	week-specific
chr1	61950762	61952893	1	0	0	0	0	week-specific			chr1	61951175	61951566	0	391
chr1	62236411	62239150	1	0	0	0	0	week-specific
chr1	62240136	62242294	0	0	0	1	1	continuous
chr1	62262786	62264662	0	0	1	0	1	non-continuous	chr1:62263581-62263781
chr1	62269027	62276973	0	0	1	1	1	continuous	chr1:62272157-62272357
chr1	62307951	62308774	1	0	0	0	0	week-specific
chr1	62313965	62314879	0	0	0	0	1	week-specific
chr1	62335396	62340135	1	1	1	1	0	continuous
chr1	62381829	62387897	0	0	0	1	1	continuous
chr1	62724056	62725620	0	0	0	1	0	week-specific
chr1	62735253	62736719	0	0	0	1	0	week-specific
chr1	63616510	63617722	1	0	0	0	0	week-specific
chr1	63622720	63623655	1	0	0	0	0	week-specific
chr1	63635486	63637061	0	0	0	0	1	week-specific
chr1	63673718	63676102	1	0	0	0	0	week-specific
chr1	63745580	63748886	0	1	1	1	1	continuous	chr1:63746203-63746403
chr1	63815979	63818591	0	0	0	0	1	week-specific
chr1	63846059	63849507	0	0	0	1	0	week-specific
chr1	64037550	64044462	1	0	0	1	1	non-continuous			chr1	64039609	64039903	0	294
chr1	64077004	64077874	1	0	0	0	0	week-specific
chr1	64100121	64103843	0	0	1	1	0	continuous
chr1	64123191	64126842	0	0	0	1	1	continuous
chr1	64182745	64184480	0	0	0	1	0	week-specific
chr1	64193882	64196913	0	0	0	1	0	week-specific
chr1	64244456	64244990	1	0	0	0	0	week-specific
chr1	64245270	64249382	0	0	1	1	0	continuous
chr1	64267579	64270924	0	0	1	1	1	continuous
chr1	64487740	64490717	0	0	0	0	1	week-specific
chr1	64502051	64506975	0	0	1	1	1	continuous
chr1	64513219	64515083	0	0	0	1	0	week-specific
chr1	64536240	64543128	0	0	1	1	1	continuous
chr1	64594957	64598785	0	0	1	1	0	continuous
chr1	64663033	64665353	0	0	0	1	0	week-specific
chr1	65113091	65116583	0	0	1	1	1	continuous
chr1	65253686	65255954	1	1	1	0	0	continuous
chr1	65265231	65266720	1	1	1	0	0	continuous			chr1	65265654	65266170	0	516
chr1	65277568	65279848	0	0	1	1	1	continuous	chr1:65279175-65279375
chr1	65525039	65526523	1	1	0	0	0	continuous
chr1	66269080	66274397	0	0	1	1	1	continuous			chr1	66270610	66270856	0.336922	246
chr1	66277368	66280656	0	0	0	0	1	week-specific
chr1	66330490	66334483	1	1	1	1	1	constant
chr1	66352129	66355499	0	0	1	1	0	continuous			chr1	66352022	66352403	0	274
chr1	66928745	66932564	1	1	1	1	1	constant
chr1	67018668	67020394	0	0	0	0	1	week-specific
chr1	67438860	67443210	0	0	1	1	1	continuous
chr1	67459164	67465680	0	0	0	1	1	continuous
chr1	67673737	67677115	0	0	0	1	0	week-specific
chr1	67746131	67752678	1	0	1	1	1	non-continuous	chr1:67748790-67748990		chr1	67749573	67750249	0	676
chr1	67765600	67767837	0	0	1	0	0	week-specific
chr1	67885685	67891349	0	0	1	1	1	continuous			chr1	67888853	67889225	0	372
chr1	67956343	67958766	0	0	1	1	0	continuous
chr1	68110717	68113043	0	0	1	0	1	non-continuous
chr1	68139409	68147380	1	0	1	1	1	non-continuous
chr1	68172425	68176875	1	0	0	0	1	non-continuous			chr1	68173777	68174173	0	396
chr1	68200628	68204344	0	0	1	0	1	non-continuous
chr1	68204751	68208208	0	0	1	1	1	continuous
chr1	68215514	68219324	0	0	0	0	1	week-specific
chr1	68219802	68223491	0	0	0	1	1	continuous			chr1	68222625	68222938	0	313
chr1	68291378	68296760	1	1	1	1	1	constant
chr1	69913437	69916067	0	0	0	0	1	week-specific	chr1:69915385-69915585
chr1	74771402	74780024	0	0	0	0	1	week-specific
chr1	74856175	74858215	0	0	0	0	1	week-specific
chr1	76082198	76083655	0	0	1	0	0	week-specific	chr1:76082156-76082356
chr1	76083949	76085812	0	0	1	0	0	week-specific
chr1	76278221	76280745	0	0	1	1	1	continuous
chr1	77512926	77518521	1	1	1	1	1	constant			chr1	77514480	77514693	0	213
chr1	78489849	78495536	0	0	1	1	1	continuous			chr1	78491777	78492077	1.01077	300
chr1	78839975	78841763	0	0	1	1	0	continuous
chr1	80673562	80675702	0	0	1	1	0	continuous		chr1:80674191-80674391
chr1	80890196	80891676	1	0	0	0	0	week-specific
chr1	80891889	80894370	0	0	1	0	1	non-continuous
chr1	80908220	80911911	0	0	0	1	0	week-specific	chr1:80910475-80910675
chr1	81679439	81683466	1	0	0	0	1	non-continuous			chr1	81680359	81680617	0	258
chr1	81798056	81810146	1	1	1	1	1	constant			chr1	81802735	81803903	0	1168
chr1	83640157	83643540	0	0	0	0	1	week-specific			chr1	83639938	83640254	0	97
chr1	83764023	83764916	0	0	0	0	1	week-specific
chr1	84270932	84272590	0	0	0	0	1	week-specific	chr1:84271459-84271659
chr1	84619499	84621553	1	1	1	0	0	continuous
chr1	84718640	84721698	0	0	0	1	1	continuous
chr1	85061381	85063159	0	0	1	0	1	non-continuous
chr1	85224116	85226790	0	0	0	1	1	continuous
chr1	85241115	85246536	0	0	1	1	1	continuous	chr1:85244254-85244454		chr1	85244856	85245001	0	145
chr1	85402208	85409779	0	0	1	1	1	continuous
chr1	85440127	85441406	0	0	0	0	1	week-specific
chr1	85524829	85529187	1	0	1	0	0	non-continuous			chr1	85525608	85525939	0.336922	331
chr1	85543528	85547462	0	0	1	1	0	continuous			chr1	85544384	85544761	0	377
chr1	85569011	85572788	1	0	0	0	0	week-specific			chr1	85570141	85570488	0	347
chr1	85606521	85608730	1	0	0	0	0	week-specific			chr1	85607202	85607758	0.336922	556
chr1	85609839	85614054	0	0	1	1	1	continuous			chr1	85611457	85611725	0	268
chr1	85614687	85618747	1	0	1	0	1	non-continuous
chr1	85628077	85630630	0	0	0	1	1	continuous
chr1	85938437	85942565	0	0	0	1	1	continuous
chr1	86040215	86042384	0	0	0	0	1	week-specific
chr1	86067268	86069764	0	0	0	0	1	week-specific
chr1	86114059	86116349	0	0	0	0	1	week-specific
chr1	86196874	86197932	0	0	1	0	0	week-specific	chr1:86197339-86197540
chr1	86287886	86290164	0	0	0	0	1	week-specific
chr1	87118782	87123249	0	0	0	0	1	week-specific
chr1	87130987	87133626	1	1	1	1	1	constant
chr1	87166245	87175040	0	0	1	1	0	continuous	chr1:87168743-87168943		chr1	87170351	87170521	0	170
chr1	87512208	87515379	0	1	1	1	1	continuous
chr1	87594572	87595679	0	0	0	0	1	week-specific			chr1	87594935	87595335	0	400
chr1	87683128	87687186	0	0	1	0	1	non-continuous			chr1	87684878	87685049	0	171
chr1	87804815	87807221	0	0	0	0	1	week-specific
chr1	87825405	87827919	0	0	0	1	1	continuous			chr1	87826704	87827200	0	496
chr1	88461718	88464515	1	1	1	1	1	constant
chr1	88983475	88987104	0	0	0	1	1	continuous
chr1	89761644	89764325	1	0	1	0	0	non-continuous		chr1:89762879-89763080
chr1	89841919	89845054	1	0	1	1	1	non-continuous			chr1	89844279	89844721	0	442
chr1	89911226	89912557	1	0	0	0	0	week-specific
chr1	91171450	91174259	0	0	0	0	1	week-specific
chr1	91600595	91603569	0	0	0	1	1	continuous
chr1	91604458	91605488	0	0	0	0	1	week-specific
chr1	91650916	91652409	0	0	0	0	1	week-specific			chr1	91650778	91651086	0	170
chr1	91682997	91686329	0	0	0	1	1	continuous	chr1:91684615-91684815
chr1	91700176	91702174	0	0	0	0	1	week-specific
chr1	91725212	91727477	0	0	0	0	1	week-specific
chr1	91735702	91738062	0	0	0	1	1	continuous			chr1	91736268	91736519	0.336922	251
chr1	91741615	91747702	0	0	1	1	1	continuous			chr1	91741560	91741617	0	2
chr1	91750136	91752098	0	0	0	0	1	week-specific			chr1	91751437	91751528	0	91
chr1	91754244	91756656	0	0	0	0	1	week-specific	chr1:91755314-91755514
chr1	91776539	91786015	0	0	0	1	1	continuous	chr1:91777702-91777902		chr1	91777088	91777446	0.336922	358
chr1	91791026	91792046	0	0	0	1	0	week-specific
chr1	91794613	91796652	0	0	0	1	1	continuous
chr1	91802645	91808427	1	0	1	1	1	non-continuous	chr1:91806578-91806778		chr1	91803080	91803389	0	309
chr1	91816705	91818876	0	0	1	0	0	week-specific
chr1	91862053	91865569	0	0	0	0	1	week-specific
chr1	91883106	91887763	1	1	1	1	1	constant
chr1	92783478	92786156	1	1	1	1	1	constant
chr1	93551195	93553795	0	0	0	0	1	week-specific
chr1	93573344	93580814	0	1	1	1	1	continuous	chr1:93575872-93576072		chr1	93572996	93573364	0	20
chr1	93581980	93585911	0	0	1	1	1	continuous
chr1	93594082	93599897	0	0	0	0	1	week-specific
chr1	93607594	93611751	0	0	0	1	1	continuous
chr1	93612053	93619454	1	0	1	1	1	non-continuous	chr1:93615013-93615215		chr1	93618779	93618953	0	174
chr1	93634550	93639917	0	1	1	1	0	continuous	chr1:93636009-93636209
chr1	93678990	93682736	1	1	1	1	1	constant			chr1	93679991	93680562	0.673845	571
chr1	93719085	93725190	1	1	1	1	0	continuous	chr1:93722671-93722871		chr1	93722310	93722650	0	340
chr1	93816441	93818832	0	0	0	0	1	week-specific
chr1	94043987	94046456	1	1	1	1	1	constant
chr1	94067411	94071325	0	0	0	1	0	week-specific			chr1	94067323	94067534	0	123
chr1	94090470	94100409	1	0	1	1	1	non-continuous			chr1	94092276	94092601	0	325
chr1	94104105	94108479	0	0	0	1	0	week-specific
chr1	94234812	94239143	1	1	1	1	1	constant			chr1	94236257	94236309	0	52
chr1	94320938	94323402	0	0	1	1	0	continuous			chr1	94321597	94321641	0	44
chr1	94549447	94554996	1	1	0	1	1	non-continuous
chr1	94701308	94702989	0	0	0	1	1	continuous
chr1	94708408	94710497	0	0	0	1	0	week-specific			chr1	94708503	94708748	0	245
chr1	94734527	94736288	0	0	0	1	0	week-specific
chr1	94754624	94756941	0	0	1	0	0	week-specific	chr1:94755824-94756024		chr1	94755705	94755995	0	290
chr1	94791864	94794067	0	0	0	0	1	week-specific			chr1	94792648	94793065	0	417
chr1	94801416	94805129	0	0	0	0	1	week-specific	chr1:94802287-94802487		chr1	94801968	94802111	0	143
chr1	94861421	94872286	1	1	1	1	1	constant			chr1	94866344	94866710	0	366
chr1	94880368	94889371	1	1	1	1	1	constant	chr1:94884199-94884400
chr1	94952274	94956470	0	0	0	0	1	week-specific
chr1	94970621	94975899	0	0	0	1	1	continuous
chr1	94979296	94984734	0	0	1	1	1	continuous
chr1	95001195	95003995	0	0	0	1	1	continuous
chr1	95006298	95008418	0	0	0	1	1	continuous
chr1	95018633	95023193	0	0	1	1	1	continuous			chr1	95018682	95018760	0	78
chr1	95039842	95044551	0	0	0	0	1	week-specific			chr1	95042511	95042879	0	368
chr1	96525767	96526935	0	0	0	1	0	week-specific
chr1	96536573	96541721	0	0	1	1	1	continuous
chr1	98052501	98054728	0	1	1	1	1	continuous			chr1	98052990	98053364	0	374
chr1	99180287	99181319	0	0	1	0	0	week-specific
chr1	99348253	99348918	0	0	0	0	1	week-specific
chr1	99807573	99810136	1	0	0	0	0	week-specific
chr1	100349798	100357419	1	1	1	1	1	constant			chr1	100355029	100355282	0	253
chr1	100386425	100389125	0	0	0	1	0	week-specific
chr1	101308731	101310763	1	0	1	0	0	non-continuous			chr1	101309173	101309969	0	796
chr1	103265116	103267082	0	0	0	0	1	week-specific
chr1	103456849	103462020	0	0	0	1	0	week-specific
chr1	108050120	108052879	1	1	0	0	0	continuous			chr1	108050240	108050487	0	247
chr1	108608695	108611693	0	0	1	1	1	continuous	chr1:108609673-108609873
chr1	108813344	108820266	1	0	1	1	1	non-continuous	chr1:108816458-108816658
chr1	108827850	108829566	0	0	0	0	1	week-specific
chr1	109161417	109163724	0	0	0	1	1	continuous
chr1	109259508	109264705	1	0	0	0	1	non-continuous			chr1	109260074	109260268	0	194
chr1	109272852	109278945	0	0	0	1	0	week-specific	chr1:109274837-109275037
chr1	109390367	109394250	0	0	0	0	1	week-specific			chr1	109391168	109391515	0	347
chr1	109528462	109533192	0	0	1	1	1	continuous
chr1	109775966	109777987	1	0	0	0	1	non-continuous			chr1	109777541	109777669	0	128
chr1	109782154	109784889	1	0	0	0	0	week-specific
chr1	109786448	109790248	1	0	0	0	0	week-specific	chr1:109788167-109788367
chr1	109790406	109795883	1	0	1	1	0	non-continuous			chr1	109790651	109791066	0	415
chr1	109876299	109884492	1	1	1	1	1	constant			chr1	109877417	109877523	0	106
chr1	109927524	109932940	1	1	0	1	0	non-continuous	chr1:109931207-109931408
chr1	109957653	109964307	1	0	0	0	0	week-specific			chr1	109960011	109960269	0	258
chr1	110032863	110037855	1	1	1	1	1	constant
chr1	110101868	110103341	0	0	0	0	1	week-specific
chr1	111507077	111509961	1	1	1	1	1	constant	chr1:111508043-111508243		chr1	111507422	111507972	0	550
chr1	111514879	111516548	1	0	0	0	0	week-specific			chr1	111515719	111515979	0	260
chr1	111618411	111621733	1	0	1	1	1	non-continuous			chr1	111620790	111621175	0.336922	385
chr1	112388207	112389345	0	0	0	1	0	week-specific
chr1	112501254	112503405	0	0	1	0	1	non-continuous			chr1	112502696	112502977	0	281
chr1	112527028	112530887	0	0	0	1	1	continuous			chr1	112529748	112529867	0	119
chr1	112721846	112724466	1	0	0	0	0	week-specific		chr1:112722737-112722937
chr1	112803814	112805008	1	0	0	0	0	week-specific
chr1	113040777	113044674	1	0	1	1	0	non-continuous	chr1:113041796-113041996		chr1	113042271	113042457	0	186
chr1	113140749	113141413	0	0	1	0	0	week-specific			chr1	113141060	113141297	0	237
chr1	114020137	114024746	0	0	1	1	0	continuous			chr1	114023449	114023618	0	169
chr1	114345297	114347916	1	1	1	1	1	constant
chr1	115250541	115253000	0	0	0	1	0	week-specific
chr1	115260492	115262527	0	0	0	0	1	week-specific
chr1	115298259	115303948	0	0	0	1	1	continuous
chr1	115544895	115547907	0	0	1	1	1	continuous			chr1	115544823	115545207	0	312
chr1	116138294	116140014	0	0	1	1	0	continuous
chr1	116150980	116153518	1	1	1	1	1	constant			chr1	116152025	116152262	0	237
chr1	116166647	116169814	1	1	1	1	1	constant
chr1	116363360	116366683	0	0	1	1	1	continuous
chr1	116483443	116486046	1	0	1	0	0	non-continuous
chr1	116492798	116496124	1	0	0	0	0	week-specific
chr1	116574908	116575653	1	0	0	0	0	week-specific
chr1	116585732	116588277	0	0	1	1	0	continuous	chr1:116586900-116587100		chr1	116586803	116587049	0	246
chr1	116641385	116650058	0	1	1	0	1	non-continuous
chr1	116672553	116675371	0	0	0	0	1	week-specific
chr1	116677615	116681624	0	0	1	1	1	continuous	chr1:116679387-116679587
chr1	116695367	116698329	0	1	1	1	1	continuous
chr1	116824572	116826748	0	0	1	1	1	continuous			chr1	116825074	116825298	0	224
chr1	116850898	116859222	1	1	1	1	1	constant	chr1:116855963-116856163
chr1	116876217	116882699	1	0	1	1	1	non-continuous	chr1:116879118-116879318		chr1	116879001	116879398	0	397
chr1	116885532	116887639	0	0	0	0	1	week-specific
chr1	116891237	116892906	0	0	0	1	0	week-specific
chr1	116970627	116973653	0	0	0	1	0	week-specific
chr1	117034604	117037930	1	0	0	0	0	week-specific
chr1	117128124	117129931	0	0	1	0	0	week-specific
chr1	118303089	118303928	1	0	0	0	0	week-specific
chr1	119005808	119010087	0	0	0	1	1	continuous
chr1	119067492	119070744	0	0	0	1	1	continuous
chr1	119203678	119205499	0	0	0	1	0	week-specific
chr1	119225099	119228929	0	0	1	1	1	continuous	chr1:119227630-119227830
chr1	119672717	119677127	0	0	1	0	1	non-continuous
chr1	119711481	119716789	1	1	1	1	1	constant			chr1	119713272	119713702	0	430
chr1	119771206	119777042	1	0	0	0	0	week-specific
chr1	119779186	119781342	0	0	0	1	1	continuous
chr1	119790197	119791971	1	0	0	0	0	week-specific
chr1	119963845	119967372	0	0	0	1	0	week-specific
chr1	120012470	120018502	0	1	1	1	1	continuous
chr1	120036572	120037695	0	0	1	0	0	week-specific
chr1	120058958	120059726	0	0	1	0	0	week-specific
chr1	120178347	120181670	0	0	0	1	1	continuous			chr1	120179225	120179667	0	442
chr1	120340396	120341242	1	0	1	0	1	non-continuous
chr1	120843933	120845908	1	1	1	0	0	continuous			chr1	120844337	120844440	0.336922	103
chr1	143421322	143425384	1	1	1	0	0	continuous
chr1	143802911	143806135	1	1	1	0	1	non-continuous	chr1:143803964-143804173	chr1:143803964-143804173
chr1	144544979	144548173	0	0	0	1	1	continuous
chr1	145424849	145426102	0	0	0	1	0	week-specific
chr1	145720602	145721653	1	0	0	0	0	week-specific
chr1	145871077	145873850	1	1	1	1	1	constant
chr1	145974821	145982451	1	1	1	1	1	constant	chr1:145979437-145979638		chr1	145979342	145979961	0	619
chr1	146034249	146040856	1	1	1	1	1	constant			chr1	146037797	146038235	1.01077	438
chr1	146153576	146154007	0	0	1	0	0	week-specific
chr1	146171742	146177799	1	1	1	0	0	continuous
chr1	146211295	146214068	0	0	1	0	0	week-specific			chr1	146211340	146211491	0	151
chr1	146217051	146218209	0	0	1	0	0	week-specific
chr1	146386159	146388995	0	0	0	1	1	continuous
chr1	146472055	146473502	0	0	0	0	1	week-specific
chr1	147496049	147496979	0	0	0	0	1	week-specific
chr1	147503103	147506151	1	0	0	1	0	non-continuous
chr1	147578114	147584262	0	0	1	1	1	continuous	chr1:147579644-147579844
chr1	147585577	147588034	1	0	1	1	1	non-continuous
chr1	147596901	147602440	1	1	1	1	1	constant			chr1	147600848	147601178	0	330
chr1	148303229	148304265	0	0	1	0	0	week-specific			chr1	148303647	148303779	0	132
chr1	148528657	148529388	0	0	1	0	0	week-specific
chr1	148742875	148745886	0	0	1	0	0	week-specific
chr1	148790043	148793183	1	1	1	0	0	continuous			chr1	148791481	148791914	0	433
chr1	148843579	148846274	1	1	1	0	0	continuous
chr1	148874076	148875972	0	0	1	0	0	week-specific			chr1	148874764	148875322	0	558
chr1	148888633	148891210	1	1	0	0	0	continuous
chr1	148949523	148959127	1	1	1	0	1	non-continuous			chr1	148956938	148957271	0.336922	333
chr1	149156535	149160020	1	0	1	0	0	non-continuous
chr1	149711998	149714126	1	1	1	0	1	non-continuous
chr1	149898898	149901762	1	1	1	1	1	constant
chr1	149961752	149962815	0	0	0	0	1	week-specific
chr1	150158214	150167209	1	1	1	1	1	constant	chr1:150163456-150163656		chr1	150161956	150162199	0.336922	243
chr1	150212675	150215309	0	0	0	1	1	continuous			chr1	150213588	150213832	0	244
chr1	150553807	150557147	1	0	0	0	0	week-specific
chr1	150995089	150996290	1	0	0	0	0	week-specific
chr1	151187795	151191358	0	1	1	1	1	continuous
chr1	151471956	151475862	1	1	1	1	1	constant			chr1	151473316	151473685	0	369
chr1	151607499	151610064	0	0	1	1	1	continuous			chr1	151608460	151608623	0	163
chr1	152033014	152038493	1	0	1	1	1	non-continuous			chr1	152034434	152034984	0	550
chr1	152188693	152189719	1	1	1	1	1	constant
chr1	153122374	153124127	0	0	0	1	0	week-specific			chr1	153122990	153123131	0	141
chr1	153696670	153699903	1	0	1	1	1	non-continuous			chr1	153698279	153698536	0	257
chr1	153781925	153785187	1	1	1	1	1	constant
chr1	153879396	153884319	0	0	1	1	1	continuous			chr1	153880909	153881306	0	397
chr1	154180806	154184678	0	0	1	1	1	continuous			chr1	154182130	154182551	0.673845	421
chr1	154333709	154335873	0	0	0	1	1	continuous
chr1	154351357	154355203	1	0	0	1	0	non-continuous
chr1	154747036	154749387	0	0	0	1	0	week-specific			chr1	154748113	154748220	0	107
chr1	154760246	154761081	1	1	1	0	0	continuous
chr1	154774384	154777325	0	0	0	1	1	continuous
chr1	154786710	154788396	1	0	0	0	0	week-specific			chr1	154788327	154788635	0	69
chr1	154838093	154842220	1	0	0	0	1	non-continuous
chr1	154844820	154849607	0	0	0	0	1	week-specific			chr1	154847831	154848195	0	364
chr1	155015516	155018981	1	1	1	1	1	constant
chr1	155069546	155072086	0	0	0	0	1	week-specific
chr1	155092353	155096142	1	0	0	1	1	non-continuous			chr1	155092337	155092516	0	163
chr1	155270694	155274787	1	1	1	1	1	constant
chr1	155378833	155380668	0	0	0	0	1	week-specific
chr1	155471490	155473482	0	0	0	1	0	week-specific			chr1	155473339	155473512	0	143
chr1	155966139	155971480	0	0	0	0	1	week-specific
chr1	155971679	155972468	0	0	0	0	1	week-specific
chr1	156095000	156132337	1	1	1	1	1	constant	chr1:156130272-156130472		chr1	156097077	156097352	0.673845	275
chr1	156159936	156163200	0	0	1	1	1	continuous
chr1	156290860	156293585	0	0	0	1	1	continuous
chr1	156488202	156493135	1	0	0	0	1	non-continuous			chr1	156491710	156492027	0	317
chr1	156805660	156807193	0	0	0	0	1	week-specific
chr1	156911592	156915550	0	0	1	0	1	non-continuous
chr1	157003290	157006428	0	0	0	1	1	continuous
chr1	157089715	157091618	0	0	0	1	1	continuous
chr1	157117339	157118164	0	0	0	0	1	week-specific
chr1	157154389	157157247	0	0	1	0	0	week-specific			chr1	157154982	157155429	0	447
chr1	157181319	157182142	1	0	0	0	0	week-specific
chr1	157978155	157979357	0	1	0	0	0	week-specific
chr1	158034396	158038419	0	0	0	0	1	week-specific
chr1	158043036	158043913	0	0	0	0	1	week-specific
chr1	158112491	158114538	0	1	1	0	0	continuous
chr1	160192174	160194522	0	1	1	0	0	continuous
chr1	160406989	160413167	1	0	1	1	1	non-continuous			chr1	160407928	160408471	0	543
chr1	161012716	161015025	1	0	1	1	1	non-continuous	chr1:161013915-161014115		chr1	161013130	161014202	0	1072
chr1	161190761	161193940	1	0	1	1	0	non-continuous
chr1	161304467	161307076	1	0	1	0	1	non-continuous
chr1	161388325	161391740	1	1	1	1	1	constant			chr1	161389876	161390428	0	552
chr1	161529620	161533536	1	1	1	1	1	constant	chr1:161533050-161533250		chr1	161530818	161531109	0.336922	291
chr1	161611401	161613567	0	1	1	1	1	continuous			chr1	161612422	161612716	0	294
chr1	161725465	161728347	1	1	1	1	1	constant
chr1	161804584	161808257	0	0	0	1	1	continuous
chr1	161884616	161885949	0	0	0	1	0	week-specific
chr1	162062096	162064725	0	0	0	1	0	week-specific
chr1	162167008	162169249	1	0	0	0	0	week-specific
chr1	162612505	162614174	1	0	0	0	0	week-specific
chr1	162694701	162699487	1	0	1	1	1	non-continuous	chr1:162696390-162696590		chr1	162696378	162696548	0.336922	170
chr1	162821768	162823513	1	0	0	0	0	week-specific
chr1	163202019	163204232	1	0	0	0	0	week-specific
chr1	163409392	163411380	0	0	1	0	0	week-specific
chr1	163774926	163775841	0	0	0	0	1	week-specific
chr1	164320901	164322151	0	1	0	0	0	week-specific			chr1	164320719	164321018	0	117
chr1	164557475	164567777	1	1	1	1	1	constant
chr1	164573970	164581725	1	1	1	1	1	constant
chr1	164599372	164605627	0	0	1	1	1	continuous
chr1	164606885	164616536	1	1	1	1	1	constant	chr1:164608865-164609065		chr1	164611748	164612178	0	430
chr1	164644094	164649236	0	0	0	1	1	continuous
chr1	164658754	164662209	0	0	0	0	1	week-specific
chr1	164752108	164756327	0	0	0	1	1	continuous			chr1	164754134	164754255	0	121
chr1	164785175	164788285	0	0	0	0	1	week-specific
chr1	165375376	165377313	0	0	1	1	1	continuous			chr1	165376425	165376759	0	334
chr1	166920357	166922018	1	0	0	0	0	week-specific
chr1	167066343	167067641	0	1	1	0	0	continuous			chr1	167066724	167067121	0	397
chr1	167120942	167122314	1	0	0	0	0	week-specific
chr1	167134223	167139623	1	0	0	0	0	week-specific
chr1	167156133	167159380	1	0	0	0	0	week-specific
chr1	167454261	167457001	1	1	1	0	1	non-continuous			chr1	167454167	167454984	0	723
chr1	167487860	167491660	1	0	0	0	0	week-specific			chr1	167489187	167489883	0	696
chr1	167491703	167493880	1	0	0	0	0	week-specific			chr1	167492555	167492938	0	383
chr1	167601106	167602335	1	0	0	0	0	week-specific			chr1	167601564	167601816	0	252
chr1	167712787	167717444	1	1	1	1	1	constant			chr1	167714317	167714576	0.336922	259
chr1	168465019	168467988	0	0	0	0	1	week-specific
chr1	168609270	168610000	0	0	1	0	0	week-specific
chr1	168612683	168616256	1	1	0	0	0	continuous			chr1	168613743	168614176	0	433
chr1	169426218	169428413	0	0	0	0	1	week-specific
chr1	170072740	170075972	1	1	1	1	1	constant			chr1	170073447	170073529	0	82
chr1	170095623	170099357	0	0	1	1	1	continuous
chr1	170223370	170228288	0	0	0	1	1	continuous
chr1	170308583	170311475	0	0	0	1	0	week-specific
chr1	170509658	170512361	0	0	0	1	0	week-specific
chr1	170561895	170564963	0	0	1	1	1	continuous
chr1	170683943	170701192	0	0	1	1	1	continuous	chr1:170686436-170686636		chr1	170700835	170701122	0.673845	287
chr1	170749136	170750953	0	0	0	0	1	week-specific
chr1	170788682	170792886	0	0	1	0	1	non-continuous
chr1	170804510	170809547	0	0	0	1	1	continuous
chr1	170892286	170895048	0	0	0	0	1	week-specific	chr1:170893880-170894080
chr1	170927837	170930652	0	0	0	1	1	continuous
chr1	171081460	171082200	0	0	0	1	0	week-specific
chr1	171139602	171144753	0	0	1	1	1	continuous	chr1:171142194-171142395		chr1	171141492	171141857	0	365
chr1	171217827	171223675	1	0	1	1	1	non-continuous	chr1:171220691-171220891		chr1	171220099	171220305	0	206
chr1	171256672	171260849	0	0	1	1	1	continuous	chr1:171259301-171259501
chr1	171262712	171265352	0	0	0	1	1	continuous
chr1	171645146	171646044	1	0	0	0	0	week-specific
chr1	171898723	171899856	0	1	0	0	0	week-specific
chr1	172041548	172044140	0	0	0	0	1	week-specific
chr1	172068506	172073283	0	0	0	1	1	continuous
chr1	172106006	172112206	0	0	1	1	1	continuous			chr1	172109559	172109930	0	371
chr1	172161372	172165641	0	0	1	1	0	continuous
chr1	172166811	172170284	0	0	0	1	1	continuous
chr1	172177936	172189290	0	0	1	1	1	continuous			chr1	172181061	172181316	0	255
chr1	172206200	172221657	0	0	1	1	1	continuous
chr1	172235438	172243006	0	0	1	1	1	continuous
chr1	172266662	172272384	0	0	0	1	1	continuous
chr1	172308696	172310709	0	0	0	1	0	week-specific
chr1	172319924	172328481	0	0	1	1	1	continuous			chr1	172322367	172322786	0	419
chr1	172337696	172339861	0	0	0	1	0	week-specific
chr1	172339943	172347904	0	0	1	1	1	continuous			chr1	172343730	172344023	0	293
chr1	172348146	172364473	0	1	1	1	1	continuous	chr1:172359016-172359232		chr1	172355448	172355674	0	226
chr1	172372456	172403659	1	1	1	1	1	constant	chr1:172380851-172381054		chr1	172383550	172383772	0	222
chr1	173419669	173420698	0	0	0	0	1	week-specific
chr1	173428169	173432477	0	0	1	1	1	continuous			chr1	173429775	173430158	0	383
chr1	174798596	174801378	1	1	0	1	1	non-continuous
chr1	174963549	174964809	0	0	0	0	1	week-specific
chr1	174965137	174966662	0	0	0	0	1	week-specific
chr1	175069209	175074399	0	0	0	1	1	continuous
chr1	175505013	175505429	1	0	0	0	0	week-specific
chr1	178340033	178343732	0	0	1	1	1	continuous
chr1	178370704	178372745	0	0	0	1	1	continuous
chr1	178486191	178487600	1	0	0	0	0	week-specific
chr1	178644346	178646668	0	0	0	1	0	week-specific
chr1	178931306	178935056	0	0	0	1	1	continuous			chr1	178931974	178932173	0.336922	199
chr1	178937402	178943642	0	0	0	1	1	continuous
chr1	178951297	178955529	0	0	0	0	1	week-specific
chr1	178959877	178962125	0	0	0	1	1	continuous
chr1	178963135	178963790	0	0	0	0	1	week-specific
chr1	178971642	178975917	0	0	1	1	1	continuous	chr1:178973828-178974029
chr1	179001269	179004220	0	0	1	0	0	week-specific
chr1	179015912	179019476	0	0	0	0	1	week-specific			chr1	179017771	179018091	0	320
chr1	179813659	179816496	0	0	1	1	1	continuous
chr1	180852886	180855994	0	0	1	1	0	continuous
chr1	180920328	180930002	1	0	1	1	1	non-continuous	chr1:180926578-180926778		chr1	180926471	180926831	0	360
chr1	181093404	181098300	0	0	1	1	0	continuous			chr1	181096318	181096661	0	343
chr1	181100570	181107389	1	1	1	1	1	constant			chr1	181105213	181105788	0.336922	575
chr1	181112542	181113978	0	1	0	0	0	week-specific			chr1	181112554	181112769	0	215
chr1	181126113	181131227	0	0	1	1	0	continuous			chr1	181126967	181127195	0	228
chr1	181134869	181137483	0	0	0	1	0	week-specific			chr1	181135129	181135216	0	87
chr1	181140868	181143946	0	0	1	0	1	non-continuous			chr1	181141596	181141867	0	271
chr1	182028037	182030995	1	1	1	1	1	constant			chr1	182029604	182029999	0	395
chr1	182120235	182121859	1	0	0	0	0	week-specific
chr1	182142085	182146123	1	1	1	1	1	constant	chr1:182144115-182144315	chr1:182144115-182144315	chr1	182144250	182144818	0	568
chr1	182395640	182397681	0	1	0	0	1	non-continuous
chr1	182697631	182701184	1	1	1	1	1	constant
chr1	182868311	182870576	1	0	1	1	0	non-continuous
chr1	183038169	183041719	0	0	0	0	1	week-specific			chr1	183039945	183040264	0	319
chr1	183217392	183219935	0	0	0	0	1	week-specific
chr1	183233882	183236220	0	0	1	1	1	continuous
chr1	183278366	183280541	1	0	0	0	0	week-specific			chr1	183279852	183280319	0	467
chr1	183327286	183334782	1	1	1	1	1	constant
chr1	183777326	183779430	0	0	0	0	1	week-specific
chr1	183803187	183808593	1	1	1	1	1	constant			chr1	183807537	183807880	0	343
chr1	183840984	183845494	0	0	1	1	1	continuous	chr1:183842578-183842778		chr1	183842660	183842699	0	39
chr1	183870038	183873290	0	0	0	0	1	week-specific			chr1	183870806	183870943	0	137
chr1	183875982	183877819	0	0	0	0	1	week-specific			chr1	183877442	183877733	0	291
chr1	183880230	183883869	0	0	1	1	1	continuous			chr1	183882459	183882677	0	218
chr1	184077627	184080988	0	0	0	0	1	week-specific
chr1	184189486	184193745	0	0	0	1	0	week-specific			chr1	184192580	184192820	0	240
chr1	184619487	184624451	0	0	0	1	1	continuous
chr1	184663494	184665617	0	0	0	0	1	week-specific
chr1	185727280	185729023	0	0	0	1	1	continuous
chr1	185963294	185967834	0	0	1	1	1	continuous
chr1	186182102	186186264	0	0	0	1	0	week-specific
chr1	186973431	186977536	0	0	1	1	1	continuous			chr1	186974708	186975250	0	542
chr1	188821521	188823174	0	0	0	1	0	week-specific
chr1	192487449	192491484	0	0	0	1	1	continuous	chr1:192489836-192490036		chr1	192489812	192490046	0.673845	234
chr1	192534220	192544130	1	0	1	1	1	non-continuous			chr1	192536320	192536582	0	262
chr1	193347726	193351319	0	0	0	0	1	week-specific
chr1	198117072	198119288	0	0	0	0	1	week-specific			chr1	198118169	198118455	0	286
chr1	198171683	198172481	0	0	0	0	1	week-specific
chr1	198847131	198850916	0	0	0	1	0	week-specific
chr1	198875783	198877168	0	0	1	0	1	non-continuous			chr1	198876111	198876394	0	283
chr1	198901127	198905609	0	0	1	0	1	non-continuous	chr1:198903355-198903555
chr1	200028770	200030168	1	0	0	0	0	week-specific
chr1	200038512	200043821	0	0	1	0	1	non-continuous
chr1	200350825	200353897	0	0	0	0	1	week-specific			chr1	200352225	200352468	0	243
chr1	200525380	200526159	0	0	0	1	0	week-specific
chr1	201008057	201011274	0	0	0	1	0	week-specific			chr1	201010412	201010594	0	182
chr1	201013270	201018027	0	1	0	0	0	week-specific			chr1	201017221	201017634	0	413
chr1	201151590	201156737	1	1	1	1	1	constant			chr1	201152991	201152995	0	4
chr1	201165500	201167013	0	0	1	0	0	week-specific
chr1	201301733	201303232	0	0	0	0	1	week-specific
chr1	201382640	201387026	0	0	0	1	1	continuous
chr1	201407419	201409177	1	0	0	0	0	week-specific
chr1	201418257	201422963	1	1	1	1	0	continuous
chr1	201448642	201452531	1	0	1	1	1	non-continuous
chr1	201511032	201513950	0	1	1	1	1	continuous
chr1	201538038	201540726	0	0	1	0	1	non-continuous			chr1	201539389	201540447	0.336922	1058
chr1	201636611	201638486	0	0	0	1	0	week-specific			chr1	201636732	201636838	0.336922	106
chr1	201646642	201658705	1	1	1	1	1	constant	chr1:201655317-201655517		chr1	201649855	201650158	0.336922	303
chr1	201693903	201697509	0	0	0	0	1	week-specific
chr1	201759259	201765110	0	0	0	1	0	week-specific	chr1:201763520-201763720
chr1	201789969	201793646	0	0	0	1	1	continuous
chr1	201902273	201906702	1	0	0	0	0	week-specific
chr1	201938098	201942760	1	1	1	0	0	continuous	chr1:201941512-201941712
chr1	202034199	202035755	0	0	0	1	0	week-specific			chr1	202034351	202034482	0	131
chr1	202083889	202087428	0	0	0	1	1	continuous			chr1	202085013	202085306	0	293
chr1	202504642	202507555	1	0	1	0	0	non-continuous
chr1	202537071	202542376	0	0	1	1	1	continuous
chr1	202566722	202570136	0	0	1	1	0	continuous
chr1	202575076	202581763	0	0	1	1	1	continuous	chr1:202577928-202578129
chr1	202585694	202588316	0	0	1	1	0	continuous
chr1	202613553	202617570	0	0	1	1	0	continuous
chr1	203267268	203268505	1	1	1	1	1	constant
chr1	203268552	203269612	0	0	1	0	0	week-specific
chr1	203337810	203347052	0	1	1	0	0	continuous
chr1	203377918	203381619	0	0	0	0	1	week-specific
chr1	203447102	203452497	0	0	1	1	0	continuous			chr1	203448608	203448852	0	244
chr1	203453094	203457184	0	1	1	1	1	continuous	chr1:203455699-203455899
chr1	203460067	203460825	0	0	1	0	0	week-specific
chr1	203463120	203468771	1	0	1	1	1	non-continuous
chr1	203471553	203472931	1	0	0	0	0	week-specific
chr1	203485333	203490839	1	1	1	1	1	constant
chr1	203504523	203510770	0	0	1	1	0	continuous
chr1	203511613	203518170	0	1	1	1	0	continuous			chr1	203512854	203513406	1.01077	552
chr1	203552011	203559087	1	1	1	1	1	constant	chr1:203556433-203556633		chr1	203555811	203556436	0	625
chr1	203569856	203574902	1	0	1	1	1	non-continuous			chr1	203572164	203572379	0.336922	215
chr1	203590873	203594182	0	0	0	1	1	continuous			chr1	203592859	203593231	0	372
chr1	203666332	203668934	0	0	0	1	1	continuous
chr1	203669868	203676634	0	0	1	1	1	continuous			chr1	203674054	203674675	0	621
chr1	203685030	203686837	0	0	0	1	1	continuous
chr1	203690516	203694849	0	0	0	1	1	continuous			chr1	203692605	203692948	0	343
chr1	203754147	203756261	0	0	0	0	1	week-specific			chr1	203754711	203754828	0	117
chr1	204090747	204097440	1	0	0	0	0	week-specific	chr1:204094398-204094598
chr1	204292280	204297941	0	0	1	1	1	continuous
chr1	204357299	204364891	1	1	1	1	1	constant			chr1	204361156	204361425	0	269
chr1	204419947	204421289	0	0	0	1	0	week-specific			chr1	204420593	204420861	0	268
chr1	204453059	204459190	0	0	1	1	1	continuous			chr1	204453151	204453463	0	312
chr1	204481321	204483124	1	0	0	0	0	week-specific
chr1	204503171	204508765	1	1	1	1	1	constant			chr1	204507500	204507890	0	390
chr1	204636939	204639433	0	1	0	1	0	non-continuous
chr1	204806665	204807951	1	0	1	0	1	non-continuous
chr1	205143827	205146205	0	0	0	1	0	week-specific
chr1	205246240	205251594	0	0	0	1	1	continuous			chr1	205247614	205247906	0	292
chr1	205272831	205275823	1	0	0	0	0	week-specific
chr1	205290078	205305160	1	1	1	1	1	constant	chr1:205294603-205294803		chr1	205293732	205293902	0	170
chr1	205311869	205315795	1	1	1	1	1	constant			chr1	205313896	205314266	0	370
chr1	205342982	205344659	1	0	0	0	0	week-specific
chr1	205429872	205431834	0	0	1	0	0	week-specific
chr1	205438901	205442533	0	1	0	0	0	week-specific	chr1:205441968-205442168	chr1:205441968-205442168	chr1	205441096	205441450	0	354
chr1	205527611	205530690	1	1	0	0	0	continuous
chr1	205541896	205545339	1	0	1	0	1	non-continuous			chr1	205543342	205543699	0	357
chr1	205591315	205593154	0	0	0	0	1	week-specific
chr1	205597089	205600673	0	0	0	1	1	continuous
chr1	205668017	205672881	1	0	1	0	0	non-continuous			chr1	205669191	205669380	0	189
chr1	206444506	206449165	0	0	1	1	0	continuous
chr1	206454114	206457409	0	0	0	1	0	week-specific
chr1	206663320	206664832	1	0	0	0	0	week-specific
chr1	206947904	206948880	0	0	1	0	0	week-specific
chr1	206954164	206957067	1	0	1	1	1	non-continuous
chr1	207884694	207885910	1	0	0	0	0	week-specific
chr1	207958418	207960624	1	1	1	0	1	non-continuous
chr1	207961999	207964825	1	1	1	1	1	constant			chr1	207963567	207963923	0	356
chr1	208045884	208049820	0	0	0	1	1	continuous
chr1	208081744	208086948	1	0	0	0	0	week-specific
chr1	208089122	208091644	0	0	0	1	0	week-specific	chr1:208090498-208090698
chr1	208102265	208105142	0	0	0	1	0	week-specific
chr1	208131103	208132965	0	0	0	1	0	week-specific
chr1	208140985	208143248	0	0	1	0	0	week-specific			chr1	208140947	208141318	0	333
chr1	208157879	208162458	0	0	1	1	1	continuous			chr1	208162024	208162366	0	342
chr1	208177486	208186555	0	0	0	1	0	week-specific			chr1	208184169	208184740	0	571
chr1	208218217	208221326	0	0	0	0	1	week-specific	chr1:208219769-208219969
chr1	208474637	208478415	1	0	0	0	0	week-specific
chr1	208832644	208836294	1	0	0	1	0	non-continuous
chr1	209641237	209642151	0	0	0	0	1	week-specific
chr1	209814389	209817676	0	0	0	0	1	week-specific			chr1	209815918	209816348	0	430
chr1	210249789	210254413	1	1	1	1	1	constant	chr1:210251210-210251414		chr1	210252626	210252943	0	317
chr1	210257173	210265511	0	0	1	1	1	continuous	chr1:210262225-210262425
chr1	210270497	210273849	0	0	1	1	1	continuous
chr1	210289962	210299390	1	1	1	1	1	constant	chr1:210295076-210295276		chr1	210295051	210295206	0	155
chr1	210309880	210312101	0	1	1	0	0	continuous
chr1	211514294	211517009	0	0	1	0	0	week-specific			chr1	211515306	211515429	0.336922	123
chr1	212462479	212464552	1	0	0	0	0	week-specific
chr1	212512571	212519227	1	1	1	0	0	continuous			chr1	212514770	212514977	0	207
chr1	212605092	212611187	1	1	1	1	1	constant			chr1	212607440	212607937	0	497
chr1	214332691	214334382	0	0	1	0	0	week-specific
chr1	214459746	214461114	0	0	0	1	0	week-specific
chr1	215081787	215084112	1	0	1	0	1	non-continuous
chr1	216599833	216602322	1	1	1	1	1	constant			chr1	216600662	216600943	0	281
chr1	217087900	217091308	0	1	1	0	1	non-continuous
chr1	218163858	218166778	1	1	1	0	1	non-continuous			chr1	218165417	218165631	0	214
chr1	218373549	218376260	0	0	1	1	1	continuous
chr1	218379172	218381962	0	0	0	1	0	week-specific			chr1	218380405	218380806	0	401
chr1	218458976	218464151	1	0	1	1	1	non-continuous			chr1	218460040	218460270	0	230
chr1	218584320	218587238	1	0	1	1	1	non-continuous			chr1	218585561	218585769	0	208
chr1	218817586	218818099	0	0	1	0	0	week-specific
chr1	219271005	219272997	0	0	1	1	0	continuous
chr1	219373071	219373972	0	0	0	1	0	week-specific			chr1	219373861	219374153	0	111
chr1	219527420	219529722	0	0	0	1	0	week-specific
chr1	219927707	219929284	1	0	0	0	0	week-specific
chr1	220409409	220411718	0	0	1	0	0	week-specific
chr1	222464773	222466295	0	1	1	1	1	continuous			chr1	222465440	222465862	1.01077	422
chr1	222756898	222758873	0	0	0	1	0	week-specific
chr1	222786352	222787129	0	0	0	0	1	week-specific
chr1	222823678	222826613	0	0	1	0	1	non-continuous
chr1	222954418	222958118	1	0	0	0	0	week-specific
chr1	222994066	222995993	1	0	0	0	0	week-specific
chr1	223004811	223012153	1	0	1	0	1	non-continuous
chr1	223020922	223024320	0	0	0	1	0	week-specific	chr1:223022548-223022748
chr1	223080436	223082162	0	0	1	1	1	continuous
chr1	223086073	223090229	0	0	0	1	1	continuous
chr1	223133490	223134908	0	0	0	0	1	week-specific
chr1	223139945	223141766	0	0	0	0	1	week-specific
chr1	223705074	223708278	0	0	0	0	1	week-specific			chr1	223704976	223705295	0	221
chr1	223711498	223715682	1	1	1	1	1	constant			chr1	223713574	223713844	0.673845	270
chr1	223724958	223728597	0	0	0	1	1	continuous			chr1	223726537	223727045	0	508
chr1	223729255	223735456	1	0	0	1	1	non-continuous
chr1	223748031	223749887	1	1	1	0	0	continuous
chr1	224181762	224185898	1	1	1	1	1	constant
chr1	224211215	224211963	0	0	0	1	0	week-specific
chr1	224339310	224339964	0	0	0	1	0	week-specific
chr1	224340728	224341479	1	0	1	0	0	non-continuous			chr1	224341089	224341270	0	181
chr1	224501640	224504920	0	0	1	1	1	continuous			chr1	224503016	224503352	0	336
chr1	224928944	224931087	1	1	1	1	1	constant
chr1	225445378	225449019	0	0	0	0	1	week-specific
chr1	225602819	225604484	0	0	0	1	0	week-specific
chr1	225695091	225698029	0	0	0	1	0	week-specific
chr1	225746372	225748811	0	0	0	0	1	week-specific			chr1	225746972	225747266	0.673845	294
chr1	225754977	225756962	0	0	0	0	1	week-specific
chr1	225760921	225764759	0	0	1	1	0	continuous
chr1	225765721	225775355	0	0	0	1	1	continuous	chr1:225767784-225767984		chr1	225767006	225767265	0.336922	259
chr1	225816469	225818354	1	0	0	0	0	week-specific			chr1	225817711	225817871	0	160
chr1	225833813	225836304	0	0	0	0	1	week-specific
chr1	225914325	225917345	0	0	1	1	0	continuous	chr1:225915531-225915731
chr1	226002054	226003313	0	0	1	0	1	non-continuous			chr1	226001980	226002618	0	564
chr1	226107167	226112919	1	1	1	1	1	constant			chr1	226109910	226110412	0	502
chr1	226120192	226124538	1	1	1	1	1	constant
chr1	226348454	226351123	1	0	1	1	1	non-continuous
chr1	226355375	226357074	0	0	0	0	1	week-specific
chr1	226601504	226608306	1	1	1	1	0	continuous
chr1	226651591	226666598	1	0	1	1	1	non-continuous			chr1	226651717	226652117	0	400
chr1	226688014	226694011	0	0	0	0	1	week-specific			chr1	226688214	226688645	0	431
chr1	226696470	226699130	0	0	0	1	1	continuous			chr1	226697133	226697532	0	399
chr1	226699668	226705318	1	1	1	1	1	constant			chr1	226702397	226702673	0	276
chr1	226721897	226725355	1	0	1	1	1	non-continuous			chr1	226723724	226724041	0	317
chr1	226826470	226828658	0	1	0	0	0	week-specific
chr1	226937975	226942189	1	1	1	1	1	constant			chr1	226941198	226941430	0	232
chr1	226992304	226996316	1	1	0	0	0	continuous
chr1	227431422	227432322	0	0	1	1	0	continuous
chr1	227541098	227544244	1	1	1	0	1	non-continuous			chr1	227542301	227542450	0	149
chr1	227767906	227771401	0	0	1	1	1	continuous
chr1	227791372	227797254	1	1	1	1	1	constant			chr1	227794049	227794128	0	79
chr1	227883749	227897744	1	1	1	1	1	constant			chr1	227885490	227885560	0	70
chr1	227909640	227926561	1	1	1	1	1	constant			chr1	227910620	227910714	0	94
chr1	228100799	228105407	1	0	1	1	1	non-continuous
chr1	228377683	228380014	0	0	1	0	1	non-continuous
chr1	228620811	228621254	0	1	0	0	0	week-specific
chr1	228804542	228805863	0	0	1	0	0	week-specific
chr1	228899199	228902546	0	0	0	1	1	continuous
chr1	228910829	228913018	1	0	0	0	0	week-specific
chr1	228963264	228965447	0	0	1	1	0	continuous
chr1	229031153	229033265	0	0	0	1	0	week-specific
chr1	229202836	229206564	0	0	1	1	1	continuous			chr1	229203453	229203810	0	357
chr1	229540088	229540562	0	0	1	0	0	week-specific
chr1	229578877	229579786	1	0	0	0	0	week-specific
chr1	229714853	229718639	0	0	1	1	1	continuous
chr1	230065393	230069579	1	1	1	1	1	constant			chr1	230068067	230068891	0.336922	824
chr1	230111867	230114911	1	0	0	0	0	week-specific			chr1	230112321	230112728	0.336922	407
chr1	230748735	230755709	1	1	1	1	1	constant			chr1	230751716	230751912	0	196
chr1	230768194	230771117	0	0	1	1	1	continuous
chr1	230847285	230852762	1	0	0	1	0	non-continuous
chr1	230891153	230893033	0	0	1	0	0	week-specific
chr1	231418140	231424194	1	1	1	1	1	constant
chr1	231599882	231602148	0	0	0	0	1	week-specific
chr1	231688982	231692765	1	0	0	0	0	week-specific	chr1:231690706-231690906
chr1	231693856	231695112	0	1	0	0	0	week-specific
chr1	231929059	231930925	0	0	0	1	0	week-specific
chr1	231989524	231992391	0	0	0	1	0	week-specific	chr1:231991363-231991563
chr1	232378107	232379591	0	0	0	0	1	week-specific
chr1	232432006	232433086	0	0	0	1	0	week-specific
chr1	232619848	232621584	0	0	0	0	1	week-specific
chr1	232625869	232631823	1	1	1	1	1	constant			chr1	232629898	232630381	46.8322	483
chr1	233112841	233113944	0	0	0	1	0	week-specific			chr1	233113529	233113835	0	306
chr1	233253373	233254358	1	0	0	0	0	week-specific
chr1	234494638	234495945	0	0	0	0	1	week-specific			chr1	234495002	234495159	0	157
chr1	234497597	234502803	0	1	1	1	1	continuous			chr1	234500060	234500243	0	183
chr1	234514432	234516285	0	0	0	0	1	week-specific
chr1	234518912	234525858	1	1	1	1	1	constant			chr1	234522545	234523105	0	560
chr1	234550122	234551998	0	0	1	1	0	continuous			chr1	234550354	234550542	0	188
chr1	234552781	234555969	0	0	0	1	1	continuous
chr1	234579533	234586825	0	0	0	1	1	continuous			chr1	234585760	234585943	0	183
chr1	234675280	234677285	0	0	1	1	1	continuous			chr1	234676321	234676468	0.336922	147
chr1	234734386	234736256	1	0	0	0	0	week-specific
chr1	234737189	234739269	0	0	0	1	1	continuous
chr1	234741381	234747326	0	0	1	1	1	continuous	chr1:234744059-234744259		chr1	234745790	234746041	0	251
chr1	234768671	234773752	1	0	1	1	1	non-continuous	chr1:234770144-234770344		chr1	234768776	234768963	0	187
chr1	234862278	234864362	0	0	0	1	1	continuous
chr1	234907146	234909526	0	0	0	1	0	week-specific
chr1	234916735	234921185	1	0	1	1	0	non-continuous	chr1:234918753-234918953
chr1	234982777	234990447	1	1	1	1	1	constant	chr1:234984422-234984622		chr1	234984415	234984686	0	271
chr1	234996295	235001612	0	0	1	1	1	continuous			chr1	234997267	234997675	0.336922	408
chr1	235021039	235025725	0	0	0	1	1	continuous			chr1	235022732	235023019	0	287
chr1	235046738	235051275	0	0	0	1	1	continuous			chr1	235048189	235048450	0.336922	261
chr1	235081027	235086339	1	1	1	1	1	constant	chr1:235083438-235083638		chr1	235083243	235083542	0	299
chr1	235088386	235096169	1	0	1	0	0	non-continuous
chr1	235865216	235868897	1	1	1	1	1	constant			chr1	235867535	235867725	0	190
chr1	236057135	236059459	1	0	0	0	0	week-specific	chr1:236058301-236058501
chr1	236099270	236100429	0	0	0	1	0	week-specific
chr1	236393934	236396646	1	1	1	0	1	non-continuous			chr1	236396328	236396710	0	318
chr1	236501849	236504536	1	0	1	1	1	non-continuous
chr1	237383276	237385538	0	0	1	1	1	continuous
chr1	238589385	238591104	0	0	0	1	0	week-specific
chr1	240090642	240094127	1	1	0	0	0	continuous
chr1	241932501	241935757	0	0	1	0	0	week-specific
chr1	243473312	243476078	1	0	0	0	0	week-specific			chr1	243473823	243473993	0	170
chr1	243481756	243484382	1	1	1	0	0	continuous
chr1	243495072	243497302	0	1	0	0	0	week-specific
chr1	243712684	243713687	0	0	0	0	1	week-specific			chr1	243713350	243713431	0	81
chr1	244359961	244364507	1	0	1	1	1	non-continuous			chr1	244362161	244362276	0	115
chr1	244459138	244462964	1	1	1	1	1	constant
chr1	244671639	244674911	0	0	1	1	1	continuous	chr1:244673308-244673508
chr1	244899509	244900426	0	0	0	0	1	week-specific
chr1	244963697	244965716	0	0	0	1	0	week-specific
chr1	245165307	245167419	0	0	0	1	0	week-specific
chr1	245179901	245182951	1	0	0	0	0	week-specific
chr1	245199698	245202989	0	0	0	1	1	continuous	chr1:245201872-245202072
chr1	245224158	245226748	0	0	0	0	1	week-specific
chr1	245310230	245312969	1	0	0	0	0	week-specific
chr1	245403348	245404936	0	0	0	1	0	week-specific
chr1	245427710	245429804	0	0	0	1	0	week-specific	chr1:245428676-245428876
chr1	245583948	245586284	0	0	0	1	0	week-specific		chr1:245585320-245585520
chr1	245682648	245685138	0	0	0	1	1	continuous	chr1:245683002-245683202
chr1	245741592	245744026	0	0	0	1	1	continuous
chr1	245749892	245753532	0	0	1	1	1	continuous			chr1	245751825	245751903	0	78
chr1	245867896	245877367	0	0	1	1	1	continuous	chr1:245870799-245870999		chr1	245871849	245872252	0	403
chr1	245982783	245985149	0	0	0	0	1	week-specific			chr1	245984527	245984899	0	372
chr1	246007569	246009768	0	0	0	1	0	week-specific
chr1	246064633	246069352	0	0	0	1	1	continuous
chr1	246273834	246275328	0	0	0	1	0	week-specific
chr1	246783297	246786949	0	0	1	1	1	continuous			chr1	246784990	246785311	0	321
chr1	246787207	246790544	0	0	1	0	1	non-continuous
chr1	247360218	247362002	0	0	0	0	1	week-specific			chr1	247360162	247360458	0	240
chr1	247447546	247448973	1	1	1	1	1	constant
chr1	247530406	247531415	1	1	1	0	1	non-continuous
chr1	248862630	248864474	1	1	1	1	1	constant			chr1	248863109	248863474	0	365
chr1	248871822	248875020	1	1	1	1	1	constant
chr10	76073	77034	0	0	1	0	0	week-specific
chr10	371098	376769	0	0	1	1	0	continuous
chr10	508117	513365	1	0	0	0	0	week-specific			chr10	510639	511011	0	372
chr10	521160	521601	1	0	0	0	0	week-specific
chr10	569377	573627	0	0	0	1	1	continuous
chr10	606871	608164	1	0	0	0	0	week-specific			chr10	606717	606989	0	118
chr10	659600	660666	0	0	0	1	0	week-specific
chr10	661903	664729	1	0	0	0	0	week-specific
chr10	784251	785844	0	0	1	0	1	non-continuous			chr10	784570	784723	0	153
chr10	1052665	1059092	1	1	1	1	1	constant			chr10	1054903	1055095	0	192
chr10	1109852	1111710	1	0	0	1	0	non-continuous
chr10	1359687	1361477	1	0	0	0	0	week-specific
chr10	1754544	1755641	1	1	0	0	0	continuous		chr10:1754534-1754734
chr10	2251039	2252438	0	0	0	1	0	week-specific
chr10	3047573	3049977	1	0	0	0	0	week-specific
chr10	3077709	3079413	1	0	0	0	0	week-specific
chr10	3226875	3228046	0	0	0	1	0	week-specific
chr10	3362742	3364047	0	0	0	1	0	week-specific
chr10	3398573	3400933	0	0	0	1	0	week-specific		chr10:3399156-3399356	chr10	3399144	3399408	0	264
chr10	3464942	3466169	0	0	0	0	1	week-specific			chr10	3465533	3465706	0	173
chr10	3466700	3470735	0	0	1	1	1	continuous			chr10	3467425	3467719	0	294
chr10	3480296	3488278	0	0	1	1	1	continuous			chr10	3482355	3482628	0	273
chr10	3515316	3518433	0	0	0	1	1	continuous	chr10:3516343-3516543
chr10	3668256	3669033	0	0	0	1	0	week-specific			chr10	3668646	3668874	0	228
chr10	3681701	3682567	1	1	0	0	0	continuous
chr10	3773568	3777706	0	0	0	0	1	week-specific
chr10	3802681	3806387	1	0	1	1	0	non-continuous			chr10	3803058	3803660	0	602
chr10	4370121	4374149	0	0	1	1	1	continuous	chr10:4372725-4372925		chr10	4372708	4372922	0	214
chr10	4825150	4827587	1	1	1	1	1	constant
chr10	4849502	4850948	0	0	1	0	0	week-specific			chr10	4849682	4849981	0	299
chr10	5444430	5452583	0	0	1	1	1	continuous
chr10	5459378	5471465	1	1	1	1	1	constant			chr10	5462464	5462702	0	238
chr10	5545416	5562866	1	0	1	1	1	non-continuous			chr10	5545847	5546227	0	380
chr10	5573550	5577285	0	0	0	0	1	week-specific
chr10	5640828	5645235	0	0	1	1	1	continuous
chr10	5691621	5694491	1	1	1	1	1	constant		chr10:5692747-5692947
chr10	5839583	5841538	1	0	0	0	0	week-specific			chr10	5841064	5841274	0	210
chr10	5875665	5877431	0	0	1	0	0	week-specific		chr10:5876523-5876723
chr10	6162388	6165755	1	1	1	1	1	constant			chr10	6164322	6164597	0	275
chr10	6210863	6213945	1	0	0	0	0	week-specific
chr10	6299945	6301238	0	0	1	0	0	week-specific	chr10:6300249-6300449		chr10	6300030	6300437	0	407
chr10	6785574	6787898	0	0	0	0	1	week-specific
chr10	6985958	6989365	0	0	0	1	0	week-specific	chr10:6987429-6987629		chr10	6987674	6987836	0	162
chr10	7085002	7087317	0	0	0	1	0	week-specific
chr10	7475223	7475963	1	0	0	0	0	week-specific
chr10	7540249	7542678	1	0	0	0	0	week-specific			chr10	7541243	7541528	0	285
chr10	8079475	8080341	1	0	0	0	0	week-specific
chr10	8380217	8381176	1	0	0	0	0	week-specific
chr10	10791938	10793640	0	0	0	0	1	week-specific
chr10	10796065	10799431	0	0	1	0	1	non-continuous			chr10	10797222	10797610	0	388
chr10	10910591	10913058	0	0	1	1	1	continuous			chr10	10911509	10911760	0.336922	251
chr10	11016925	11020102	1	1	1	0	1	non-continuous			chr10	11019393	11019933	0	540
chr10	11162817	11166975	1	1	1	1	1	constant			chr10	11163104	11163810	0	706
chr10	11334359	11339274	1	0	0	0	0	week-specific
chr10	11396726	11398696	0	0	0	0	1	week-specific
chr10	11755871	11759126	1	0	0	1	1	non-continuous
chr10	11830542	11833062	0	0	0	0	1	week-specific	chr10:11831701-11831902
chr10	11869171	11871308	0	0	1	0	0	week-specific
chr10	11872970	11878375	1	1	1	1	1	constant			chr10	11875829	11876088	0	259
chr10	11878755	11882255	1	0	0	0	0	week-specific			chr10	11882115	11882320	0	140
chr10	11912751	11914290	1	0	0	0	0	week-specific
chr10	12264128	12266016	0	0	1	0	0	week-specific			chr10	12264537	12264778	0	241
chr10	12484225	12484745	0	0	0	0	1	week-specific
chr10	12707052	12710092	0	0	0	0	1	week-specific			chr10	12707538	12707905	0	367
chr10	12795134	12797731	0	0	0	1	1	continuous	chr10:12796517-12796717
chr10	12798842	12800417	0	0	0	0	1	week-specific
chr10	12811690	12812902	0	0	0	0	1	week-specific
chr10	12842004	12846262	0	0	0	1	1	continuous
chr10	12849007	12850483	0	0	0	0	1	week-specific
chr10	13327354	13328546	0	0	0	0	1	week-specific
chr10	13337212	13342550	0	0	1	1	1	continuous
chr10	13430114	13431905	0	0	0	1	1	continuous
chr10	13612909	13617628	0	0	1	1	1	continuous
chr10	13658363	13663306	0	0	1	1	1	continuous
chr10	13682264	13688013	1	0	1	1	1	non-continuous
chr10	13716317	13721121	0	0	1	1	1	continuous	chr10:13716549-13716749		chr10	13716221	13716456	0	139
chr10	13777451	13778933	0	0	0	0	1	week-specific
chr10	13786134	13791227	1	1	1	1	1	constant			chr10	13787023	13787481	0	458
chr10	13807979	13811500	0	0	0	1	1	continuous
chr10	13826455	13828852	0	0	0	1	1	continuous
chr10	13831302	13832718	0	0	0	0	1	week-specific
chr10	13888522	13894894	1	1	1	1	1	constant			chr10	13890168	13890481	0	313
chr10	13943901	13948633	0	0	1	1	0	continuous	chr10:13945809-13946009
chr10	13948966	13951612	0	0	0	1	0	week-specific
chr10	13954061	13958344	0	0	0	1	0	week-specific
chr10	13959347	13960979	0	0	0	0	1	week-specific
chr10	13969105	13975596	0	0	0	1	1	continuous			chr10	13969076	13969460	0	355
chr10	13975966	13980732	0	0	1	1	1	continuous
chr10	14000983	14018753	1	0	1	1	1	non-continuous	chr10:14009640-14009840		chr10	14009387	14010061	0.336922	674
chr10	14022396	14027323	0	0	1	1	0	continuous	chr10:14023694-14023894		chr10	14022123	14022424	0	28
chr10	14056209	14057737	0	0	0	0	1	week-specific			chr10	14057318	14057549	0	231
chr10	14167265	14168190	1	0	0	0	0	week-specific
chr10	14171329	14175889	1	1	1	1	1	constant			chr10	14173784	14174001	0.336922	217
chr10	14184162	14186845	0	0	0	1	1	continuous		chr10:14185601-14185811
chr10	14476234	14479387	0	0	0	0	1	week-specific			chr10	14476979	14477127	0	148
chr10	14499075	14499853	0	0	0	1	0	week-specific
chr10	14587405	14589417	0	0	0	0	1	week-specific
chr10	14602177	14605672	1	1	1	1	1	constant			chr10	14605139	14605589	0	450
chr10	14621174	14622573	0	0	0	1	0	week-specific
chr10	14624808	14626784	0	0	0	0	1	week-specific
chr10	14645079	14646224	0	0	0	1	0	week-specific
chr10	14647073	14650117	0	0	1	1	0	continuous	chr10:14648183-14648383		chr10	14647847	14648851	0	1004
chr10	14666580	14668559	0	0	0	0	1	week-specific
chr10	14822754	14823764	0	0	0	1	0	week-specific	chr10:14822975-14823175
chr10	15083476	15085507	0	0	0	0	1	week-specific
chr10	15438835	15440998	0	0	1	1	0	continuous			chr10	15439672	15439811	0	139
chr10	15565602	15567811	0	0	0	1	0	week-specific
chr10	15734570	15736203	0	0	0	0	1	week-specific			chr10	15735860	15736120	0	260
chr10	15737441	15739969	0	0	0	0	1	week-specific
chr10	16777104	16778042	0	0	0	1	0	week-specific
chr10	16843995	16846569	0	0	0	1	1	continuous
chr10	16884695	16888170	0	0	1	0	1	non-continuous
chr10	16903863	16908555	0	0	1	1	1	continuous			chr10	16904654	16904942	0	288
chr10	16918533	16920244	0	0	0	0	1	week-specific
chr10	16942092	16955185	1	1	1	1	1	constant	chr10:16944431-16944631		chr10	16945153	16945334	0	181
chr10	16963240	16970488	1	1	1	1	1	constant			chr10	16966975	16967243	0	268
chr10	16983013	16989251	1	0	1	1	1	non-continuous	chr10:16986492-16986692		chr10	16986208	16986678	0	470
chr10	16992016	16993632	0	0	0	0	1	week-specific			chr10	16992716	16993050	0.336922	334
chr10	16998914	17004493	0	0	1	1	1	continuous			chr10	17002036	17002525	0.336922	489
chr10	17004934	17010259	0	0	1	1	0	continuous
chr10	17020670	17025065	0	0	1	1	1	continuous			chr10	17021867	17021922	0	55
chr10	17056063	17068291	0	0	1	1	1	continuous			chr10	17062585	17062751	1.01077	166
chr10	17073386	17079529	0	0	1	1	1	continuous			chr10	17073852	17074066	0	214
chr10	17091570	17095173	0	0	0	0	1	week-specific			chr10	17092568	17092822	0	254
chr10	17211820	17218822	0	0	1	1	1	continuous			chr10	17212797	17213339	0	542
chr10	18340088	18341561	0	0	0	0	1	week-specific
chr10	18400566	18401301	1	0	0	0	0	week-specific
chr10	18626319	18628783	0	1	1	0	1	non-continuous
chr10	18649462	18653039	1	1	1	1	1	constant
chr10	19921570	19922719	0	0	0	0	1	week-specific
chr10	20623155	20623988	0	0	0	0	1	week-specific
chr10	21099414	21101733	0	0	0	1	0	week-specific			chr10	21100689	21101055	0	366
chr10	21312539	21316423	1	0	1	0	0	non-continuous
chr10	21362119	21365757	1	0	1	1	0	non-continuous	chr10:21364511-21364711
chr10	21396775	21403621	0	0	1	1	1	continuous
chr10	21457823	21460272	0	0	0	0	1	week-specific
chr10	21723318	21728939	0	0	1	1	1	continuous	chr10:21727379-21727579
chr10	21925982	21930578	1	0	1	1	0	non-continuous
chr10	22227470	22232369	1	1	1	1	1	constant			chr10	22230552	22230738	0	186
chr10	22324179	22326672	1	1	1	1	0	continuous
chr10	22435326	22439713	1	1	1	1	1	constant			chr10	22436402	22437341	0	939
chr10	22553826	22556592	0	1	1	0	1	non-continuous	chr10:22554549-22554749
chr10	22618914	22621575	0	0	0	0	1	week-specific
chr10	22623242	22627541	0	0	1	0	0	week-specific
chr10	24007751	24009571	0	0	1	0	1	non-continuous			chr10	24009388	24009397	0	9
chr10	24205546	24211388	1	1	1	1	1	constant			chr10	24210026	24210275	0	249
chr10	24236267	24243169	0	0	0	1	1	continuous
chr10	24306195	24309114	0	0	0	1	1	continuous
chr10	24342556	24347006	0	0	0	0	1	week-specific
chr10	24349079	24351655	0	0	0	0	1	week-specific
chr10	24381225	24387074	0	0	0	1	1	continuous
chr10	24447978	24451776	0	0	0	0	1	week-specific			chr10	24451409	24451689	0	280
chr10	27251830	27253545	1	1	1	1	1	constant
chr10	27318979	27320653	0	1	1	1	1	continuous			chr10	27319989	27320366	0	377
chr10	27609498	27613675	0	0	0	1	1	continuous
chr10	27618142	27622180	0	0	0	0	1	week-specific			chr10	27621135	27621218	0	83
chr10	27622877	27627682	1	1	1	1	1	constant	chr10:27625581-27625781
chr10	27679087	27681647	0	0	0	0	1	week-specific
chr10	27701853	27702833	0	0	0	1	0	week-specific			chr10	27702315	27702591	0	276
chr10	28200900	28203300	0	0	0	0	1	week-specific
chr10	28326112	28328161	0	0	1	1	1	continuous
chr10	28367493	28368985	0	0	0	1	0	week-specific			chr10	28368272	28368446	0	174
chr10	28479245	28480027	1	0	0	0	0	week-specific
chr10	28720924	28723128	1	1	0	1	0	non-continuous			chr10	28721990	28722187	0	197
chr10	28810166	28811071	0	1	0	0	0	week-specific
chr10	29201386	29206738	1	0	0	0	0	week-specific			chr10	29204314	29204449	0	135
chr10	29315692	29321594	0	0	1	1	1	continuous	chr10:29318401-29318601
chr10	29586868	29590197	0	1	0	0	0	week-specific			chr10	29588742	29588967	0	225
chr10	29597797	29600523	0	0	0	0	1	week-specific			chr10	29598858	29599246	0	388
chr10	29617319	29619927	0	0	1	0	1	non-continuous			chr10	29618478	29618739	0	261
chr10	29622376	29623126	0	0	0	0	1	week-specific
chr10	29645647	29650470	0	0	1	1	1	continuous
chr10	29702064	29704570	0	0	0	1	0	week-specific
chr10	29726099	29729928	0	0	0	0	1	week-specific
chr10	29810605	29812200	0	0	0	0	1	week-specific
chr10	29838440	29843431	0	0	0	0	1	week-specific
chr10	29849023	29850124	0	0	0	0	1	week-specific			chr10	29849516	29849822	0	306
chr10	29946862	29950724	0	0	0	1	1	continuous			chr10	29946811	29947595	0	733
chr10	29951178	29952166	0	0	0	1	0	week-specific
chr10	30010948	30016006	0	0	1	1	0	continuous
chr10	30026901	30029934	0	0	0	1	1	continuous
chr10	30056282	30060743	0	1	1	0	1	non-continuous			chr10	30057480	30057636	0	156
chr10	30179937	30185237	0	0	1	1	1	continuous	chr10:30182487-30182688		chr10	30182204	30182585	0	381
chr10	30346745	30350859	1	1	1	1	1	constant
chr10	30422617	30424825	0	0	0	1	0	week-specific
chr10	30583425	30584534	0	0	0	1	0	week-specific			chr10	30583609	30584234	0	625
chr10	30754187	30756757	0	0	0	0	1	week-specific	chr10:30755599-30755799		chr10	30755538	30755875	0	337
chr10	30775127	30777977	0	0	0	1	0	week-specific
chr10	30781098	30787929	1	0	1	1	1	non-continuous	chr10:30784014-30784215		chr10	30784563	30784926	0	363
chr10	30811770	30823280	1	0	1	1	1	non-continuous			chr10	30812150	30812369	0	219
chr10	30830975	30831757	1	0	0	0	0	week-specific
chr10	30966690	30969180	0	0	0	1	0	week-specific	chr10:30967796-30967996
chr10	31062260	31065455	0	0	1	0	1	non-continuous
chr10	31096882	31098665	0	0	0	1	0	week-specific
chr10	31131726	31137501	1	1	1	1	1	constant	chr10:31133948-31134148		chr10	31133750	31134060	0	310
chr10	31145724	31147753	0	0	0	0	1	week-specific
chr10	31156793	31158504	0	0	0	0	1	week-specific
chr10	31621973	31623930	0	0	0	0	1	week-specific	chr10:31623073-31623273
chr10	31677352	31679185	1	0	0	0	0	week-specific
chr10	31696280	31701859	1	0	1	0	0	non-continuous			chr10	31697270	31697528	0	258
chr10	31748711	31752188	0	1	1	1	1	continuous			chr10	31749295	31749621	0	326
chr10	31764444	31766683	0	0	1	0	0	week-specific
chr10	31772985	31776171	1	1	1	1	1	constant
chr10	32416526	32419399	0	0	0	0	1	week-specific
chr10	32950306	32952575	1	0	0	0	0	week-specific
chr10	32979802	32986294	1	0	1	1	1	non-continuous		chr10:32981730-32981930	chr10	32980524	32980988	1.01077	464
chr10	33234613	33236569	0	0	0	1	0	week-specific
chr10	33421657	33424239	0	0	0	1	0	week-specific
chr10	33674580	33676309	0	0	0	0	1	week-specific
chr10	34318704	34320868	0	0	0	0	1	week-specific
chr10	34739258	34741120	0	0	1	0	0	week-specific			chr10	34740040	34740206	0	166
chr10	34780108	34783323	1	0	0	1	1	non-continuous			chr10	34781074	34781197	0	123
chr10	34808146	34810805	0	0	1	1	1	continuous			chr10	34809312	34809683	0	371
chr10	34903746	34910884	1	0	1	1	1	non-continuous			chr10	34906147	34906328	0	181
chr10	34966693	34968234	0	0	0	0	1	week-specific
chr10	35193864	35197873	1	1	1	1	1	constant
chr10	35378605	35381334	0	0	0	1	0	week-specific			chr10	35379221	35379554	0	333
chr10	35386909	35387689	0	0	0	0	1	week-specific
chr10	35764875	35766421	0	1	0	0	1	non-continuous
chr10	36116091	36119485	0	0	0	0	1	week-specific
chr10	36171044	36173691	0	0	1	0	1	non-continuous
chr10	36448898	36450817	0	0	0	0	1	week-specific
chr10	36488867	36491070	0	1	1	1	0	continuous
chr10	36801077	36804289	0	0	1	1	1	continuous
chr10	43043118	43045589	0	1	0	0	0	week-specific
chr10	43360726	43364094	1	1	1	1	1	constant
chr10	43393152	43399967	1	1	1	1	1	constant
chr10	43454298	43457009	1	1	1	1	1	constant			chr10	43455445	43455901	0	456
chr10	43687027	43691220	1	1	1	1	1	constant			chr10	43689748	43689823	0	75
chr10	43815783	43817936	0	0	0	0	1	week-specific
chr10	43867022	43870426	0	0	1	1	1	continuous			chr10	43868159	43868523	0	364
chr10	43881480	43882203	0	0	0	1	0	week-specific
chr10	44010195	44011561	1	1	1	0	1	non-continuous
chr10	44192961	44194557	0	0	0	0	1	week-specific
chr10	44232657	44235316	1	1	1	0	0	continuous		chr10:44233630-44233830
chr10	44309437	44312490	1	1	1	0	1	non-continuous			chr10	44311092	44311326	0	234
chr10	44382072	44386423	1	0	1	1	1	non-continuous
chr10	44694593	44700501	0	0	1	1	1	continuous
chr10	44785283	44788709	0	0	0	0	1	week-specific
chr10	44862094	44866403	1	1	1	1	1	constant			chr10	44863626	44863899	0	273
chr10	44878017	44881197	0	1	1	1	1	continuous			chr10	44878837	44879232	0	395
chr10	44906656	44909548	1	0	1	0	0	non-continuous
chr10	44995010	44997745	0	0	0	1	1	continuous			chr10	44995893	44996222	0	329
chr10	45007821	45009091	0	0	0	1	0	week-specific
chr10	45417406	45422100	1	1	1	1	1	constant			chr10	45418744	45419098	0	354
chr10	45426777	45428633	1	0	1	0	0	non-continuous
chr10	46022960	46024060	0	0	0	0	1	week-specific
chr10	46095097	46099852	1	1	0	0	0	continuous
chr10	46106052	46107213	0	0	0	0	1	week-specific			chr10	46106429	46106875	0	446
chr10	46540834	46542099	1	1	1	0	0	continuous			chr10	46541257	46541376	0	119
chr10	46586452	46587910	1	0	0	0	0	week-specific
chr10	47164270	47167529	0	0	1	1	1	continuous
chr10	47294715	47298046	1	0	1	1	1	non-continuous
chr10	48456047	48456876	1	0	0	0	0	week-specific
chr10	48464697	48467527	1	1	1	0	1	non-continuous
chr10	48552184	48553344	1	0	0	0	0	week-specific
chr10	51072526	51078334	1	1	1	1	1	constant
chr10	51204434	51205896	0	0	0	0	1	week-specific
chr10	52215929	52216745	1	0	0	0	0	week-specific
chr10	52307843	52309966	1	1	1	0	0	continuous
chr10	55630170	55631904	0	1	0	0	0	week-specific
chr10	58458026	58458932	0	0	0	0	1	week-specific
chr10	58475013	58477748	0	0	0	1	1	continuous
chr10	58573169	58580485	0	0	0	1	1	continuous			chr10	58574187	58574587	0	400
chr10	58619840	58623463	0	0	0	0	1	week-specific
chr10	58647343	58648523	0	0	0	0	1	week-specific
chr10	58650138	58651768	0	0	0	1	0	week-specific
chr10	58753103	58758644	0	0	1	1	1	continuous
chr10	59097509	59100161	0	0	0	1	0	week-specific	chr10:59098880-59099080
chr10	59536037	59538981	0	0	0	1	0	week-specific
chr10	59707870	59712325	1	1	1	1	1	constant
chr10	60520600	60523202	0	0	0	1	0	week-specific	chr10:60522136-60522336
chr10	60570422	60575026	0	0	1	1	1	continuous			chr10	60570711	60571075	0	364
chr10	60815911	60818239	0	0	0	0	1	week-specific
chr10	60819755	60821139	0	0	0	0	1	week-specific
chr10	60848214	60848615	0	0	1	0	0	week-specific
chr10	60894668	60898838	0	0	1	0	1	non-continuous
chr10	60940012	60946075	1	1	1	1	1	constant
chr10	61023939	61025365	0	0	0	0	1	week-specific
chr10	61140273	61141461	0	0	1	0	0	week-specific
chr10	61174503	61176601	0	0	0	1	0	week-specific
chr10	61324572	61326737	0	0	0	1	0	week-specific
chr10	61336903	61338905	0	0	0	0	1	week-specific
chr10	61587458	61591033	0	0	1	1	0	continuous
chr10	61607953	61611934	0	0	0	1	0	week-specific
chr10	61620929	61625157	0	0	1	1	0	continuous
chr10	61639715	61644800	0	0	0	1	0	week-specific
chr10	61833517	61839604	0	0	1	1	1	continuous			chr10	61837020	61837418	0	398
chr10	61865933	61871144	0	0	1	1	1	continuous
chr10	61877538	61878925	0	0	0	0	1	week-specific
chr10	61936962	61940627	0	0	0	0	1	week-specific			chr10	61937630	61938024	0	394
chr10	61941888	61945933	0	0	0	1	1	continuous			chr10	61941819	61941921	0	33
chr10	61960047	61977138	0	0	1	1	1	continuous	chr10:61962264-61962464		chr10	61976661	61976843	0.336922	182
chr10	61991392	61996605	0	0	0	1	0	week-specific			chr10	61992360	61993153	0	793
chr10	62015731	62022941	0	0	0	0	1	week-specific			chr10	62016885	62017171	0	286
chr10	62033454	62041896	0	0	1	0	1	non-continuous
chr10	62046469	62052176	0	0	0	1	1	continuous			chr10	62046561	62046938	0	377
chr10	62054390	62060443	0	0	0	1	1	continuous			chr10	62054972	62055275	0	303
chr10	62074236	62079725	0	0	0	1	1	continuous
chr10	62079944	62086604	0	0	1	1	1	continuous	chr10:62082960-62083166		chr10	62080167	62080233	0.673845	66
chr10	62092182	62096486	0	0	0	0	1	week-specific
chr10	62814803	62818350	0	0	1	0	1	non-continuous
chr10	63264044	63270785	1	1	1	1	1	constant			chr10	63266477	63266882	0	405
chr10	63570666	63576873	0	0	1	1	1	continuous
chr10	63582616	63586924	0	0	1	1	0	continuous
chr10	63626425	63632716	1	1	1	1	1	constant	chr10:63628699-63628899		chr10	63628654	63628848	0	194
chr10	63710588	63715078	0	0	1	1	1	continuous
chr10	63759411	63761612	0	0	0	1	1	continuous
chr10	63765952	63768393	0	0	0	1	0	week-specific
chr10	64041028	64042744	1	1	1	0	1	non-continuous
chr10	67386491	67387908	1	0	0	0	1	non-continuous
chr10	67762775	67766044	1	1	1	1	1	constant			chr10	67763559	67763659	0	100
chr10	68348408	68349176	0	0	0	0	1	week-specific
chr10	68597399	68603348	1	1	1	1	1	constant
chr10	68869131	68873410	1	0	1	1	1	non-continuous	chr10:68871040-68871240
chr10	68876168	68878440	0	0	0	1	0	week-specific	chr10:68876658-68876858
chr10	69315417	69322165	1	1	1	1	1	constant	chr10:69321962-69322162	chr10:69321962-69322162	chr10	69317320	69317528	0	208
chr10	69332117	69336096	1	0	0	0	1	non-continuous
chr10	69391940	69394091	1	0	0	0	0	week-specific
chr10	69408270	69409588	1	0	1	1	1	non-continuous
chr10	69478953	69481380	0	0	0	1	0	week-specific			chr10	69479380	69479747	0	367
chr10	69490954	69496157	0	0	1	0	1	non-continuous
chr10	69643899	69649216	0	0	1	1	0	continuous			chr10	69645348	69645546	0	198
chr10	69709345	69711855	0	0	1	1	0	continuous	chr10:69710830-69711030	chr10:69710830-69711030
chr10	69727059	69733519	0	0	1	1	0	continuous
chr10	69756110	69761729	1	0	1	1	1	non-continuous	chr10:69757892-69758092
chr10	69787841	69790410	0	0	0	1	0	week-specific
chr10	69805050	69806881	0	0	0	0	1	week-specific
chr10	69809493	69811459	0	0	1	0	0	week-specific
chr10	69845429	69848729	1	0	0	0	0	week-specific
chr10	69864450	69870201	1	0	1	1	1	non-continuous	chr10:69867158-69867358		chr10	69866751	69867084	0	333
chr10	69871877	69874768	0	0	0	1	0	week-specific
chr10	69876710	69882131	0	1	1	1	1	continuous
chr10	69895233	69898239	0	0	0	0	1	week-specific			chr10	69895900	69896237	0	337
chr10	69901911	69902523	0	0	0	1	0	week-specific			chr10	69902356	69902449	0	93
chr10	69951672	69954968	0	0	0	1	1	continuous	chr10:69952987-69953187
chr10	70105590	70108052	1	0	0	0	0	week-specific	chr10:70105790-70105990
chr10	70325075	70325982	0	0	0	0	1	week-specific
chr10	70363487	70364813	0	0	0	0	1	week-specific			chr10	70364489	70364890	0	324
chr10	70439196	70442280	1	0	0	0	0	week-specific
chr10	70549205	70555327	0	0	1	1	1	continuous			chr10	70551987	70552355	0.336922	368
chr10	70559172	70563722	0	0	0	1	1	continuous
chr10	70583208	70586942	0	0	0	1	0	week-specific
chr10	70589010	70590390	0	0	0	0	1	week-specific
chr10	70660927	70666068	0	0	0	1	1	continuous			chr10	70664750	70665119	0.336922	369
chr10	70681411	70684120	1	0	0	0	0	week-specific
chr10	70684367	70686264	0	0	0	0	1	week-specific
chr10	70701634	70702700	0	0	0	1	0	week-specific
chr10	70711685	70712356	1	0	0	0	0	week-specific		chr10:70712010-70712210
chr10	70741981	70744045	0	0	1	0	0	week-specific			chr10	70742629	70742812	0.336922	183
chr10	71040211	71042899	1	0	1	0	0	non-continuous
chr10	71232459	71242923	1	0	1	1	1	non-continuous			chr10	71232412	71232685	0	226
chr10	71243350	71249463	1	1	1	1	1	constant
chr10	71270538	71272648	1	0	0	0	0	week-specific
chr10	71375876	71378094	1	1	1	1	1	constant
chr10	71527061	71530582	0	1	0	0	0	week-specific			chr10	71528459	71528689	0	230
chr10	71542379	71550282	1	1	0	1	0	non-continuous
chr10	71575330	71576469	0	0	0	1	0	week-specific
chr10	71712503	71715023	1	0	1	0	1	non-continuous
chr10	71719284	71720607	1	0	0	0	0	week-specific
chr10	71727237	71729154	0	0	0	0	1	week-specific			chr10	71727868	71728259	0	391
chr10	71834885	71842375	1	1	1	1	1	constant		chr10:71840226-71840426	chr10	71836095	71836588	0	493
chr10	71859534	71862638	0	0	0	1	1	continuous	chr10:71860721-71860921		chr10	71860427	71860884	0.336922	457
chr10	71888168	71889957	1	1	1	0	1	non-continuous			chr10	71889629	71889657	0	28
chr10	71977062	71984129	0	1	0	1	1	non-continuous
chr10	71996812	72002715	0	0	0	1	1	continuous
chr10	72007695	72012813	1	0	1	1	1	non-continuous
chr10	72041375	72045986	1	1	0	0	0	continuous
chr10	72222201	72223983	0	0	0	0	1	week-specific
chr10	72228866	72231082	0	0	0	0	1	week-specific
chr10	72240972	72268876	1	1	1	1	1	constant	chr10:72248885-72249085		chr10	72248225	72248396	0	171
chr10	72295335	72300181	1	1	1	1	1	constant			chr10	72295928	72296315	0	387
chr10	72313887	72339050	1	1	1	1	1	constant			chr10	72317075	72317278	0	203
chr10	72363492	72365533	0	1	1	0	0	continuous
chr10	73075848	73078879	0	0	0	0	1	week-specific			chr10	73076882	73077264	0	382
chr10	73590455	73593183	1	0	0	0	0	week-specific
chr10	73601013	73602672	0	0	0	1	1	continuous			chr10	73601580	73601731	0	151
chr10	73644296	73649352	1	1	1	1	1	constant			chr10	73649142	73649427	0	210
chr10	73885893	73890513	1	1	0	0	1	non-continuous			chr10	73888798	73889388	0	590
chr10	73939607	73941637	0	0	1	0	0	week-specific
chr10	73948611	73951618	0	0	0	1	1	continuous
chr10	73955844	73957813	0	1	1	1	1	continuous			chr10	73956641	73957039	0	398
chr10	73963563	73969975	1	1	1	1	1	constant	chr10:73966103-73966303		chr10	73966130	73966377	0	247
chr10	73995415	74001868	1	1	1	1	1	constant
chr10	74008088	74009135	0	0	0	1	0	week-specific			chr10	74008633	74009014	0	381
chr10	74112367	74115721	0	0	0	1	1	continuous
chr10	74174182	74178461	1	1	1	1	1	constant
chr10	74187664	74192813	0	0	0	1	1	continuous
chr10	74416779	74420610	0	0	0	1	0	week-specific	chr10:74418523-74418723
chr10	74587908	74590741	0	0	1	0	0	week-specific
chr10	75041213	75044844	0	0	0	0	1	week-specific
chr10	75061016	75066977	0	0	0	1	1	continuous
chr10	75070117	75072405	0	0	0	0	1	week-specific
chr10	75083461	75086360	0	0	1	1	1	continuous
chr10	75282464	75285161	1	0	1	1	1	non-continuous
chr10	75293422	75297347	1	1	1	1	1	constant
chr10	75463664	75466921	0	0	0	1	0	week-specific
chr10	75540324	75544309	0	0	1	1	1	continuous	chr10:75543026-75543226		chr10	75541073	75541443	0	370
chr10	75547117	75547666	0	0	0	1	0	week-specific
chr10	75825398	75829356	0	0	0	0	1	week-specific
chr10	76110684	76117795	0	0	1	0	1	non-continuous			chr10	76113542	76113850	0	308
chr10	76133224	76134930	1	0	0	0	0	week-specific
chr10	76149305	76151716	1	1	1	1	1	constant
chr10	76231202	76231988	0	1	0	0	0	week-specific
chr10	76550550	76555245	1	0	0	0	0	week-specific	chr10:76553802-76554002
chr10	76997057	76999157	0	0	1	0	0	week-specific
chr10	77010135	77014109	0	0	0	1	1	continuous			chr10	77010394	77010732	0	338
chr10	77069053	77077552	0	0	0	1	1	continuous			chr10	77069132	77069369	0	237
chr10	77077898	77083158	0	0	0	0	1	week-specific
chr10	77102490	77112657	0	0	0	1	1	continuous
chr10	77510300	77514746	1	0	0	0	0	week-specific
chr10	77836804	77839377	0	0	0	1	0	week-specific
chr10	77844023	77848603	0	1	1	1	1	continuous
chr10	77886727	77891378	1	0	0	1	0	non-continuous
chr10	77938596	77940500	0	0	0	1	1	continuous
chr10	77942843	77943967	0	0	0	1	0	week-specific
chr10	77947441	77951003	0	0	1	1	0	continuous	chr10:77949229-77949429
chr10	78138729	78140341	0	0	1	1	0	continuous
chr10	78210863	78217199	0	1	0	0	1	non-continuous
chr10	78301384	78304982	0	0	1	1	1	continuous			chr10	78303238	78303609	0	371
chr10	78353845	78361109	0	0	0	1	0	week-specific			chr10	78357144	78357278	0	134
chr10	78374211	78378180	0	0	0	1	1	continuous
chr10	78380191	78381412	0	0	0	1	0	week-specific
chr10	78400969	78403212	0	0	1	1	1	continuous
chr10	78405436	78411309	1	1	1	1	1	constant			chr10	78407099	78407239	0	140
chr10	78432620	78439843	1	0	1	1	1	non-continuous
chr10	78441198	78444934	0	0	0	0	1	week-specific
chr10	78464376	78466711	0	0	0	0	1	week-specific
chr10	78469499	78474194	1	0	0	1	1	non-continuous
chr10	78538979	78539786	1	0	0	0	0	week-specific
chr10	78541161	78546277	0	0	1	1	1	continuous			chr10	78543747	78544164	0	417
chr10	78560843	78568805	0	0	1	1	1	continuous
chr10	78583629	78589270	0	0	1	1	0	continuous
chr10	78654755	78659419	1	0	0	0	0	week-specific	chr10:78656956-78657156
chr10	78686205	78691048	0	0	1	1	1	continuous
chr10	78699956	78701466	0	0	0	1	0	week-specific
chr10	78739605	78748516	0	0	1	1	1	continuous	chr10:78743179-78743379
chr10	78751003	78758988	0	0	1	1	1	continuous			chr10	78754489	78754579	0	90
chr10	78760452	78779714	1	1	1	1	1	constant
chr10	78800040	78809551	0	0	1	1	1	continuous	chr10:78805116-78805318
chr10	78907215	78910179	0	0	1	0	0	week-specific
chr10	78930764	78933587	0	1	1	1	1	continuous
chr10	78940419	78948095	0	0	1	1	1	continuous
chr10	78952789	78953525	0	0	1	0	0	week-specific
chr10	78964009	78967192	0	0	1	1	1	continuous	chr10:78965208-78965408		chr10	78965503	78965696	0	193
chr10	78970361	78976673	1	1	1	1	1	constant	chr10:78973490-78973690		chr10	78972735	78974366	1.34769	1631
chr10	79024167	79026618	0	0	1	0	0	week-specific
chr10	79037668	79040278	0	0	0	1	0	week-specific	chr10:79038937-79039138
chr10	79051148	79053620	0	0	1	0	0	week-specific
chr10	79099809	79107488	0	0	1	1	1	continuous			chr10	79100435	79100519	0	84
chr10	79111270	79115975	1	0	0	0	1	non-continuous
chr10	79117811	79119367	0	1	0	0	1	non-continuous
chr10	79128276	79134361	1	1	1	1	1	constant	chr10:79132788-79132988
chr10	79135037	79140960	1	1	1	1	1	constant			chr10	79137887	79138144	0	257
chr10	79147123	79164366	1	1	1	1	1	constant			chr10	79148353	79149275	0	922
chr10	79164459	79166677	0	0	0	0	1	week-specific			chr10	79166110	79166450	0	340
chr10	79172795	79190494	1	1	1	1	1	constant	chr10:79179664-79179864		chr10	79184239	79184620	0.336922	381
chr10	79193405	79197576	0	0	1	1	1	continuous
chr10	79202257	79204984	0	0	1	1	1	continuous	chr10:79203191-79203391
chr10	79218001	79234456	1	1	1	1	1	constant			chr10	79221331	79221469	0	138
chr10	79234762	79250901	1	1	1	1	1	constant	chr10:79239602-79239802		chr10	79237494	79238068	0	574
chr10	79259829	79262644	0	1	1	0	1	non-continuous
chr10	79262914	79267765	1	0	0	0	0	week-specific			chr10	79266234	79266957	0.336922	723
chr10	79272380	79275885	0	0	0	1	0	week-specific			chr10	79274143	79274597	0	454
chr10	79309783	79313092	1	0	0	0	0	week-specific			chr10	79311792	79311933	0	141
chr10	79385626	79386966	1	0	0	0	0	week-specific
chr10	79396197	79412843	1	1	1	1	1	constant	chr10:79401795-79401995		chr10	79399214	79399411	0	197
chr10	79420829	79426752	0	0	1	1	1	continuous	chr10:79422575-79422775
chr10	79429590	79438803	0	0	1	1	1	continuous			chr10	79431840	79432193	0	353
chr10	79483620	79484710	0	0	0	1	0	week-specific
chr10	79489748	79491264	0	0	0	1	0	week-specific
chr10	80102268	80107214	0	0	1	1	1	continuous			chr10	80104443	80104723	0	280
chr10	80110011	80111450	0	0	1	0	0	week-specific
chr10	80135916	80139311	0	0	0	1	1	continuous
chr10	80152918	80160060	0	0	1	1	1	continuous
chr10	80443382	80444925	1	0	0	0	0	week-specific
chr10	80503404	80508361	0	0	1	1	1	continuous
chr10	80662799	80663563	1	0	0	1	1	non-continuous
chr10	84423944	84426607	0	0	0	1	0	week-specific
chr10	84539568	84541766	1	0	0	0	0	week-specific
chr10	86380341	86383063	0	0	1	0	0	week-specific	chr10:86381616-86381816
chr10	86399360	86401863	1	1	1	0	0	continuous		chr10:86400325-86400525	chr10	86400254	86400537	0	283
chr10	86644612	86650858	0	0	1	1	1	continuous
chr10	86682978	86686973	1	0	1	0	1	non-continuous
chr10	86691786	86694960	0	0	0	0	1	week-specific
chr10	86707481	86714098	1	1	1	1	1	constant			chr10	86711048	86711456	0.336922	408
chr10	86773127	86774709	0	0	0	0	1	week-specific
chr10	86784361	86788683	1	0	1	0	0	non-continuous
chr10	86791902	86800591	1	0	1	1	1	non-continuous
chr10	86813980	86816108	0	0	0	1	0	week-specific
chr10	86863897	86873260	0	0	1	1	1	continuous			chr10	86871863	86872056	0	193
chr10	86898256	86899964	0	0	0	1	0	week-specific
chr10	86941820	86944204	0	1	1	0	0	continuous
chr10	87082282	87085859	0	0	0	0	1	week-specific
chr10	87203388	87204792	1	0	1	0	1	non-continuous
chr10	88041665	88043615	0	0	0	1	0	week-specific			chr10	88042642	88042932	0.336922	290
chr10	88385467	88389107	0	0	1	0	1	non-continuous	chr10:88386303-88386503		chr10	88385931	88386185	0	254
chr10	88582147	88584011	1	1	1	1	1	constant
chr10	88925152	88929098	0	0	0	0	1	week-specific		chr10:88926951-88927151
chr10	88949493	88954139	0	0	1	1	1	continuous			chr10	88951496	88952007	0	511
chr10	89217223	89217991	0	0	0	0	1	week-specific
chr10	89250966	89252510	1	0	1	0	1	non-continuous			chr10	89250853	89251126	0	160
chr10	89260235	89261469	0	0	1	0	0	week-specific			chr10	89260611	89260720	0	109
chr10	89276287	89281378	0	0	1	1	1	continuous	chr10:89280397-89280597
chr10	89348919	89353924	0	0	1	1	1	continuous
chr10	89367914	89370657	0	0	0	0	1	week-specific
chr10	89473993	89477824	0	0	1	1	1	continuous
chr10	89514100	89517305	0	0	0	0	1	week-specific			chr10	89515532	89515727	0	195
chr10	89535018	89536475	0	0	1	0	0	week-specific
chr10	89836213	89839263	1	1	1	1	1	constant
chr10	90928700	90934332	1	0	1	1	1	non-continuous			chr10	90931146	90931511	0	365
chr10	91021251	91025030	0	0	0	0	1	week-specific			chr10	91023404	91023733	0	329
chr10	91219217	91221972	1	0	1	0	1	non-continuous
chr10	91297884	91299577	0	0	0	0	1	week-specific
chr10	91310899	91316015	0	0	0	0	1	week-specific
chr10	91588649	91594950	0	0	1	1	1	continuous
chr10	91596339	91598883	0	0	0	1	1	continuous
chr10	91607475	91610579	0	0	0	1	1	continuous			chr10	91607914	91608093	0	179
chr10	91879268	91892399	1	1	1	1	1	constant	chr10:91887313-91887513		chr10	91883849	91884212	0	363
chr10	91913126	91913546	1	0	0	0	0	week-specific
chr10	92122712	92126383	0	0	1	1	1	continuous
chr10	92239153	92241797	1	1	0	0	0	continuous			chr10	92241376	92241716	0	340
chr10	92847779	92849814	1	1	1	1	1	constant			chr10	92849127	92849289	0	162
chr10	93088321	93088944	0	0	0	1	0	week-specific
chr10	93197947	93200276	0	0	1	1	0	continuous	chr10:93199262-93199463
chr10	93244028	93247347	0	0	0	1	0	week-specific
chr10	93279731	93281255	1	0	0	0	0	week-specific	chr10:93280219-93280427		chr10	93280195	93280385	0	190
chr10	93286208	93292395	1	1	0	0	0	continuous
chr10	93299047	93302114	0	0	1	1	0	continuous
chr10	93330290	93332203	0	0	1	0	0	week-specific
chr10	93375721	93378109	0	0	1	1	1	continuous			chr10	93376478	93376838	0.336922	360
chr10	93417192	93426322	1	0	1	1	0	non-continuous
chr10	93428707	93429400	1	0	0	0	0	week-specific
chr10	93433964	93448659	1	1	1	1	1	constant	chr10:93436971-93437171		chr10	93433780	93434134	0	170
chr10	93456386	93456956	1	0	0	0	0	week-specific
chr10	93463771	93467104	0	0	1	0	1	non-continuous			chr10	93464196	93464344	0	148
chr10	93813458	93817358	0	0	0	1	0	week-specific			chr10	93816270	93816488	0	218
chr10	94544038	94548134	1	1	1	1	1	constant
chr10	95260681	95261577	0	0	0	1	0	week-specific			chr10	95260675	95260846	0	165
chr10	95432937	95433809	0	0	0	1	0	week-specific
chr10	95444143	95454910	0	0	1	1	1	continuous			chr10	95445329	95445554	0	225
chr10	95455379	95470605	0	0	1	1	1	continuous	chr10:95459557-95459757		chr10	95458626	95458884	0	258
chr10	95534938	95537893	0	0	1	0	1	non-continuous
chr10	95544321	95545704	0	0	0	0	1	week-specific
chr10	96123990	96125596	1	0	0	0	0	week-specific
chr10	97094991	97097738	1	0	1	0	0	non-continuous
chr10	97138024	97142031	1	1	1	1	1	constant	chr10:97140486-97140686
chr10	97148365	97151431	1	0	0	0	0	week-specific	chr10:97150292-97150492
chr10	97278824	97279903	0	0	0	0	1	week-specific
chr10	97415763	97420674	1	0	1	1	1	non-continuous
chr10	97463395	97464678	0	0	0	1	0	week-specific		chr10:97463830-97464031
chr10	97538563	97544398	1	0	1	0	0	non-continuous			chr10	97542250	97542485	0.336922	235
chr10	97545551	97552209	1	0	0	1	0	non-continuous	chr10:97550018-97550218		chr10	97545464	97545737	0	186
chr10	98245649	98249756	1	0	0	1	1	non-continuous	chr10:98247288-98247501
chr10	98308334	98310683	1	0	0	1	0	non-continuous
chr10	99910297	99915507	1	0	1	1	0	non-continuous
chr10	99916761	99919388	0	0	1	1	1	continuous			chr10	99918104	99918269	0	165
chr10	99975579	99978469	0	0	0	1	1	continuous			chr10	99977040	99977377	0.673845	337
chr10	99981523	99985276	0	0	0	0	1	week-specific			chr10	99984313	99984543	0	230
chr10	99995959	99998698	0	0	0	1	1	continuous
chr10	100183392	100187973	1	1	1	1	1	constant			chr10	100184526	100184704	0	178
chr10	100338175	100343290	1	0	0	0	0	week-specific
chr10	100503503	100505493	0	1	0	0	0	week-specific
chr10	100535056	100537177	0	0	1	1	1	continuous
chr10	100884912	100889976	0	0	1	1	1	continuous
chr10	101041165	101044405	0	1	1	1	1	continuous	chr10:101042809-101043009
chr10	101065693	101068069	0	1	0	0	0	week-specific
chr10	101290519	101294023	1	0	1	1	1	non-continuous			chr10	101291596	101292043	0	447
chr10	101774975	101776922	1	0	0	0	0	week-specific
chr10	101828557	101832896	0	0	1	1	1	continuous			chr10	101831738	101831762	0	24
chr10	102578222	102583902	0	0	0	1	1	continuous
chr10	102599032	102600877	1	0	0	0	1	non-continuous			chr10	102599755	102600049	0	294
chr10	102619567	102622914	1	0	0	1	0	non-continuous
chr10	102624999	102634953	1	0	1	1	1	non-continuous			chr10	102627787	102628060	0	273
chr10	102660355	102662287	0	0	1	0	0	week-specific
chr10	102668067	102669305	1	0	0	0	0	week-specific			chr10	102668689	102668890	0	201
chr10	102670999	102680444	1	1	1	1	1	constant
chr10	102752122	102754707	0	0	0	0	1	week-specific
chr10	102764449	102765857	0	0	0	1	0	week-specific
chr10	102765975	102767679	0	0	0	0	1	week-specific
chr10	102772739	102784173	1	1	1	1	1	constant	chr10:102776913-102777113		chr10	102773849	102774248	0	399
chr10	102814529	102817243	0	0	0	1	1	continuous
chr10	103110233	103112614	0	0	0	0	1	week-specific
chr10	103151324	103156198	1	1	1	1	1	constant
chr10	103183471	103187266	1	0	0	0	0	week-specific
chr10	103229397	103233507	0	0	1	1	0	continuous			chr10	103231234	103231427	0	193
chr10	103583575	103585770	1	0	1	0	0	non-continuous
chr10	103595738	103602285	1	0	1	1	1	non-continuous
chr10	103613355	103617845	0	0	1	1	1	continuous
chr10	103635827	103639233	1	0	1	1	1	non-continuous	chr10:103636579-103636779
chr10	103646111	103651128	0	0	1	1	1	continuous			chr10	103649320	103649611	0	291
chr10	103658075	103670124	1	1	1	1	1	constant	chr10:103661566-103661766		chr10	103659732	103660085	0	353
chr10	103673421	103681741	1	0	1	1	1	non-continuous			chr10	103676395	103676642	0	247
chr10	103692108	103693043	0	1	0	0	0	week-specific			chr10	103692516	103692649	0	133
chr10	103718895	103722110	0	0	1	1	1	continuous
chr10	103738524	103741682	0	0	1	0	0	week-specific
chr10	103757188	103760318	0	0	0	1	0	week-specific			chr10	103759305	103759396	0	91
chr10	103770502	103773978	1	0	1	1	1	non-continuous			chr10	103770572	103770874	0	302
chr10	103887497	103889889	0	0	1	0	0	week-specific
chr10	103892961	103895924	0	0	0	0	1	week-specific			chr10	103894651	103894835	0	184
chr10	103907923	103909298	0	0	0	1	1	continuous			chr10	103907823	103908147	0	224
chr10	104081266	104083263	0	0	0	0	1	week-specific
chr10	104253581	104256909	1	1	1	1	1	constant
chr10	104274319	104276141	0	0	1	0	1	non-continuous
chr10	104318962	104320393	1	0	0	0	0	week-specific
chr10	105972629	105974576	0	0	0	1	0	week-specific	chr10:105973326-105973526
chr10	106145973	106149102	0	0	0	1	0	week-specific	chr10:106147078-106147278
chr10	107914087	107915981	1	1	0	0	0	continuous
chr10	108465751	108466932	1	1	1	0	1	non-continuous			chr10	108465968	108466096	0	128
chr10	108911239	108912644	0	0	1	0	1	non-continuous			chr10	108911927	108912049	0	122
chr10	109456341	109457855	0	1	1	0	1	non-continuous
chr10	109887154	109888482	0	0	0	0	1	week-specific
chr10	109891297	109896281	0	0	1	1	0	continuous
chr10	109932543	109936193	0	0	0	1	0	week-specific	chr10:109935076-109935276		chr10	109934245	109934546	0	301
chr10	109957823	109969052	1	0	1	1	1	non-continuous	chr10:109967422-109967622		chr10	109965575	109965686	0	111
chr10	109973768	109978902	0	0	1	1	0	continuous
chr10	110072759	110078743	1	0	1	1	1	non-continuous	chr10:110075334-110075534		chr10	110074415	110074594	0	179
chr10	110220136	110223716	0	0	0	0	1	week-specific			chr10	110221881	110222268	0	387
chr10	110224068	110228950	1	1	1	1	1	constant
chr10	110671967	110672838	0	1	0	0	0	week-specific			chr10	110672500	110672915	0	338
chr10	110783910	110784873	0	0	1	0	0	week-specific
chr10	110793729	110796297	1	0	0	0	0	week-specific
chr10	110818297	110826160	1	0	1	1	1	non-continuous			chr10	110822708	110822957	0	249
chr10	110826957	110830371	1	0	0	0	1	non-continuous
chr10	110832594	110839520	1	0	1	1	1	non-continuous	chr10:110834915-110835115
chr10	110850792	110851638	0	0	0	1	0	week-specific
chr10	110857133	110861792	1	0	1	0	1	non-continuous	chr10:110859800-110860000		chr10	110857760	110857815	0	55
chr10	112182006	112185159	1	1	1	1	1	constant
chr10	112752558	112757509	1	0	0	0	1	non-continuous
chr10	112774126	112777461	0	0	0	1	0	week-specific	chr10:112776016-112776218
chr10	112781342	112786376	0	0	1	1	1	continuous
chr10	112809771	112814363	0	0	0	1	1	continuous			chr10	112810646	112811031	0	385
chr10	113025424	113029933	0	0	0	0	1	week-specific
chr10	113055960	113064759	0	0	1	1	1	continuous	chr10:113058569-113058769		chr10	113056405	113056603	0	198
chr10	113098174	113100449	0	0	1	1	0	continuous			chr10	113099524	113099877	0	353
chr10	113174891	113179354	1	0	0	1	0	non-continuous			chr10	113179254	113179634	0	100
chr10	113186790	113188007	0	1	0	0	0	week-specific
chr10	113240438	113242949	0	0	1	0	0	week-specific
chr10	113272433	113275147	1	0	1	1	1	non-continuous	chr10:113274246-113274446		chr10	113273252	113273528	0	276
chr10	113345943	113348056	0	0	0	0	1	week-specific
chr10	113384126	113386264	0	0	0	1	0	week-specific
chr10	113431315	113432703	0	0	0	1	0	week-specific	chr10:113431864-113432064
chr10	113491056	113493239	0	0	0	0	1	week-specific			chr10	113492181	113492566	0	385
chr10	113493325	113498102	0	0	0	0	1	week-specific
chr10	114303231	114305074	0	0	1	0	1	non-continuous
chr10	114329033	114330459	0	0	0	1	0	week-specific
chr10	114345486	114352523	0	0	0	1	1	continuous
chr10	114372787	114377096	0	0	0	1	1	continuous
chr10	114392425	114394744	0	0	0	0	1	week-specific
chr10	114489798	114490668	1	0	0	0	0	week-specific
chr10	114521758	114529083	1	1	1	1	1	constant			chr10	114522539	114522836	0	297
chr10	114631177	114635960	1	0	0	0	0	week-specific			chr10	114633149	114633579	0	430
chr10	114767349	114769136	0	0	1	0	0	week-specific
chr10	116070765	116073147	1	0	0	0	0	week-specific			chr10	116070737	116070783	0	18
chr10	116209764	116211824	0	0	0	0	1	week-specific
chr10	116253100	116257189	0	0	0	1	0	week-specific
chr10	116608374	116610091	1	0	0	0	0	week-specific
chr10	116627348	116628240	1	0	0	0	0	week-specific
[truncated: 11,986 more rows]

## Sheet: Supp.Data.3
Supplementary Data 3. H3K27ac-bound regions overlapping open chromatin regions. H3K27ac-bound regions (ChIP-seq) from human developing face between weeks 4-8 of embryogenesis that overlap open chromatin regions from corresponding face tissue are shown with genomic coordinates in hg38, along with extent of overlap (last column).
Human enhancer H3K27ac peak coordinates hg38			Overlapping ATAC-seq (Human hg38)
Chr	Start	End	Chr	Start	End	Overlap bp
chr1	934968	945722	chr1	942602	942723	121
chr1	1022650	1028032	chr1	1024731	1024941	210
chr1	1079121	1082053	chr1	1079554	1079965	411
chr1	1079121	1082053	chr1	1080024	1080416	392
chr1	1079121	1082053	chr1	1080458	1080634	176
chr1	1905723	1910733	chr1	1908988	1909459	471
chr1	2187719	2201641	chr1	2189395	2190027	632
chr1	2187719	2201641	chr1	2199240	2199381	141
chr1	2266065	2280825	chr1	2279155	2279781	626
chr1	2297644	2302289	chr1	2299329	2299462	133
chr1	2297644	2302289	chr1	2300186	2300336	150
chr1	2297644	2302289	chr1	2301290	2301533	243
chr1	2309866	2325171	chr1	2315140	2315400	260
chr1	2309866	2325171	chr1	2322055	2322499	444
chr1	2309866	2325171	chr1	2322540	2322737	197
chr1	2380575	2383843	chr1	2381766	2382021	255
chr1	2641128	2644537	chr1	2642594	2642716	122
chr1	2641128	2644537	chr1	2642890	2643018	128
chr1	2641128	2644537	chr1	2643115	2643366	251
chr1	2852825	2859369	chr1	2855502	2855637	135
chr1	2852825	2859369	chr1	2855876	2856045	169
chr1	2873088	2880797	chr1	2876076	2876354	278
chr1	2977935	2989312	chr1	2984977	2985090	113
chr1	2977935	2989312	chr1	2985259	2985642	383
chr1	3011134	3014426	chr1	3012087	3012192	105
chr1	3011134	3014426	chr1	3012512	3012756	244
chr1	3168490	3175637	chr1	3170597	3170822	225
chr1	3182101	3189022	chr1	3186312	3186435	123
chr1	3182101	3189022	chr1	3186547	3186765	218
chr1	3345074	3347712	chr1	3346007	3346122	115
chr1	3348965	3356356	chr1	3351808	3351982	174
chr1	3348965	3356356	chr1	3352456	3352926	470
chr1	3391544	3396143	chr1	3393366	3393505	139
chr1	3519864	3554682	chr1	3522902	3523090	188
chr1	3519864	3554682	chr1	3538444	3538611	167
chr1	3594735	3601695	chr1	3598263	3598408	145
chr1	6274764	6278058	chr1	6276443	6276758	315
chr1	6357348	6360946	chr1	6358895	6359230	335
chr1	6488333	6492680	chr1	6489979	6490124	145
chr1	6599986	6606821	chr1	6601230	6601402	172
chr1	6959273	6962724	chr1	6962324	6963229	400
chr1	7298277	7302281	chr1	7299356	7299631	275
chr1	7662581	7674424	chr1	7667943	7668352	409
chr1	7662581	7674424	chr1	7668469	7668831	362
chr1	7662581	7674424	chr1	7669525	7669718	193
chr1	7662581	7674424	chr1	7667632	7667827	195
chr1	7677429	7684171	chr1	7680208	7680586	378
chr1	7677429	7684171	chr1	7680942	7681067	125
chr1	7702058	7706430	chr1	7703925	7704242	317
chr1	7702058	7706430	chr1	7704446	7705008	562
chr1	8112085	8119775	chr1	8117067	8117229	162
chr1	8166099	8172230	chr1	8169756	8170038	282
chr1	8215465	8218949	chr1	8217588	8217713	125
chr1	8461585	8466399	chr1	8463780	8463886	106
chr1	8698046	8709332	chr1	8701601	8701744	143
chr1	8709470	8714092	chr1	8712191	8712341	150
chr1	8709470	8714092	chr1	8712485	8712609	124
chr1	9277776	9284017	chr1	9281980	9282261	281
chr1	9367990	9379673	chr1	9371159	9371945	786
chr1	9397335	9403137	chr1	9399496	9399608	112
chr1	9874514	9876141	chr1	9874944	9875166	222
chr1	10494450	10497893	chr1	10496015	10496211	196
chr1	10888268	10890917	chr1	10888587	10888839	252
chr1	10888268	10890917	chr1	10888842	10889047	205
chr1	11678953	11683573	chr1	11680908	11681023	115
chr1	11730729	11733063	chr1	11731905	11732025	120
chr1	11941494	11947129	chr1	11944300	11944902	602
chr1	12355179	12358770	chr1	12356823	12356960	137
chr1	12432056	12438040	chr1	12433766	12433877	111
chr1	12460050	12463224	chr1	12461340	12461552	212
chr1	12551945	12559612	chr1	12556575	12556679	104
chr1	12592283	12598360	chr1	12595492	12596186	694
chr1	13764110	13767703	chr1	13764582	13764787	205
chr1	14921995	14926797	chr1	14924224	14924388	164
chr1	14921995	14926797	chr1	14924583	14924790	207
chr1	14939832	14949174	chr1	14946679	14946803	124
chr1	15085975	15091697	chr1	15089798	15089936	138
chr1	15085975	15091697	chr1	15091162	15091325	163
chr1	15212034	15216968	chr1	15214639	15214907	268
chr1	15323002	15330451	chr1	15328814	15329016	202
chr1	15830535	15837854	chr1	15834314	15835268	954
chr1	15830535	15837854	chr1	15835424	15835589	165
chr1	15830535	15837854	chr1	15835666	15836187	521
chr1	15882546	15888881	chr1	15885712	15885889	177
chr1	15882546	15888881	chr1	15886242	15886662	420
chr1	16110413	16114165	chr1	16112166	16112277	111
chr1	16164123	16170048	chr1	16164398	16164607	209
chr1	16164123	16170048	chr1	16167744	16168129	385
chr1	16172184	16179623	chr1	16175612	16175943	331
chr1	16172184	16179623	chr1	16176007	16176226	219
chr1	16180640	16184979	chr1	16181912	16182250	338
chr1	16243321	16245117	chr1	16244425	16244667	242
chr1	16911685	16917214	chr1	16913679	16914617	938
chr1	16920245	16931543	chr1	16926705	16926855	150
chr1	16959666	16973910	chr1	16960653	16960892	239
chr1	16959666	16973910	chr1	16961062	16961196	134
chr1	16959666	16973910	chr1	16967373	16967594	221
chr1	16959666	16973910	chr1	16972020	16972173	153
chr1	16959666	16973910	chr1	16972439	16972690	251
chr1	17210050	17214927	chr1	17212980	17213104	124
chr1	17568890	17570446	chr1	17569727	17569933	206
chr1	17584234	17590773	chr1	17588364	17588474	110
chr1	18936317	18952639	chr1	18941307	18941648	341
chr1	18936317	18952639	chr1	18945400	18945677	277
chr1	19340937	19343133	chr1	19341542	19341665	123
chr1	19340937	19343133	chr1	19341878	19342053	175
chr1	19388836	19393263	chr1	19390887	19391227	340
chr1	19388836	19393263	chr1	19391269	19391545	276
chr1	19404593	19408281	chr1	19405781	19405916	135
chr1	19404593	19408281	chr1	19405989	19406099	110
chr1	19447521	19450077	chr1	19448628	19448753	125
chr1	19447521	19450077	chr1	19448896	19449068	172
chr1	20695114	20699019	chr1	20696448	20696663	215
chr1	20695114	20699019	chr1	20696672	20697155	483
chr1	21573500	21576042	chr1	21574630	21574753	123
chr1	21908234	21915955	chr1	21909829	21910191	362
chr1	22112549	22116823	chr1	22114483	22114790	307
chr1	22349240	22352506	chr1	22350699	22350808	109
chr1	22787606	22792272	chr1	22788347	22788475	128
chr1	22787606	22792272	chr1	22789377	22789610	233
chr1	22793842	22797184	chr1	22795035	22795152	117
chr1	22798682	22803461	chr1	22802656	22802762	106
chr1	22824634	22831470	chr1	22826939	22827040	101
chr1	22824634	22831470	chr1	22828968	22829225	257
chr1	23166285	23170343	chr1	23167821	23168002	181
chr1	23166285	23170343	chr1	23168441	23168691	250
chr1	23402381	23405194	chr1	23403750	23404230	480
chr1	24014216	24024122	chr1	24020015	24020116	101
chr1	24014216	24024122	chr1	24018701	24019287	586
chr1	24149240	24154011	chr1	24150539	24150760	221
chr1	24149240	24154011	chr1	24151201	24151372	171
chr1	24704117	24707084	chr1	24705373	24705684	311
chr1	25102580	25104070	chr1	25103401	25103501	100
chr1	25237310	25242132	chr1	25239649	25240243	594
chr1	25562969	25570171	chr1	25567081	25567266	185
chr1	25894854	25897681	chr1	25895424	25895757	333
chr1	25921247	25924570	chr1	25922500	25923227	727
chr1	25925836	25929818	chr1	25928093	25928204	111
chr1	26033994	26037624	chr1	26035143	26035627	484
chr1	26033994	26037624	chr1	26035713	26035934	221
chr1	26033994	26037624	chr1	26036035	26036226	191
chr1	26033994	26037624	chr1	26036461	26036582	121
chr1	26200359	26202379	chr1	26201006	26201263	257
chr1	26200359	26202379	chr1	26201315	26201646	331
chr1	26499400	26502485	chr1	26500157	26500498	341
chr1	26499400	26502485	chr1	26500680	26501164	484
chr1	26617043	26624974	chr1	26620307	26620762	455
chr1	26617043	26624974	chr1	26620822	26621074	252
chr1	26617043	26624974	chr1	26621084	26621627	543
chr1	26722362	26727105	chr1	26723228	26723967	739
chr1	26918692	26924286	chr1	26922259	26922400	141
chr1	27031001	27032506	chr1	27031684	27031825	141
chr1	27056394	27063365	chr1	27057519	27057835	316
chr1	27295523	27302972	chr1	27299491	27299766	275
chr1	27295523	27302972	chr1	27300602	27300776	174
chr1	27295523	27302972	chr1	27300846	27301079	233
chr1	27397897	27408141	chr1	27403309	27403413	104
chr1	27495368	27498849	chr1	27496826	27497160	334
chr1	27500978	27510739	chr1	27504454	27504826	372
chr1	27500978	27510739	chr1	27504910	27505080	170
chr1	27500978	27510739	chr1	27505198	27505373	175
chr1	27553702	27579497	chr1	27556819	27556950	131
chr1	27553702	27579497	chr1	27571768	27571941	173
chr1	27553702	27579497	chr1	27575105	27575364	259
chr1	27553702	27579497	chr1	27575461	27575716	255
chr1	27553702	27579497	chr1	27575967	27576073	106
chr1	28913458	28917082	chr1	28914721	28915019	298
chr1	29201338	29203131	chr1	29202958	29203129	171
chr1	29244609	29253545	chr1	29249136	29249665	529
chr1	29268193	29273909	chr1	29271788	29272018	230
chr1	30378873	30380638	chr1	30379136	30379521	385
chr1	30378873	30380638	chr1	30380051	30380184	133
chr1	30781482	30784248	chr1	30782419	30782597	178
chr1	30781482	30784248	chr1	30782695	30782875	180
chr1	30800244	30803659	chr1	30801350	30801660	310
chr1	30800244	30803659	chr1	30801826	30802004	178
chr1	30884608	30890600	chr1	30885897	30886063	166
chr1	30884608	30890600	chr1	30888440	30888784	344
chr1	31153435	31156887	chr1	31154649	31155185	536
chr1	31153435	31156887	chr1	31155259	31155650	391
chr1	31169905	31171934	chr1	31170767	31171145	378
chr1	31412143	31417252	chr1	31413900	31414621	721
chr1	31687506	31696789	chr1	31693371	31693536	165
chr1	31710665	31716717	chr1	31714807	31715596	789
chr1	31710665	31716717	chr1	31715679	31715893	214
chr1	31953650	31958010	chr1	31956087	31956268	181
chr1	32059679	32065840	chr1	32062409	32062901	492
chr1	32059679	32065840	chr1	32063399	32063701	302
chr1	32497435	32504133	chr1	32500480	32500630	150
chr1	32497435	32504133	chr1	32500696	32500953	257
chr1	32753168	32756446	chr1	32754139	32754379	240
chr1	32753168	32756446	chr1	32754697	32754880	183
chr1	32753168	32756446	chr1	32754939	32755242	303
chr1	32757483	32763384	chr1	32760136	32760564	428
chr1	32892500	32895940	chr1	32893617	32893755	138
chr1	33097690	33100863	chr1	33099372	33099492	120
chr1	33125455	33129055	chr1	33127178	33127798	620
chr1	33149728	33156684	chr1	33150581	33150691	110
chr1	33149728	33156684	chr1	33151743	33151896	153
chr1	33166958	33172419	chr1	33168638	33168822	184
chr1	33360099	33371704	chr1	33363744	33364574	830
chr1	35078569	35081482	chr1	35079561	35079813	252
chr1	35706639	35709964	chr1	35707707	35708110	403
chr1	35706639	35709964	chr1	35708271	35708617	346
chr1	35882313	35888415	chr1	35883576	35883828	252
chr1	35882313	35888415	chr1	35883880	35884048	168
chr1	36106529	36110002	chr1	36109123	36109236	113
chr1	36132509	36138343	chr1	36134835	36135166	331
chr1	36186967	36188861	chr1	36188217	36188450	233
chr1	36368305	36371475	chr1	36369097	36369330	233
chr1	36371898	36375641	chr1	36373862	36374122	260
chr1	37476790	37477380	chr1	37477230	37477353	123
chr1	38010824	38014854	chr1	38012875	38013304	429
chr1	39102161	39109493	chr1	39102654	39102799	145
chr1	39102161	39109493	chr1	39105498	39105809	311
chr1	39190502	39193810	chr1	39192271	39192390	119
chr1	39397433	39400327	chr1	39398811	39398926	115
chr1	39644697	39648662	chr1	39646211	39646941	730
chr1	39737762	39740528	chr1	39739156	39739315	159
chr1	39844822	39847199	chr1	39845534	39845955	421
chr1	40705792	40714625	chr1	40709657	40709803	146
chr1	41379265	41383923	chr1	41381043	41381535	492
chr1	41387167	41388066	chr1	41387742	41387996	254
chr1	41473318	41477635	chr1	41474807	41474999	192
chr1	41491889	41509202	chr1	41496158	41496570	412
chr1	41491889	41509202	chr1	41496764	41496869	105
chr1	41491889	41509202	chr1	41504142	41504349	207
chr1	41514141	41518145	chr1	41516036	41516417	381
chr1	41661324	41664098	chr1	41661937	41662049	112
chr1	41677467	41679119	chr1	41678498	41678656	158
chr1	41737685	41740345	chr1	41739154	41739347	193
chr1	42417940	42423935	chr1	42420888	42421231	343
chr1	42417940	42423935	chr1	42422872	42422995	123
chr1	42784576	42786104	chr1	42785323	42785425	102
chr1	42922253	42926878	chr1	42923811	42925015	1204
chr1	43003984	43010563	chr1	43007528	43007793	265
chr1	43055915	43060829	chr1	43058577	43058870	293
chr1	43066534	43073640	chr1	43068204	43068326	122
chr1	43066534	43073640	chr1	43068401	43068575	174
chr1	43066534	43073640	chr1	43068772	43068936	164
chr1	43066534	43073640	chr1	43069802	43069910	108
chr1	43204686	43208332	chr1	43206811	43206993	182
chr1	43529361	43534226	chr1	43531222	43531322	100
chr1	43529361	43534226	chr1	43531489	43531767	278
chr1	43541810	43554651	chr1	43550015	43550537	522
chr1	43555941	43567922	chr1	43558268	43558777	509
chr1	43555941	43567922	chr1	43564148	43564373	225
chr1	43555941	43567922	chr1	43564610	43564877	267
chr1	43555941	43567922	chr1	43565744	43566012	268
chr1	43834266	43837886	chr1	43836553	43836756	203
chr1	43857936	43859148	chr1	43858570	43858716	146
chr1	44523275	44525770	chr1	44524115	44524564	449
chr1	44783100	44787334	chr1	44786201	44786366	165
chr1	44783100	44787334	chr1	44786387	44786579	192
chr1	44945406	44948526	chr1	44947452	44947596	144
chr1	44945406	44948526	chr1	44947643	44947932	289
chr1	45204821	45207623	chr1	45205693	45206212	519
chr1	45204821	45207623	chr1	45206309	45206553	244
chr1	45802026	45805294	chr1	45804052	45804211	159
chr1	46404677	46408245	chr1	46406434	46406553	119
chr1	46603238	46605560	chr1	46603879	46604133	254
chr1	47387534	47389324	chr1	47388437	47388781	344
chr1	47387534	47389324	chr1	47388828	47388996	168
chr1	47507584	47510878	chr1	47507953	47508144	191
chr1	47507584	47510878	chr1	47508243	47508459	216
chr1	47507584	47510878	chr1	47508509	47508619	110
chr1	47507584	47510878	chr1	47508749	47508872	123
chr1	47507584	47510878	chr1	47509000	47509259	259
chr1	47507584	47510878	chr1	47510381	47510533	152
chr1	47532313	47534926	chr1	47532978	47533853	875
chr1	47577125	47579774	chr1	47578045	47578388	343
chr1	47577125	47579774	chr1	47578801	47579091	290
chr1	47577125	47579774	chr1	47579168	47579291	123
chr1	47642278	47645874	chr1	47644314	47644471	157
chr1	47707807	47710958	chr1	47709136	47709355	219
chr1	47707807	47710958	chr1	47709611	47709795	184
chr1	47707807	47710958	chr1	47710598	47710741	143
chr1	47751729	47753245	chr1	47751958	47752403	445
chr1	47829869	47832040	chr1	47831422	47831531	109
chr1	47962729	47965181	chr1	47964049	47964263	214
chr1	48493623	48495263	chr1	48494376	48494506	130
chr1	50967853	50970456	chr1	50969020	50969142	122
chr1	51616091	51618469	chr1	51617242	51617536	294
chr1	51616091	51618469	chr1	51617578	51617762	184
chr1	52584317	52592708	chr1	52590216	52590685	469
chr1	52657755	52666303	chr1	52660366	52660669	303
chr1	52657755	52666303	chr1	52663001	52663176	175
chr1	52702479	52704023	chr1	52702973	52703530	557
chr1	53119686	53126370	chr1	53120070	53120176	106
chr1	53119686	53126370	chr1	53121597	53122008	411
chr1	53145265	53147576	chr1	53146266	53146544	278
chr1	53502783	53505835	chr1	53502805	53502935	130
chr1	53510491	53514045	chr1	53512583	53512838	255
chr1	53524827	53529540	chr1	53525248	53525349	101
chr1	53524827	53529540	chr1	53526621	53527197	576
chr1	53571238	53574167	chr1	53572466	53572775	309
chr1	53588945	53591739	chr1	53590870	53591013	143
chr1	54270415	54279241	chr1	54272907	54273501	594
chr1	54270415	54279241	chr1	54273754	54273979	225
chr1	54310754	54315450	chr1	54312816	54313030	214
chr1	54323012	54340164	chr1	54331146	54331338	192
chr1	54340299	54344181	chr1	54342792	54343147	355
chr1	54458799	54466690	chr1	54463452	54463622	170
chr1	54482903	54491718	chr1	54488100	54488723	623
chr1	54482903	54491718	chr1	54488797	54488996	199
chr1	54482903	54491718	chr1	54489263	54489671	408
chr1	54482903	54491718	chr1	54490404	54490739	335
chr1	54576985	54584739	chr1	54579360	54579649	289
chr1	54933940	54935784	chr1	54935032	54935229	197
chr1	54949474	54951865	chr1	54949940	54950058	118
chr1	54949474	54951865	chr1	54950327	54950524	197
chr1	54949474	54951865	chr1	54950616	54951004	388
chr1	55546435	55548920	chr1	55547247	55547434	187
chr1	55546435	55548920	chr1	55547610	55547933	323
chr1	55556775	55561677	chr1	55560168	55560341	173
chr1	55583380	55585961	chr1	55584641	55584826	185
chr1	55583380	55585961	chr1	55585021	55585313	292
chr1	55885675	55888436	chr1	55886748	55887040	292
chr1	56433413	56438567	chr1	56435465	56435615	150
chr1	56433413	56438567	chr1	56435988	56436093	105
chr1	56433413	56438567	chr1	56436248	56436494	246
chr1	56476030	56478561	chr1	56477333	56477579	246
chr1	56526866	56528977	chr1	56527544	56527670	126
chr1	56526866	56528977	chr1	56527896	56528050	154
chr1	56575443	56581558	chr1	56578677	56578904	227
chr1	56575443	56581558	chr1	56579351	56579543	192
chr1	57421072	57425116	chr1	57422518	57422799	281
chr1	57421072	57425116	chr1	57423162	57423309	147
chr1	59012007	59016459	chr1	59013355	59013526	171
chr1	59012007	59016459	chr1	59013578	59013847	269
chr1	59213614	59216057	chr1	59214881	59215257	376
chr1	59316153	59318009	chr1	59316674	59317047	373
chr1	59390785	59396735	chr1	59393266	59393798	532
chr1	59390785	59396735	chr1	59393875	59394054	179
chr1	59405109	59410766	chr1	59408931	59409155	224
chr1	59445675	59449024	chr1	59446639	59446966	327
chr1	59667607	59671731	chr1	59670029	59670218	189
chr1	60280351	60282262	chr1	60281023	60281129	106
chr1	60280351	60282262	chr1	60281419	60281667	248
chr1	60745275	60747809	chr1	60746008	60746125	117
chr1	60745275	60747809	chr1	60746320	60746491	171
chr1	60745275	60747809	chr1	60746562	60746847	285
chr1	60884991	60888150	chr1	60886924	60887265	341
chr1	60934859	60937753	chr1	60935298	60935445	147
chr1	60934859	60937753	chr1	60935602	60935777	175
chr1	60934859	60937753	chr1	60935980	60936353	373
chr1	60934859	60937753	chr1	60936452	60936615	163
chr1	60982840	60985273	chr1	60984277	60984499	222
chr1	60988432	60991795	chr1	60990189	60991101	912
chr1	61042233	61044932	chr1	61043034	61043206	172
chr1	61042233	61044932	chr1	61043579	61043896	317
chr1	61048841	61058222	chr1	61049962	61050466	504
chr1	61048841	61058222	chr1	61050515	61050950	435
chr1	61048841	61058222	chr1	61056751	61056881	130
chr1	61074930	61087191	chr1	61077278	61077409	131
chr1	61074930	61087191	chr1	61077895	61078217	322
chr1	61074930	61087191	chr1	61079959	61080063	104
chr1	61074930	61087191	chr1	61082848	61082986	138
chr1	61130912	61136636	chr1	61135838	61135941	103
chr1	61155822	61160673	chr1	61157262	61157435	173
chr1	61167700	61175394	chr1	61170398	61170531	133
chr1	61167700	61175394	chr1	61170972	61171081	109
chr1	61180623	61189068	chr1	61184176	61184441	265
chr1	61180623	61189068	chr1	61184476	61184625	149
chr1	61180623	61189068	chr1	61184672	61184948	276
chr1	61336720	61339988	chr1	61337650	61337913	263
chr1	61336720	61339988	chr1	61337980	61338437	457
chr1	61423739	61429105	chr1	61426445	61426547	102
chr1	61423739	61429105	chr1	61428221	61428375	154
chr1	61441441	61456203	chr1	61452697	61453015	318
chr1	61441441	61456203	chr1	61453092	61453642	550
chr1	61441441	61456203	chr1	61453904	61454021	117
chr1	61584622	61590678	chr1	61588801	61588977	176
chr1	61636089	61643028	chr1	61638209	61638521	312
chr1	61636089	61643028	chr1	61638529	61638715	186
chr1	61636089	61643028	chr1	61641832	61641963	131
chr1	62269027	62276973	chr1	62272190	62272375	185
chr1	62335396	62340135	chr1	62338210	62338495	285
chr1	62381829	62387897	chr1	62384409	62384572	163
chr1	62381829	62387897	chr1	62384725	62384889	164
chr1	63745580	63748886	chr1	63746148	63746585	437
chr1	63745580	63748886	chr1	63746670	63746921	251
chr1	63815979	63818591	chr1	63817540	63817699	159
chr1	64037550	64044462	chr1	64039589	64039832	243
chr1	64037550	64044462	chr1	64042585	64042771	186
chr1	64123191	64126842	chr1	64124653	64124849	196
chr1	64123191	64126842	chr1	64124940	64125099	159
chr1	64123191	64126842	chr1	64125205	64125343	138
chr1	64182745	64184480	chr1	64184299	64184401	102
chr1	64245270	64249382	chr1	64248162	64248376	214
chr1	64267579	64270924	chr1	64268757	64268876	119
chr1	64267579	64270924	chr1	64269185	64269390	205
chr1	64267579	64270924	chr1	64269466	64269758	292
chr1	64513219	64515083	chr1	64514042	64514428	386
chr1	64536240	64543128	chr1	64539725	64540078	353
chr1	64536240	64543128	chr1	64540314	64540645	331
chr1	64663033	64665353	chr1	64664370	64664643	273
chr1	65113091	65116583	chr1	65114364	65114792	428
chr1	65277568	65279848	chr1	65278875	65278979	104
chr1	65277568	65279848	chr1	65279156	65279284	128
chr1	66269080	66274397	chr1	66271271	66271599	328
chr1	66269080	66274397	chr1	66271693	66271905	212
chr1	66330490	66334483	chr1	66332249	66332500	251
chr1	66330490	66334483	chr1	66332610	66332722	112
chr1	66928745	66932564	chr1	66930435	66930724	289
chr1	67018668	67020394	chr1	67019715	67019990	275
chr1	67438860	67443210	chr1	67441367	67441524	157
chr1	67459164	67465680	chr1	67460778	67461458	680
chr1	67459164	67465680	chr1	67463612	67463916	304
chr1	67673737	67677115	chr1	67674442	67674934	492
chr1	67746131	67752678	chr1	67748734	67748944	210
chr1	67885685	67891349	chr1	67888419	67888586	167
chr1	67956343	67958766	chr1	67957034	67957297	263
chr1	68110717	68113043	chr1	68111670	68112075	405
chr1	68139409	68147380	chr1	68140429	68140769	340
chr1	68139409	68147380	chr1	68141066	68141241	175
chr1	68139409	68147380	chr1	68141407	68142114	707
chr1	68139409	68147380	chr1	68142413	68142610	197
chr1	68172425	68176875	chr1	68173875	68174544	669
chr1	68204751	68208208	chr1	68207106	68207383	277
chr1	68215514	68219324	chr1	68217214	68217439	225
chr1	68291378	68296760	chr1	68293345	68293600	255
chr1	68291378	68296760	chr1	68293677	68294374	697
chr1	69913437	69916067	chr1	69913782	69913902	120
chr1	69913437	69916067	chr1	69914099	69914237	138
chr1	69913437	69916067	chr1	69914419	69914584	165
chr1	69913437	69916067	chr1	69915017	69915136	119
chr1	69913437	69916067	chr1	69915204	69915314	110
chr1	74771402	74780024	chr1	74772049	74772188	139
chr1	76278221	76280745	chr1	76279136	76279391	255
chr1	76278221	76280745	chr1	76279443	76279691	248
chr1	77512926	77518521	chr1	77514185	77514816	631
chr1	77512926	77518521	chr1	77515576	77515732	156
chr1	78489849	78495536	chr1	78491377	78492022	645
chr1	78839975	78841763	chr1	78840817	78841212	395
chr1	80673562	80675702	chr1	80674363	80674493	130
chr1	80891889	80894370	chr1	80893176	80893363	187
chr1	81679439	81683466	chr1	81680095	81680233	138
chr1	81679439	81683466	chr1	81681257	81681365	108
chr1	81679439	81683466	chr1	81681596	81681807	211
chr1	81798056	81810146	chr1	81800507	81801648	1141
chr1	81798056	81810146	chr1	81802653	81803326	673
chr1	83640157	83643540	chr1	83641932	83642143	211
chr1	84718640	84721698	chr1	84719595	84719916	321
chr1	84718640	84721698	chr1	84719964	84720454	490
chr1	85224116	85226790	chr1	85225182	85225333	151
chr1	85241115	85246536	chr1	85244186	85244478	292
chr1	85402208	85409779	chr1	85407065	85407426	361
chr1	85609839	85614054	chr1	85611938	85612204	266
chr1	85628077	85630630	chr1	85628835	85629353	518
chr1	86040215	86042384	chr1	86041306	86041440	134
chr1	86287886	86290164	chr1	86289194	86289440	246
chr1	87130987	87133626	chr1	87132290	87132597	307
chr1	87166245	87175040	chr1	87168250	87168564	314
chr1	87512208	87515379	chr1	87513300	87513546	246
chr1	87594572	87595679	chr1	87594870	87595019	149
chr1	87683128	87687186	chr1	87684814	87684988	174
chr1	87804815	87807221	chr1	87805972	87806619	647
chr1	87825405	87827919	chr1	87826623	87826956	333
chr1	87825405	87827919	chr1	87827062	87827227	165
chr1	88461718	88464515	chr1	88463043	88463206	163
chr1	88461718	88464515	chr1	88463717	88463901	184
chr1	88983475	88987104	chr1	88984547	88984770	223
chr1	88983475	88987104	chr1	88984881	88985492	611
chr1	89841919	89845054	chr1	89843581	89843920	339
chr1	91171450	91174259	chr1	91172042	91172240	198
chr1	91604458	91605488	chr1	91604692	91604938	246
chr1	91650916	91652409	chr1	91651674	91652046	372
chr1	91682997	91686329	chr1	91683672	91683804	132
chr1	91682997	91686329	chr1	91684987	91685384	397
chr1	91735702	91738062	chr1	91736860	91736971	111
chr1	91735702	91738062	chr1	91737059	91737338	279
chr1	91741615	91747702	chr1	91745089	91745264	175
chr1	91741615	91747702	chr1	91745587	91745936	349
chr1	91750136	91752098	chr1	91751281	91751400	119
chr1	91754244	91756656	chr1	91754467	91754673	206
chr1	91776539	91786015	chr1	91777338	91777526	188
chr1	91776539	91786015	chr1	91781153	91781257	104
chr1	91776539	91786015	chr1	91781489	91781640	151
chr1	91794613	91796652	chr1	91795660	91796031	371
chr1	91802645	91808427	chr1	91806159	91806336	177
chr1	91802645	91808427	chr1	91806414	91807240	826
chr1	91862053	91865569	chr1	91864403	91864516	113
chr1	91883106	91887763	chr1	91885396	91885501	105
chr1	91883106	91887763	chr1	91885547	91885742	195
chr1	92783478	92786156	chr1	92784632	92784849	217
chr1	93551195	93553795	chr1	93552695	93552911	216
chr1	93551195	93553795	chr1	93552984	93553497	513
chr1	93573344	93580814	chr1	93575803	93576196	393
chr1	93573344	93580814	chr1	93576384	93576853	469
chr1	93594082	93599897	chr1	93597754	93598205	451
chr1	93607594	93611751	chr1	93608818	93608958	140
chr1	93634550	93639917	chr1	93635769	93635948	179
chr1	93678990	93682736	chr1	93680711	93681069	358
chr1	93719085	93725190	chr1	93722675	93722786	111
chr1	94043987	94046456	chr1	94045499	94045976	477
chr1	94090470	94100409	chr1	94094538	94094833	295
chr1	94090470	94100409	chr1	94095121	94095633	512
chr1	94090470	94100409	chr1	94097264	94097430	166
chr1	94104105	94108479	chr1	94105417	94105944	527
chr1	94234812	94239143	chr1	94236221	94236334	113
chr1	94234812	94239143	chr1	94236522	94236660	138
chr1	94234812	94239143	chr1	94237085	94237214	129
chr1	94320938	94323402	chr1	94321781	94321966	185
chr1	94549447	94554996	chr1	94550760	94551020	260
chr1	94549447	94554996	chr1	94551067	94551211	144
chr1	94701308	94702989	chr1	94702630	94702740	110
chr1	94734527	94736288	chr1	94735593	94735785	192
chr1	94791864	94794067	chr1	94792682	94792785	103
chr1	94801416	94805129	chr1	94802081	94802252	171
chr1	94861421	94872286	chr1	94864104	94864277	173
chr1	94880368	94889371	chr1	94883847	94883993	146
chr1	94880368	94889371	chr1	94884026	94884612	586
chr1	94979296	94984734	chr1	94980547	94980907	360
chr1	94979296	94984734	chr1	94981070	94981227	157
chr1	95001195	95003995	chr1	95002341	95002442	101
chr1	95001195	95003995	chr1	95002578	95002845	267
chr1	95001195	95003995	chr1	95002927	95003067	140
chr1	95006298	95008418	chr1	95006797	95006976	179
chr1	95018633	95023193	chr1	95021888	95022191	303
chr1	95018633	95023193	chr1	95022438	95022645	207
chr1	95039842	95044551	chr1	95041659	95041835	176
chr1	95039842	95044551	chr1	95043467	95043722	255
chr1	96536573	96541721	chr1	96538497	96539395	898
chr1	96536573	96541721	chr1	96539489	96539670	181
chr1	98052501	98054728	chr1	98053456	98053657	201
chr1	98052501	98054728	chr1	98053820	98054117	297
chr1	98052501	98054728	chr1	98054183	98054535	352
chr1	103265116	103267082	chr1	103265581	103265716	135
chr1	103456849	103462020	chr1	103457850	103458171	321
chr1	103456849	103462020	chr1	103461358	103461464	106
chr1	108608695	108611693	chr1	108609785	108610061	276
chr1	108608695	108611693	chr1	108610257	108610398	141
chr1	108813344	108820266	chr1	108815643	108815818	175
chr1	108813344	108820266	chr1	108816394	108816843	449
chr1	108813344	108820266	chr1	108816893	108817020	127
chr1	108827850	108829566	chr1	108828211	108828380	169
chr1	108827850	108829566	chr1	108828524	108828840	316
chr1	109161417	109163724	chr1	109161936	109162370	434
chr1	109161417	109163724	chr1	109162470	109162579	109
chr1	109259508	109264705	chr1	109263666	109264027	361
chr1	109528462	109533192	chr1	109530311	109530554	243
chr1	109528462	109533192	chr1	109532339	109532570	231
chr1	109528462	109533192	chr1	109532850	109533091	241
chr1	109775966	109777987	chr1	109776909	109777243	334
chr1	109790406	109795883	chr1	109792177	109792476	299
chr1	109876299	109884492	chr1	109877316	109877683	367
chr1	109927524	109932940	chr1	109931230	109931383	153
chr1	110032863	110037855	chr1	110034791	110034925	134
chr1	110032863	110037855	chr1	110034960	110035415	455
chr1	111507077	111509961	chr1	111507669	111508587	918
chr1	111618411	111621733	chr1	111620359	111620686	327
chr1	112501254	112503405	chr1	112501932	112502182	250
chr1	112527028	112530887	chr1	112529419	112529573	154
chr1	113040777	113044674	chr1	113042445	113042915	470
chr1	114345297	114347916	chr1	114345632	114345747	115
chr1	114345297	114347916	chr1	114345851	114346044	193
chr1	114345297	114347916	chr1	114346156	114346466	310
chr1	114345297	114347916	chr1	114346562	114346860	298
chr1	115250541	115253000	chr1	115251429	115251574	145
chr1	115250541	115253000	chr1	115251926	115252100	174
chr1	115250541	115253000	chr1	115252154	115252365	211
chr1	115298259	115303948	chr1	115300691	115300879	188
chr1	115544895	115547907	chr1	115545749	115546196	447
chr1	115544895	115547907	chr1	115546256	115546432	176
chr1	116138294	116140014	chr1	116138913	116139517	604
chr1	116150980	116153518	chr1	116152034	116152492	458
chr1	116166647	116169814	chr1	116167861	116168649	788
chr1	116363360	116366683	chr1	116364879	116365839	960
chr1	116585732	116588277	chr1	116586959	116587159	200
chr1	116585732	116588277	chr1	116587356	116587462	106
chr1	116641385	116650058	chr1	116642396	116642506	110
chr1	116641385	116650058	chr1	116644286	116644429	143
chr1	116677615	116681624	chr1	116679226	116679833	607
chr1	116695367	116698329	chr1	116696801	116696921	120
chr1	116824572	116826748	chr1	116825017	116825133	116
chr1	116824572	116826748	chr1	116825145	116825417	272
chr1	116824572	116826748	chr1	116825515	116825730	215
chr1	116824572	116826748	chr1	116825832	116826124	292
chr1	116850898	116859222	chr1	116854893	116855029	136
chr1	116850898	116859222	chr1	116855427	116855665	238
chr1	116850898	116859222	chr1	116855771	116856170	399
chr1	116850898	116859222	chr1	116856282	116856386	104
chr1	116876217	116882699	chr1	116878005	116878681	676
chr1	116876217	116882699	chr1	116878985	116879381	396
chr1	116885532	116887639	chr1	116886448	116886825	377
chr1	119005808	119010087	chr1	119008000	119008655	655
chr1	119005808	119010087	chr1	119008785	119008940	155
chr1	119067492	119070744	chr1	119068534	119068737	203
chr1	119067492	119070744	chr1	119068843	119069079	236
chr1	119672717	119677127	chr1	119674870	119675036	166
chr1	119672717	119677127	chr1	119675515	119675646	131
chr1	119672717	119677127	chr1	119675727	119675884	157
chr1	119711481	119716789	chr1	119713144	119713369	225
chr1	119779186	119781342	chr1	119780114	119780242	128
chr1	119779186	119781342	chr1	119780448	119780558	110
chr1	120178347	120181670	chr1	120179977	120180153	176
chr1	143802911	143806135	chr1	143803989	143804203	214
chr1	144544979	144548173	chr1	144546290	144546773	483
chr1	145424849	145426102	chr1	145425478	145425766	288
chr1	145424849	145426102	chr1	145425816	145426017	201
chr1	145871077	145873850	chr1	145872035	145872153	118
chr1	145871077	145873850	chr1	145872524	145872772	248
chr1	145974821	145982451	chr1	145977570	145977691	121
chr1	145974821	145982451	chr1	145979048	145979213	165
chr1	145974821	145982451	chr1	145979276	145979781	505
chr1	146034249	146040856	chr1	146035572	146035766	194
chr1	146034249	146040856	chr1	146036153	146036263	110
chr1	146034249	146040856	chr1	146037914	146038122	208
chr1	146034249	146040856	chr1	146038260	146038370	110
chr1	146034249	146040856	chr1	146039060	146039194	134
chr1	146034249	146040856	chr1	146039275	146039478	203
chr1	146386159	146388995	chr1	146387431	146387694	263
chr1	146386159	146388995	chr1	146387904	146388005	101
chr1	147503103	147506151	chr1	147505123	147505229	106
chr1	147578114	147584262	chr1	147579472	147579804	332
chr1	147585577	147588034	chr1	147586566	147586755	189
chr1	147585577	147588034	chr1	147586906	147587258	352
chr1	147596901	147602440	chr1	147599039	147599139	100
chr1	148949523	148959127	chr1	148952357	148952467	110
chr1	148949523	148959127	chr1	148952549	148952679	130
chr1	148949523	148959127	chr1	148952999	148953191	192
chr1	149898898	149901762	chr1	149899775	149900341	566
chr1	150158214	150167209	chr1	150162835	150163690	855
chr1	150212675	150215309	chr1	150213539	150214181	642
chr1	151471956	151475862	chr1	151474725	151475055	330
chr1	152033014	152038493	chr1	152034640	152034816	176
chr1	152033014	152038493	chr1	152035188	152035347	159
chr1	152033014	152038493	chr1	152036109	152036409	300
chr1	152033014	152038493	chr1	152036557	152036697	140
chr1	153122374	153124127	chr1	153122805	153123215	410
chr1	153122374	153124127	chr1	153123231	153123399	168
chr1	153696670	153699903	chr1	153698047	153698164	117
chr1	153696670	153699903	chr1	153698431	153698609	178
chr1	153781925	153785187	chr1	153783221	153784141	920
chr1	153879396	153884319	chr1	153880953	153881335	382
chr1	153879396	153884319	chr1	153881921	153882133	212
chr1	154351357	154355203	chr1	154352780	154352900	120
chr1	154747036	154749387	chr1	154748175	154748317	142
chr1	154774384	154777325	chr1	154775633	154776221	588
chr1	154844820	154849607	chr1	154848290	154848438	148
chr1	155015516	155018981	chr1	155017211	155017816	605
chr1	155069546	155072086	chr1	155069999	155070109	110
chr1	155069546	155072086	chr1	155070921	155071399	478
chr1	155069546	155072086	chr1	155071489	155071648	159
chr1	155069546	155072086	chr1	155071843	155072032	189
chr1	155092353	155096142	chr1	155094141	155094291	150
chr1	155270694	155274787	chr1	155272933	155273255	322
chr1	155966139	155971480	chr1	155968667	155968993	326
chr1	156095000	156132337	chr1	156096607	156096897	290
chr1	156095000	156132337	chr1	156104164	156104473	309
chr1	156095000	156132337	chr1	156123747	156123996	249
chr1	156095000	156132337	chr1	156129494	156129602	108
chr1	156095000	156132337	chr1	156130227	156130606	379
chr1	156159936	156163200	chr1	156161355	156161767	412
chr1	156488202	156493135	chr1	156489069	156489279	210
chr1	156805660	156807193	chr1	156806180	156806386	206
chr1	157089715	157091618	chr1	157090231	157090407	176
chr1	160406989	160413167	chr1	160410335	160411188	853
chr1	160406989	160413167	chr1	160411298	160411423	125
chr1	161012716	161015025	chr1	161013697	161014087	390
chr1	161304467	161307076	chr1	161305943	161306063	120
chr1	161388325	161391740	chr1	161389595	161390780	1185
chr1	161529620	161533536	chr1	161530117	161530234	117
chr1	161529620	161533536	chr1	161530342	161530458	116
chr1	161529620	161533536	chr1	161530775	161531282	507
chr1	161529620	161533536	chr1	161532539	161532713	174
chr1	161611401	161613567	chr1	161611924	161612043	119
chr1	161611401	161613567	chr1	161612109	161612244	135
chr1	161611401	161613567	chr1	161612383	161612949	566
chr1	161725465	161728347	chr1	161726109	161727476	1367
chr1	161804584	161808257	chr1	161805553	161805701	148
chr1	161884616	161885949	chr1	161885232	161885401	169
chr1	162062096	162064725	chr1	162062433	162063057	624
chr1	162694701	162699487	chr1	162696270	162696903	633
chr1	164557475	164567777	chr1	164565579	164565696	117
chr1	164573970	164581725	chr1	164577454	164577673	219
chr1	164573970	164581725	chr1	164576797	164577355	558
chr1	164599372	164605627	chr1	164602071	164602670	599
chr1	164599372	164605627	chr1	164602727	164603010	283
chr1	164606885	164616536	chr1	164611783	164612555	772
chr1	164644094	164649236	chr1	164645873	164645991	118
chr1	164658754	164662209	chr1	164660092	164660395	303
chr1	164785175	164788285	chr1	164787650	164787761	111
chr1	165375376	165377313	chr1	165375980	165376283	303
chr1	165375376	165377313	chr1	165376289	165376913	624
chr1	167454261	167457001	chr1	167455234	167456064	830
chr1	167454261	167457001	chr1	167456176	167456307	131
chr1	167712787	167717444	chr1	167714254	167715688	1434
chr1	168465019	168467988	chr1	168465958	168466704	746
chr1	170072740	170075972	chr1	170074144	170074299	155
chr1	170095623	170099357	chr1	170097444	170097606	162
chr1	170308583	170311475	chr1	170309383	170310006	623
chr1	170509658	170512361	chr1	170511097	170511290	193
chr1	170561895	170564963	chr1	170563127	170563252	125
chr1	170561895	170564963	chr1	170564194	170564317	123
chr1	170683943	170701192	chr1	170693323	170693485	162
chr1	170683943	170701192	chr1	170698760	170699012	252
chr1	170683943	170701192	chr1	170699143	170699328	185
chr1	170749136	170750953	chr1	170749629	170749851	222
chr1	170749136	170750953	chr1	170750038	170750321	283
chr1	170788682	170792886	chr1	170790285	170790823	538
chr1	170804510	170809547	chr1	170805755	170805895	140
chr1	170804510	170809547	chr1	170806043	170806228	185
chr1	170804510	170809547	chr1	170806311	170806584	273
chr1	170804510	170809547	chr1	170808287	170808509	222
chr1	170892286	170895048	chr1	170894034	170894163	129
chr1	170927837	170930652	chr1	170929762	170930132	370
chr1	171081460	171082200	chr1	171081628	171081827	199
chr1	171139602	171144753	chr1	171141479	171141622	143
chr1	171139602	171144753	chr1	171141670	171141964	294
chr1	171139602	171144753	chr1	171142242	171142749	507
chr1	171217827	171223675	chr1	171220646	171220848	202
chr1	171256672	171260849	chr1	171259265	171259598	333
chr1	172068506	172073283	chr1	172071644	172071840	196
chr1	172068506	172073283	chr1	172071951	172072149	198
chr1	172106006	172112206	chr1	172107327	172107508	181
chr1	172166811	172170284	chr1	172168102	172168230	128
chr1	172166811	172170284	chr1	172168310	172168675	365
chr1	172177936	172189290	chr1	172180987	172181098	111
chr1	172177936	172189290	chr1	172181269	172181905	636
chr1	172206200	172221657	chr1	172210776	172210898	122
chr1	172206200	172221657	chr1	172211262	172211494	232
chr1	172206200	172221657	chr1	172220578	172220794	216
chr1	172235438	172243006	chr1	172238062	172238166	104
chr1	172235438	172243006	chr1	172239798	172240112	314
chr1	172319924	172328481	chr1	172322209	172322820	611
chr1	172319924	172328481	chr1	172322993	172323185	192
chr1	172339943	172347904	chr1	172343470	172343681	211
chr1	172339943	172347904	chr1	172343896	172344090	194
chr1	172348146	172364473	chr1	172351408	172352211	803
chr1	172348146	172364473	chr1	172358228	172358332	104
chr1	172348146	172364473	chr1	172358460	172358766	306
chr1	172348146	172364473	chr1	172358848	172359322	474
chr1	172348146	172364473	chr1	172360568	172360694	126
chr1	172348146	172364473	chr1	172359573	172359960	387
chr1	172372456	172403659	chr1	172381972	172382361	389
chr1	172372456	172403659	chr1	172383678	172383934	256
chr1	172372456	172403659	chr1	172390956	172391498	542
chr1	172372456	172403659	chr1	172398250	172398364	114
chr1	172372456	172403659	chr1	172399183	172399316	133
chr1	172372456	172403659	chr1	172399478	172399706	228
chr1	173428169	173432477	chr1	173429473	173429722	249
chr1	173428169	173432477	chr1	173429823	173430328	505
chr1	173428169	173432477	chr1	173430759	173430863	104
chr1	174798596	174801378	chr1	174800227	174800452	225
chr1	174798596	174801378	chr1	174800616	174800906	290
chr1	175069209	175074399	chr1	175072119	175072295	176
chr1	175069209	175074399	chr1	175072480	175073017	537
chr1	178370704	178372745	chr1	178371252	178371416	164
chr1	178370704	178372745	chr1	178371500	178371719	219
chr1	178370704	178372745	chr1	178371919	178372107	188
chr1	178644346	178646668	chr1	178645490	178645797	307
chr1	178931306	178935056	chr1	178931984	178932098	114
chr1	178937402	178943642	chr1	178937801	178938065	264
chr1	178937402	178943642	chr1	178938879	178939224	345
chr1	178951297	178955529	chr1	178953666	178953850	184
chr1	178971642	178975917	chr1	178973133	178974165	1032
chr1	179015912	179019476	chr1	179017026	179017498	472
chr1	179813659	179816496	chr1	179814629	179815709	1080
chr1	180852886	180855994	chr1	180853609	180853754	145
chr1	180920328	180930002	chr1	180923152	180923396	244
chr1	180920328	180930002	chr1	180926340	180926461	121
chr1	180920328	180930002	chr1	180926535	180926992	457
chr1	181093404	181098300	chr1	181096342	181096633	291
chr1	181100570	181107389	chr1	181104569	181104683	114
chr1	181100570	181107389	chr1	181104722	181105899	1177
chr1	181126113	181131227	chr1	181128715	181128929	214
chr1	181126113	181131227	chr1	181129110	181129215	105
chr1	181140868	181143946	chr1	181141666	181141836	170
chr1	181140868	181143946	chr1	181142346	181142906	560
chr1	182028037	182030995	chr1	182029516	182030249	733
chr1	182028037	182030995	chr1	182030281	182030434	153
chr1	182142085	182146123	chr1	182143280	182143440	160
chr1	182142085	182146123	chr1	182144166	182144713	547
chr1	182395640	182397681	chr1	182396775	182397010	235
chr1	182697631	182701184	chr1	182699744	182700521	777
chr1	182868311	182870576	chr1	182869130	182869694	564
chr1	183217392	183219935	chr1	183218415	183218522	107
chr1	183217392	183219935	chr1	183218913	183219131	218
chr1	183233882	183236220	chr1	183234756	183235347	591
chr1	183327286	183334782	chr1	183331130	183331773	643
chr1	183777326	183779430	chr1	183778148	183778358	210
chr1	183803187	183808593	chr1	183805308	183805459	151
chr1	183840984	183845494	chr1	183842529	183842796	267
chr1	183840984	183845494	chr1	183843304	183843468	164
chr1	183870038	183873290	chr1	183871773	183871963	190
chr1	183875982	183877819	chr1	183877251	183877358	107
chr1	183880230	183883869	chr1	183881711	183882099	388
chr1	184077627	184080988	chr1	184078823	184078994	171
chr1	184189486	184193745	chr1	184191276	184191655	379
chr1	184619487	184624451	chr1	184621643	184621767	124
chr1	184619487	184624451	chr1	184622144	184622537	393
chr1	186973431	186977536	chr1	186974772	186975164	392
chr1	188821521	188823174	chr1	188822194	188822578	384
chr1	192487449	192491484	chr1	192489095	192489353	258
chr1	192487449	192491484	chr1	192489796	192490073	277
chr1	192534220	192544130	chr1	192539048	192540172	1124
chr1	198117072	198119288	chr1	198118160	198118369	209
chr1	198847131	198850916	chr1	198848704	198849076	372
chr1	198847131	198850916	chr1	198849279	198849578	299
chr1	198875783	198877168	chr1	198876425	198876558	133
chr1	198875783	198877168	chr1	198876636	198876823	187
chr1	198901127	198905609	chr1	198902726	198902862	136
chr1	198901127	198905609	chr1	198903370	198903580	210
chr1	200038512	200043821	chr1	200039090	200039451	361
chr1	200038512	200043821	chr1	200039685	200039890	205
chr1	200350825	200353897	chr1	200352323	200352612	289
chr1	200525380	200526159	chr1	200525517	200525652	135
chr1	201008057	201011274	chr1	201010456	201010681	225
chr1	201382640	201387026	chr1	201385404	201385605	201
chr1	201448642	201452531	chr1	201450973	201451322	349
chr1	201511032	201513950	chr1	201512149	201512295	146
chr1	201511032	201513950	chr1	201513000	201513257	257
chr1	201538038	201540726	chr1	201538753	201539454	701
chr1	201538038	201540726	chr1	201540016	201540195	179
chr1	201636611	201638486	chr1	201638172	201638359	187
chr1	201646642	201658705	chr1	201648480	201648799	319
chr1	201646642	201658705	chr1	201649396	201649538	142
chr1	201646642	201658705	chr1	201650363	201650740	377
chr1	201646642	201658705	chr1	201655334	201655579	245
chr1	201646642	201658705	chr1	201656707	201656965	258
chr1	201693903	201697509	chr1	201694064	201694296	232
chr1	201759259	201765110	chr1	201763586	201763734	148
chr1	201789969	201793646	chr1	201791876	201792060	184
chr1	201789969	201793646	chr1	201793113	201793481	368
chr1	202034199	202035755	chr1	202034828	202035146	318
chr1	202083889	202087428	chr1	202084995	202085594	599
chr1	202537071	202542376	chr1	202540246	202540367	121
chr1	202575076	202581763	chr1	202577991	202578550	559
chr1	203267268	203268505	chr1	203267369	203267515	146
chr1	203453094	203457184	chr1	203455823	203455982	159
chr1	203485333	203490839	chr1	203487432	203488028	596
chr1	203504523	203510770	chr1	203507321	203507435	114
chr1	203511613	203518170	chr1	203514152	203514323	171
chr1	203511613	203518170	chr1	203515077	203515183	106
chr1	203552011	203559087	chr1	203555987	203556277	290
chr1	203552011	203559087	chr1	203556309	203556804	495
chr1	203569856	203574902	chr1	203572017	203572650	633
chr1	203590873	203594182	chr1	203592114	203592362	248
chr1	203590873	203594182	chr1	203592375	203592639	264
chr1	203669868	203676634	chr1	203672387	203672696	309
chr1	203685030	203686837	chr1	203686462	203686571	109
chr1	203690516	203694849	chr1	203692811	203693002	191
chr1	203690516	203694849	chr1	203693245	203693422	177
chr1	204357299	204364891	chr1	204363530	204363746	216
chr1	204357299	204364891	chr1	204363788	204363952	164
chr1	204419947	204421289	chr1	204420474	204420609	135
chr1	204419947	204421289	chr1	204420799	204420927	128
chr1	204503171	204508765	chr1	204505954	204506064	110
chr1	204503171	204508765	chr1	204506497	204507223	726
chr1	204503171	204508765	chr1	204507465	204507566	101
chr1	204636939	204639433	chr1	204637162	204637417	255
chr1	204636939	204639433	chr1	204637476	204638390	914
chr1	204806665	204807951	chr1	204807002	204807238	236
chr1	204806665	204807951	chr1	204807304	204807474	170
chr1	205143827	205146205	chr1	205144884	205145054	170
chr1	205246240	205251594	chr1	205247572	205247818	246
chr1	205246240	205251594	chr1	205249199	205249499	300
chr1	205290078	205305160	chr1	205294617	205294866	249
chr1	205290078	205305160	chr1	205301253	205301812	559
chr1	205311869	205315795	chr1	205313539	205313666	127
chr1	205311869	205315795	chr1	205313890	205314376	486
chr1	205541896	205545339	chr1	205543434	205543860	426
chr1	205541896	205545339	chr1	205543964	205544214	250
chr1	205591315	205593154	chr1	205592227	205592342	115
chr1	205597089	205600673	chr1	205599521	205599633	112
chr1	206444506	206449165	chr1	206447171	206447398	227
chr1	206454114	206457409	chr1	206455889	206456053	164
chr1	207961999	207964825	chr1	207963176	207963436	260
chr1	207961999	207964825	chr1	207963529	207964100	571
chr1	208045884	208049820	chr1	208047427	208048032	605
chr1	208089122	208091644	chr1	208090433	208090651	218
chr1	208089122	208091644	chr1	208090823	208091051	228
chr1	208131103	208132965	chr1	208132301	208132450	149
chr1	208157879	208162458	chr1	208159693	208160289	596
chr1	208177486	208186555	chr1	208178186	208178331	145
chr1	208177486	208186555	chr1	208179941	208180280	339
chr1	208177486	208186555	chr1	208180306	208180487	181
chr1	208177486	208186555	chr1	208184431	208184564	133
chr1	208832644	208836294	chr1	208834709	208834960	251
chr1	208832644	208836294	chr1	208835084	208835475	391
chr1	209641237	209642151	chr1	209641761	209642101	340
chr1	209814389	209817676	chr1	209816575	209816736	161
chr1	210249789	210254413	chr1	210250763	210250870	107
chr1	210249789	210254413	chr1	210251072	210251901	829
chr1	210249789	210254413	chr1	210252698	210252829	131
chr1	210249789	210254413	chr1	210252853	210253083	230
chr1	210257173	210265511	chr1	210262089	210262368	279
chr1	210257173	210265511	chr1	210262449	210262965	516
chr1	210257173	210265511	chr1	210263011	210263215	204
chr1	210270497	210273849	chr1	210272610	210273103	493
chr1	210289962	210299390	chr1	210291720	210292784	1064
chr1	212605092	212611187	chr1	212609177	212609340	163
chr1	212605092	212611187	chr1	212609373	212609607	234
chr1	214459746	214461114	chr1	214460711	214460834	123
chr1	215081787	215084112	chr1	215081901	215082098	197
chr1	215081787	215084112	chr1	215083676	215083809	133
chr1	216599833	216602322	chr1	216600662	216600979	317
chr1	216599833	216602322	chr1	216601021	216601584	563
chr1	217087900	217091308	chr1	217088658	217088768	110
chr1	217087900	217091308	chr1	217088983	217089233	250
chr1	218163858	218166778	chr1	218164126	218165197	1071
chr1	218163858	218166778	chr1	218165240	218165673	433
chr1	218373549	218376260	chr1	218374730	218374848	118
chr1	218373549	218376260	chr1	218375086	218375231	145
chr1	218373549	218376260	chr1	218375260	218375381	121
chr1	218379172	218381962	chr1	218380547	218380757	210
chr1	218458976	218464151	chr1	218459496	218459601	105
chr1	218458976	218464151	chr1	218460023	218460334	311
chr1	218584320	218587238	chr1	218585489	218585794	305
chr1	218584320	218587238	chr1	218585891	218586175	284
chr1	219373071	219373972	chr1	219373447	219373666	219
chr1	219527420	219529722	chr1	219527930	219528167	237
chr1	222464773	222466295	chr1	222464760	222465204	431
chr1	222464773	222466295	chr1	222465255	222465821	566
chr1	222464773	222466295	chr1	222465854	222466057	203
chr1	222756898	222758873	chr1	222757789	222758284	495
chr1	223004811	223012153	chr1	223010875	223011349	474
chr1	223020922	223024320	chr1	223022491	223023445	954
chr1	223080436	223082162	chr1	223081203	223081712	509
chr1	223086073	223090229	chr1	223087383	223087516	133
chr1	223086073	223090229	chr1	223087564	223087914	350
chr1	223133490	223134908	chr1	223133589	223134003	414
chr1	223705074	223708278	chr1	223706213	223706360	147
chr1	223711498	223715682	chr1	223712560	223713347	787
chr1	223724958	223728597	chr1	223726512	223726985	473
chr1	223729255	223735456	chr1	223730549	223730873	324
chr1	224181762	224185898	chr1	224183778	224183953	175
chr1	224501640	224504920	chr1	224502581	224502729	148
chr1	224501640	224504920	chr1	224503350	224503971	621
chr1	224928944	224931087	chr1	224929916	224930509	593
chr1	225445378	225449019	chr1	225446746	225446907	161
chr1	225445378	225449019	chr1	225447024	225447154	130
chr1	225695091	225698029	chr1	225696128	225696403	275
chr1	225746372	225748811	chr1	225746868	225747204	336
chr1	225760921	225764759	chr1	225762499	225762737	238
chr1	225765721	225775355	chr1	225772365	225772613	248
chr1	225914325	225917345	chr1	225915777	225915909	132
chr1	226107167	226112919	chr1	226109567	226110255	688
chr1	226107167	226112919	chr1	226110388	226110619	231
chr1	226107167	226112919	chr1	226110678	226110794	116
chr1	226120192	226124538	chr1	226121528	226121765	237
chr1	226120192	226124538	chr1	226121827	226122374	547
chr1	226120192	226124538	chr1	226122580	226122724	144
chr1	226348454	226351123	chr1	226349769	226350002	233
chr1	226348454	226351123	chr1	226350099	226350384	285
chr1	226651591	226666598	chr1	226656759	226656925	166
chr1	226651591	226666598	chr1	226664433	226664707	274
chr1	226651591	226666598	chr1	226664764	226664913	149
chr1	226699668	226705318	chr1	226702334	226702547	213
chr1	226699668	226705318	chr1	226703065	226703710	645
chr1	226699668	226705318	chr1	226703989	226704112	123
chr1	226721897	226725355	chr1	226723651	226724032	381
chr1	227541098	227544244	chr1	227541739	227541851	112
chr1	227541098	227544244	chr1	227542242	227542522	280
chr1	227541098	227544244	chr1	227542601	227542905	304
chr1	227791372	227797254	chr1	227793883	227794225	342
chr1	227883749	227897744	chr1	227886918	227888286	1368
chr1	227883749	227897744	chr1	227895946	227896144	198
chr1	227883749	227897744	chr1	227896555	227896679	124
chr1	227909640	227926561	chr1	227913891	227914021	130
chr1	227909640	227926561	chr1	227914394	227914665	271
chr1	228377683	228380014	chr1	228378323	228379074	751
chr1	228899199	228902546	chr1	228900550	228900654	104
chr1	228963264	228965447	chr1	228964300	228964430	130
chr1	229202836	229206564	chr1	229203566	229203716	150
chr1	229714853	229718639	chr1	229715997	229716486	489
chr1	230065393	230069579	chr1	230067414	230067595	181
chr1	230065393	230069579	chr1	230067664	230067837	173
chr1	230065393	230069579	chr1	230067962	230068087	125
chr1	230065393	230069579	chr1	230068303	230068405	102
chr1	230748735	230755709	chr1	230753607	230753958	351
chr1	230748735	230755709	chr1	230754030	230754225	195
chr1	230768194	230771117	chr1	230769263	230769515	252
chr1	230847285	230852762	chr1	230851321	230851706	385
chr1	231599882	231602148	chr1	231600560	231600713	153
chr1	231929059	231930925	chr1	231929434	231929561	127
chr1	231989524	231992391	chr1	231991409	231991577	168
chr1	232432006	232433086	chr1	232432272	232432379	107
chr1	232619848	232621584	chr1	232620462	232620787	325
chr1	232625869	232631823	chr1	232627759	232627868	109
chr1	232625869	232631823	chr1	232629862	232630642	780
chr1	232625869	232631823	chr1	232630667	232630965	298
chr1	233112841	233113944	chr1	233113536	233113652	116
chr1	234497597	234502803	chr1	234498667	234498812	145
chr1	234497597	234502803	chr1	234499135	234499467	332
chr1	234518912	234525858	chr1	234522596	234522724	128
chr1	234518912	234525858	chr1	234523261	234523499	238
chr1	234518912	234525858	chr1	234523520	234523916	396
chr1	234552781	234555969	chr1	234554858	234555188	330
chr1	234579533	234586825	chr1	234582638	234583315	677
chr1	234675280	234677285	chr1	234675736	234675841	105
chr1	234675280	234677285	chr1	234676291	234676748	457
chr1	234737189	234739269	chr1	234737949	234738119	170
chr1	234741381	234747326	chr1	234744208	234744355	147
chr1	234768671	234773752	chr1	234772455	234772748	293
chr1	234768671	234773752	chr1	234772836	234773041	205
chr1	234862278	234864362	chr1	234863022	234863295	273
chr1	234907146	234909526	chr1	234908181	234908343	162
chr1	234916735	234921185	chr1	234918450	234918664	214
chr1	234982777	234990447	chr1	234987449	234987808	359
chr1	235021039	235025725	chr1	235023228	235023398	170
chr1	235046738	235051275	chr1	235048311	235048513	202
chr1	235046738	235051275	chr1	235050875	235051066	191
chr1	235081027	235086339	chr1	235083025	235084076	1051
chr1	235865216	235868897	chr1	235866288	235866465	177
chr1	236099270	236100429	chr1	236099762	236099949	187
chr1	236393934	236396646	chr1	236395630	236395914	284
chr1	236501849	236504536	chr1	236503077	236503466	389
chr1	237383276	237385538	chr1	237383862	237384106	244
chr1	238589385	238591104	chr1	238590062	238590422	360
chr1	243712684	243713687	chr1	243712928	243713104	176
chr1	243712684	243713687	chr1	243713294	243713414	120
chr1	244359961	244364507	chr1	244361760	244361988	228
chr1	244359961	244364507	chr1	244362040	244362635	595
chr1	244459138	244462964	chr1	244461705	244461871	166
chr1	245165307	245167419	chr1	245166748	245166886	138
chr1	245682648	245685138	chr1	245682982	245683178	196
chr1	245682648	245685138	chr1	245683554	245683659	105
chr1	245741592	245744026	chr1	245742811	245742954	143
chr1	245741592	245744026	chr1	245742990	245743122	132
chr1	245867896	245877367	chr1	245874979	245875469	490
chr1	246064633	246069352	chr1	246067526	246067956	430
chr1	246064633	246069352	chr1	246068056	246068220	164
chr1	247360218	247362002	chr1	247361188	247361309	121
chr1	247447546	247448973	chr1	247448076	247448350	274
chr1	247447546	247448973	chr1	247448480	247448754	274
chr1	248862630	248864474	chr1	248863233	248863548	315
chr1	248871822	248875020	chr1	248873121	248874405	1284
chr10	371098	376769	chr10	373556	373737	181
chr10	569377	573627	chr10	572081	572327	246
chr10	784251	785844	chr10	784525	785088	563
chr10	3466700	3470735	chr10	3468978	3469235	257
chr10	3466700	3470735	chr10	3469259	3469408	149
chr10	3480296	3488278	chr10	3482223	3482806	583
chr10	3480296	3488278	chr10	3486422	3486751	329
chr10	3515316	3518433	chr10	3516691	3516846	155
chr10	4370121	4374149	chr10	4372665	4373071	406
chr10	4825150	4827587	chr10	4826365	4826766	401
chr10	5444430	5452583	chr10	5449841	5450030	189
chr10	5459378	5471465	chr10	5466430	5466901	471
chr10	5545416	5562866	chr10	5548905	5549107	202
chr10	5545416	5562866	chr10	5558470	5558716	246
chr10	6162388	6165755	chr10	6163997	6164173	176
chr10	6785574	6787898	chr10	6786614	6786734	120
chr10	7085002	7087317	chr10	7085442	7085617	175
chr10	7085002	7087317	chr10	7086022	7086183	161
chr10	7085002	7087317	chr10	7086280	7086383	103
chr10	10796065	10799431	chr10	10798651	10798794	143
chr10	10910591	10913058	chr10	10911415	10911881	466
chr10	11162817	11166975	chr10	11165785	11166015	230
chr10	11162817	11166975	chr10	11166225	11166338	113
chr10	11755871	11759126	chr10	11757917	11758202	285
chr10	11755871	11759126	chr10	11758230	11758400	170
chr10	11872970	11878375	chr10	11874568	11874741	173
chr10	11872970	11878375	chr10	11875868	11876040	172
chr10	12707052	12710092	chr10	12707680	12707863	183
chr10	12795134	12797731	chr10	12796422	12796703	281
chr10	12798842	12800417	chr10	12799711	12799827	116
chr10	13612909	13617628	chr10	13614920	13615064	144
chr10	13658363	13663306	chr10	13660047	13660403	356
chr10	13658363	13663306	chr10	13661380	13661549	169
chr10	13682264	13688013	chr10	13684581	13684801	220
chr10	13682264	13688013	chr10	13684884	13685110	226
chr10	13682264	13688013	chr10	13685182	13685387	205
chr10	13777451	13778933	chr10	13778078	13778216	138
chr10	13786134	13791227	chr10	13787182	13787285	103
chr10	13786134	13791227	chr10	13787805	13788136	331
chr10	13807979	13811500	chr10	13809528	13809708	180
chr10	13943901	13948633	chr10	13945868	13946027	159
chr10	13969105	13975596	chr10	13973870	13973971	101
chr10	14000983	14018753	chr10	14007955	14008066	111
chr10	14000983	14018753	chr10	14009649	14009973	324
chr10	14000983	14018753	chr10	14010074	14010203	129
chr10	14000983	14018753	chr10	14010372	14010528	156
chr10	14000983	14018753	chr10	14008177	14008466	289
chr10	14022396	14027323	chr10	14023400	14023619	219
chr10	14171329	14175889	chr10	14173566	14173740	174
chr10	14171329	14175889	chr10	14174071	14174328	257
chr10	14184162	14186845	chr10	14185167	14185380	213
chr10	14184162	14186845	chr10	14185554	14185894	340
chr10	14476234	14479387	chr10	14478787	14478903	116
chr10	14602177	14605672	chr10	14603858	14604207	349
chr10	14645079	14646224	chr10	14645538	14645644	106
chr10	14647073	14650117	chr10	14648200	14648566	366
chr10	15438835	15440998	chr10	15439626	15439869	243
chr10	15734570	15736203	chr10	15735841	15736036	195
chr10	16777104	16778042	chr10	16777456	16777665	209
chr10	16942092	16955185	chr10	16944344	16944634	290
chr10	16942092	16955185	chr10	16944727	16944854	127
chr10	16942092	16955185	chr10	16951081	16951380	299
chr10	16963240	16970488	chr10	16964671	16964956	285
chr10	16963240	16970488	chr10	16965320	16965586	266
chr10	16963240	16970488	chr10	16966158	16966288	130
chr10	16983013	16989251	chr10	16986234	16986464	230
chr10	16983013	16989251	chr10	16986494	16986857	363
chr10	16983013	16989251	chr10	16987382	16987488	106
chr10	17020670	17025065	chr10	17023421	17023720	299
chr10	17056063	17068291	chr10	17059132	17059665	533
chr10	17056063	17068291	chr10	17062578	17062703	125
chr10	17056063	17068291	chr10	17062973	17063319	346
chr10	17073386	17079529	chr10	17077381	17077499	118
chr10	17073386	17079529	chr10	17077570	17077762	192
chr10	17211820	17218822	chr10	17215255	17215368	113
chr10	18626319	18628783	chr10	18627663	18628017	354
chr10	18649462	18653039	chr10	18651323	18651486	163
chr10	21099414	21101733	chr10	21101033	21101144	111
chr10	21362119	21365757	chr10	21364522	21364788	266
chr10	21396775	21403621	chr10	21399691	21400024	333
chr10	21457823	21460272	chr10	21458826	21458989	163
chr10	21723318	21728939	chr10	21724049	21724156	107
chr10	21723318	21728939	chr10	21724626	21725060	434
chr10	21925982	21930578	chr10	21927155	21927307	152
chr10	22227470	22232369	chr10	22228981	22229704	723
chr10	22227470	22232369	chr10	22230509	22230732	223
chr10	22435326	22439713	chr10	22436606	22437250	644
chr10	22435326	22439713	chr10	22437285	22437987	702
chr10	22553826	22556592	chr10	22554475	22555229	754
chr10	24205546	24211388	chr10	24209198	24209305	107
chr10	24205546	24211388	chr10	24209601	24209705	104
chr10	24381225	24387074	chr10	24383360	24384082	722
chr10	27251830	27253545	chr10	27252840	27252973	133
chr10	27251830	27253545	chr10	27253212	27253350	138
chr10	27318979	27320653	chr10	27319724	27320171	447
chr10	27318979	27320653	chr10	27320304	27320467	163
chr10	27609498	27613675	chr10	27611988	27612252	264
chr10	27618142	27622180	chr10	27621110	27621282	172
chr10	27622877	27627682	chr10	27625648	27625774	126
chr10	27622877	27627682	chr10	27626012	27626175	163
chr10	28326112	28328161	chr10	28326542	28327167	625
chr10	28367493	28368985	chr10	28367894	28368342	448
chr10	28720924	28723128	chr10	28722044	28722176	132
chr10	28720924	28723128	chr10	28722537	28722637	100
chr10	29315692	29321594	chr10	29317785	29317890	105
chr10	29315692	29321594	chr10	29318117	29318428	311
chr10	29597797	29600523	chr10	29598388	29598575	187
chr10	29645647	29650470	chr10	29646160	29646501	341
chr10	29645647	29650470	chr10	29646508	29646937	429
chr10	29702064	29704570	chr10	29703436	29703629	193
chr10	29810605	29812200	chr10	29811666	29812440	534
chr10	29838440	29843431	chr10	29842103	29842485	382
chr10	29849023	29850124	chr10	29849235	29849411	176
chr10	29946862	29950724	chr10	29948880	29949042	162
chr10	29946862	29950724	chr10	29949102	29949223	121
chr10	30010948	30016006	chr10	30013378	30013561	183
chr10	30026901	30029934	chr10	30028739	30029009	270
chr10	30056282	30060743	chr10	30059080	30059488	408
chr10	30179937	30185237	chr10	30182318	30182520	202
chr10	30179937	30185237	chr10	30182885	30183030	145
chr10	30754187	30756757	chr10	30755337	30755975	638
chr10	30775127	30777977	chr10	30775882	30776067	185
chr10	30775127	30777977	chr10	30776161	30776513	352
chr10	30781098	30787929	chr10	30783928	30784155	227
chr10	30781098	30787929	chr10	30785169	30785475	306
chr10	30811770	30823280	chr10	30814170	30814276	106
chr10	30811770	30823280	chr10	30816551	30816657	106
chr10	31062260	31065455	chr10	31064318	31064453	135
chr10	31062260	31065455	chr10	31063994	31064167	173
chr10	31131726	31137501	chr10	31133720	31134544	824
chr10	31145724	31147753	chr10	31146502	31146700	198
chr10	31156793	31158504	chr10	31157527	31157651	124
chr10	31748711	31752188	chr10	31749388	31749571	183
chr10	31748711	31752188	chr10	31749933	31750623	690
chr10	31772985	31776171	chr10	31774176	31774924	748
chr10	32979802	32986294	chr10	32980525	32981295	770
chr10	33421657	33424239	chr10	33423295	33423395	100
chr10	33674580	33676309	chr10	33674592	33674758	166
chr10	34318704	34320868	chr10	34319534	34319802	268
chr10	34780108	34783323	chr10	34781016	34781284	268
chr10	34903746	34910884	chr10	34906114	34906376	262
chr10	34903746	34910884	chr10	34906765	34906878	113
chr10	34966693	34968234	chr10	34967657	34967894	237
chr10	35378605	35381334	chr10	35379265	35379635	370
chr10	35764875	35766421	chr10	35765348	35765456	108
chr10	36116091	36119485	chr10	36116657	36117094	437
chr10	36171044	36173691	chr10	36172564	36173008	444
chr10	36488867	36491070	chr10	36489722	36489884	162
chr10	36488867	36491070	chr10	36489999	36490262	263
chr10	36801077	36804289	chr10	36802411	36803226	815
chr10	43360726	43364094	chr10	43362054	43362544	490
chr10	43360726	43364094	chr10	43362588	43362885	297
chr10	43393152	43399967	chr10	43395808	43395911	103
chr10	43393152	43399967	chr10	43396096	43396546	450
chr10	43454298	43457009	chr10	43455362	43456128	766
chr10	43687027	43691220	chr10	43689664	43689939	275
chr10	43687027	43691220	chr10	43690113	43690770	657
chr10	43867022	43870426	chr10	43868071	43868232	161
chr10	44382072	44386423	chr10	44384279	44384590	311
chr10	44382072	44386423	chr10	44384775	44384912	137
chr10	44694593	44700501	chr10	44696508	44696890	382
chr10	44862094	44866403	chr10	44864095	44864369	274
chr10	44862094	44866403	chr10	44864520	44865197	677
chr10	44862094	44866403	chr10	44865325	44865445	120
chr10	44878017	44881197	chr10	44878632	44879032	400
chr10	44878017	44881197	chr10	44879104	44879486	382
chr10	44995010	44997745	chr10	44996348	44996561	213
chr10	45007821	45009091	chr10	45008416	45008916	500
chr10	45417406	45422100	chr10	45418961	45419711	750
chr10	45417406	45422100	chr10	45419797	45420056	259
chr10	46022960	46024060	chr10	46023140	46023317	177
chr10	46106052	46107213	chr10	46106234	46106380	146
chr10	46106052	46107213	chr10	46106462	46106607	145
chr10	46106052	46107213	chr10	46106614	46107035	421
chr10	47164270	47167529	chr10	47165237	47165487	250
chr10	47164270	47167529	chr10	47165787	47166290	503
chr10	47294715	47298046	chr10	47296122	47296511	389
chr10	48464697	48467527	chr10	48465340	48465451	111
chr10	51072526	51078334	chr10	51074709	51074991	282
chr10	58573169	58580485	chr10	58574024	58574164	140
chr10	58619840	58623463	chr10	58622424	58622542	118
chr10	58619840	58623463	chr10	58622652	58622798	146
chr10	58650138	58651768	chr10	58651252	58651454	202
chr10	58753103	58758644	chr10	58755229	58755356	127
chr10	58753103	58758644	chr10	58755563	58755668	105
chr10	59097509	59100161	chr10	59098535	59098672	137
chr10	59097509	59100161	chr10	59098943	59099294	351
chr10	59536037	59538981	chr10	59536258	59536524	266
chr10	59536037	59538981	chr10	59536561	59536973	412
chr10	59707870	59712325	chr10	59708847	59709228	381
chr10	60815911	60818239	chr10	60816644	60816949	305
chr10	60894668	60898838	chr10	60896162	60896265	103
chr10	60894668	60898838	chr10	60896267	60896535	268
chr10	60940012	60946075	chr10	60942862	60943004	142
chr10	60940012	60946075	chr10	60943350	60943927	577
chr10	61174503	61176601	chr10	61175350	61175539	189
chr10	61174503	61176601	chr10	61175959	61176074	115
chr10	61324572	61326737	chr10	61325253	61325426	173
chr10	61336903	61338905	chr10	61337544	61337735	191
chr10	61607953	61611934	chr10	61608763	61608865	102
chr10	61620929	61625157	chr10	61623224	61623732	508
chr10	61620929	61625157	chr10	61623796	61624065	269
chr10	61833517	61839604	chr10	61837314	61837633	319
chr10	61833517	61839604	chr10	61837746	61837933	187
chr10	61865933	61871144	chr10	61867890	61868092	202
chr10	61877538	61878925	chr10	61877950	61878361	411
chr10	61960047	61977138	chr10	61964361	61964687	326
chr10	61960047	61977138	chr10	61973837	61974022	185
chr10	61960047	61977138	chr10	61974078	61974207	129
chr10	61960047	61977138	chr10	61974422	61975081	659
chr10	61991392	61996605	chr10	61994541	61994717	176
chr10	62033454	62041896	chr10	62038998	62039177	179
chr10	62054390	62060443	chr10	62059507	62059678	171
chr10	62074236	62079725	chr10	62077084	62077249	165
chr10	62079944	62086604	chr10	62083430	62083680	250
chr10	62079944	62086604	chr10	62083943	62084281	338
chr10	62814803	62818350	chr10	62818010	62818246	236
chr10	63264044	63270785	chr10	63265238	63265370	132
chr10	63264044	63270785	chr10	63267840	63267942	102
chr10	63570666	63576873	chr10	63573061	63573439	378
chr10	63570666	63576873	chr10	63573508	63573615	107
chr10	63582616	63586924	chr10	63585173	63585330	157
chr10	63626425	63632716	chr10	63629366	63629628	262
chr10	63626425	63632716	chr10	63630806	63631022	216
chr10	63710588	63715078	chr10	63712299	63712669	370
chr10	63710588	63715078	chr10	63713243	63713747	504
chr10	63710588	63715078	chr10	63714018	63714173	155
chr10	63765952	63768393	chr10	63766724	63766988	264
chr10	64041028	64042744	chr10	64041256	64042051	795
chr10	67386491	67387908	chr10	67386944	67387124	180
chr10	67386491	67387908	chr10	67387718	67387863	145
chr10	67386491	67387908	chr10	67387304	67387537	233
chr10	67762775	67766044	chr10	67764704	67764819	115
chr10	67762775	67766044	chr10	67763479	67764616	1137
chr10	68597399	68603348	chr10	68600034	68600308	274
chr10	68597399	68603348	chr10	68600361	68600779	418
chr10	68597399	68603348	chr10	68599717	68599947	230
chr10	68869131	68873410	chr10	68871211	68871360	149
chr10	68869131	68873410	chr10	68871949	68872304	355
chr10	68876168	68878440	chr10	68876979	68877186	207
chr10	69315417	69322165	chr10	69319003	69319124	121
chr10	69315417	69322165	chr10	69319255	69319435	180
chr10	69315417	69322165	chr10	69319500	69319638	138
chr10	69408270	69409588	chr10	69408637	69409195	558
chr10	69478953	69481380	chr10	69479260	69479380	120
chr10	69478953	69481380	chr10	69479505	69479675	170
chr10	69490954	69496157	chr10	69492419	69492698	279
chr10	69643899	69649216	chr10	69646202	69646576	374
chr10	69727059	69733519	chr10	69730523	69730678	155
chr10	69727059	69733519	chr10	69731266	69731424	158
chr10	69756110	69761729	chr10	69758142	69758433	291
chr10	69787841	69790410	chr10	69789307	69789494	187
chr10	69864450	69870201	chr10	69866418	69866635	217
chr10	69864450	69870201	chr10	69866743	69866941	198
chr10	69864450	69870201	chr10	69867135	69867360	225
chr10	69876710	69882131	chr10	69878116	69878255	139
chr10	69876710	69882131	chr10	69880411	69880626	215
chr10	69876710	69882131	chr10	69877730	69877889	159
chr10	70363487	70364813	chr10	70364553	70364766	213
chr10	70549205	70555327	chr10	70552214	70552397	183
chr10	70559172	70563722	chr10	70559159	70559277	105
chr10	70559172	70563722	chr10	70559971	70560080	109
chr10	70583208	70586942	chr10	70584940	70585153	213
chr10	70583208	70586942	chr10	70585156	70585509	353
chr10	70583208	70586942	chr10	70585831	70586033	202
chr10	70660927	70666068	chr10	70662425	70662695	270
chr10	70660927	70666068	chr10	70664730	70665024	294
chr10	71243350	71249463	chr10	71244316	71244670	354
chr10	71243350	71249463	chr10	71244745	71245008	263
chr10	71243350	71249463	chr10	71245118	71245260	142
chr10	71375876	71378094	chr10	71377294	71377648	354
chr10	71542379	71550282	chr10	71547778	71548350	572
chr10	71727237	71729154	chr10	71727881	71728161	280
chr10	71834885	71842375	chr10	71840192	71840456	264
chr10	71859534	71862638	chr10	71860423	71860974	551
chr10	71888168	71889957	chr10	71888991	71889222	231
chr10	71977062	71984129	chr10	71981709	71981833	124
chr10	71996812	72002715	chr10	71999378	71999946	568
chr10	72007695	72012813	chr10	72009353	72009813	460
chr10	72240972	72268876	chr10	72244122	72244223	101
chr10	72240972	72268876	chr10	72244438	72244583	145
chr10	72240972	72268876	chr10	72248980	72249088	108
chr10	72240972	72268876	chr10	72255242	72255346	104
chr10	72240972	72268876	chr10	72259726	72259878	152
chr10	72240972	72268876	chr10	72260590	72261303	713
chr10	72295335	72300181	chr10	72297761	72298534	773
chr10	72313887	72339050	chr10	72319664	72320075	411
chr10	72313887	72339050	chr10	72320883	72321180	297
chr10	72313887	72339050	chr10	72331867	72332369	502
chr10	72313887	72339050	chr10	72334240	72334468	228
chr10	73601013	73602672	chr10	73601495	73601682	187
chr10	73601013	73602672	chr10	73601695	73601843	148
chr10	73644296	73649352	chr10	73644290	73644420	124
chr10	73644296	73649352	chr10	73647143	73647328	185
chr10	73644296	73649352	chr10	73647366	73647842	476
chr10	73644296	73649352	chr10	73647901	73648039	138
chr10	73885893	73890513	chr10	73886164	73886343	179
chr10	73885893	73890513	chr10	73887841	73887958	117
chr10	73948611	73951618	chr10	73950747	73950891	144
chr10	73963563	73969975	chr10	73965791	73966033	242
chr10	73963563	73969975	chr10	73966092	73966546	454
chr10	73995415	74001868	chr10	73998673	73998773	100
chr10	73995415	74001868	chr10	73999160	73999307	147
chr10	74174182	74178461	chr10	74176848	74177012	164
chr10	74416779	74420610	chr10	74418243	74418530	287
chr10	74416779	74420610	chr10	74418622	74419069	447
chr10	75293422	75297347	chr10	75294647	75295225	578
chr10	75540324	75544309	chr10	75543056	75543259	203
chr10	76110684	76117795	chr10	76112087	76112233	146
chr10	76110684	76117795	chr10	76114043	76114261	218
chr10	76110684	76117795	chr10	76115678	76115797	119
chr10	77069053	77077552	chr10	77072558	77072734	176
chr10	77069053	77077552	chr10	77072959	77073119	160
chr10	77069053	77077552	chr10	77073301	77073448	147
chr10	77102490	77112657	chr10	77105581	77105709	128
chr10	77102490	77112657	chr10	77105823	77105960	137
chr10	77844023	77848603	chr10	77846715	77847153	438
chr10	77938596	77940500	chr10	77939458	77939829	371
chr10	77947441	77951003	chr10	77949216	77949389	173
chr10	78138729	78140341	chr10	78139334	78139455	121
chr10	78210863	78217199	chr10	78215718	78216024	306
chr10	78301384	78304982	chr10	78302906	78303996	1090
chr10	78353845	78361109	chr10	78357657	78357838	181
chr10	78374211	78378180	chr10	78375985	78376088	103
chr10	78380191	78381412	chr10	78381168	78381291	123
chr10	78405436	78411309	chr10	78407022	78407735	713
chr10	78432620	78439843	chr10	78436052	78436177	125
chr10	78441198	78444934	chr10	78442822	78443115	293
chr10	78541161	78546277	chr10	78543928	78544173	245
chr10	78560843	78568805	chr10	78563371	78563649	278
chr10	78583629	78589270	chr10	78585048	78585206	158
chr10	78583629	78589270	chr10	78588172	78588331	159
chr10	78686205	78691048	chr10	78688974	78689200	226
chr10	78686205	78691048	chr10	78689370	78689546	176
chr10	78739605	78748516	chr10	78741622	78741932	310
chr10	78751003	78758988	chr10	78754633	78755149	516
chr10	78751003	78758988	chr10	78755201	78755311	110
chr10	78751003	78758988	chr10	78755497	78755683	186
chr10	78751003	78758988	chr10	78756756	78756904	148
chr10	78751003	78758988	chr10	78756932	78757158	226
chr10	78760452	78779714	chr10	78768276	78768539	263
chr10	78760452	78779714	chr10	78768729	78768862	133
chr10	78760452	78779714	chr10	78769103	78769204	101
chr10	78800040	78809551	chr10	78802486	78802630	144
chr10	78800040	78809551	chr10	78805183	78805591	408
chr10	78940419	78948095	chr10	78945084	78945242	158
chr10	78964009	78967192	chr10	78965152	78965425	273
chr10	78970361	78976673	chr10	78973487	78974395	908
chr10	79037668	79040278	chr10	79038820	79039118	298
chr10	79099809	79107488	chr10	79102197	79102453	256
chr10	79099809	79107488	chr10	79102599	79102725	126
chr10	79111270	79115975	chr10	79114348	79114456	108
chr10	79111270	79115975	chr10	79114510	79114708	198
chr10	79128276	79134361	chr10	79129475	79129613	138
chr10	79135037	79140960	chr10	79137696	79138058	362
chr10	79147123	79164366	chr10	79151784	79152001	217
chr10	79147123	79164366	chr10	79157240	79157387	147
chr10	79147123	79164366	chr10	79157575	79158051	476
chr10	79172795	79190494	chr10	79178839	79179070	231
chr10	79172795	79190494	chr10	79179591	79179927	336
chr10	79193405	79197576	chr10	79195287	79195702	415
chr10	79202257	79204984	chr10	79203177	79203650	473
chr10	79202257	79204984	chr10	79203867	79204216	349
chr10	79218001	79234456	chr10	79220387	79220572	185
chr10	79218001	79234456	chr10	79220811	79221650	839
chr10	79218001	79234456	chr10	79230246	79230772	526
chr10	79234762	79250901	chr10	79242243	79242481	238
chr10	79234762	79250901	chr10	79243778	79243919	141
chr10	79259829	79262644	chr10	79261171	79261632	461
chr10	79272380	79275885	chr10	79274720	79274976	256
chr10	79396197	79412843	chr10	79399273	79399389	116
chr10	79396197	79412843	chr10	79399594	79399838	244
chr10	79396197	79412843	chr10	79405718	79405921	203
chr10	79396197	79412843	chr10	79407877	79408165	288
chr10	79420829	79426752	chr10	79422345	79422844	499
chr10	79429590	79438803	chr10	79432035	79432272	237
chr10	79489748	79491264	chr10	79490420	79490820	400
chr10	80102268	80107214	chr10	80104310	80104895	585
chr10	80102268	80107214	chr10	80105521	80105622	101
chr10	80135916	80139311	chr10	80138195	80138316	121
chr10	80503404	80508361	chr10	80505676	80505824	148
chr10	80503404	80508361	chr10	80506162	80506501	339
chr10	80662799	80663563	chr10	80662757	80663271	472
chr10	86644612	86650858	chr10	86646795	86646897	102
chr10	86644612	86650858	chr10	86648791	86648917	126
chr10	86644612	86650858	chr10	86648984	86649308	324
chr10	86682978	86686973	chr10	86685998	86686112	114
chr10	86691786	86694960	chr10	86693385	86693537	152
chr10	86691786	86694960	chr10	86693973	86694105	132
chr10	86707481	86714098	chr10	86711058	86712120	1062
chr10	86773127	86774709	chr10	86773528	86773780	252
chr10	86791902	86800591	chr10	86795533	86795734	201
chr10	86863897	86873260	chr10	86868345	86868777	432
chr10	86898256	86899964	chr10	86899753	86899963	210
chr10	87203388	87204792	chr10	87204077	87204202	125
chr10	88041665	88043615	chr10	88042408	88042714	306
chr10	88385467	88389107	chr10	88387176	88387421	245
chr10	88582147	88584011	chr10	88582650	88583023	373
chr10	88925152	88929098	chr10	88926949	88927060	111
chr10	88949493	88954139	chr10	88951548	88952282	734
chr10	89217223	89217991	chr10	89217144	89217327	104
chr10	89217223	89217991	chr10	89217744	89217966	222
chr10	89250966	89252510	chr10	89251432	89251553	121
chr10	89276287	89281378	chr10	89278348	89278545	197
chr10	89348919	89353924	chr10	89351949	89352058	109
chr10	89367914	89370657	chr10	89369658	89369834	176
chr10	89473993	89477824	chr10	89475264	89475420	156
chr10	89473993	89477824	chr10	89476240	89476384	144
chr10	89473993	89477824	chr10	89476825	89477039	214
chr10	89514100	89517305	chr10	89515385	89515548	163
chr10	89514100	89517305	chr10	89515638	89515806	168
chr10	89514100	89517305	chr10	89516191	89516379	188
chr10	89836213	89839263	chr10	89837083	89837293	210
chr10	89836213	89839263	chr10	89837363	89838266	903
chr10	90928700	90934332	chr10	90930351	90930828	477
chr10	90928700	90934332	chr10	90930958	90931079	121
chr10	90928700	90934332	chr10	90931156	90931549	393
chr10	91021251	91025030	chr10	91023634	91023775	141
chr10	91021251	91025030	chr10	91024167	91024295	128
chr10	91219217	91221972	chr10	91221023	91221310	287
chr10	91297884	91299577	chr10	91298312	91298567	255
chr10	91310899	91316015	chr10	91313950	91314084	134
chr10	91310899	91316015	chr10	91314451	91314567	116
chr10	91588649	91594950	chr10	91591325	91592044	719
chr10	91588649	91594950	chr10	91592811	91592977	166
chr10	91596339	91598883	chr10	91597234	91597840	606
chr10	91607475	91610579	chr10	91608546	91608747	201
chr10	91607475	91610579	chr10	91608782	91609040	258
chr10	91879268	91892399	chr10	91883715	91883872	157
chr10	91879268	91892399	chr10	91884026	91884181	155
chr10	91879268	91892399	chr10	91887110	91887603	493
chr10	91879268	91892399	chr10	91887791	91887911	120
chr10	92122712	92126383	chr10	92124671	92124991	320
chr10	92122712	92126383	chr10	92125254	92125357	103
chr10	92847779	92849814	chr10	92848677	92849038	361
chr10	92847779	92849814	chr10	92849172	92849280	108
chr10	93197947	93200276	chr10	93199326	93199795	469
chr10	93244028	93247347	chr10	93245758	93246263	505
chr10	93299047	93302114	chr10	93299700	93299995	295
chr10	93299047	93302114	chr10	93300033	93300184	151
chr10	93375721	93378109	chr10	93376454	93376709	255
chr10	93375721	93378109	chr10	93377020	93377200	180
chr10	93417192	93426322	chr10	93420173	93420509	336
chr10	93433964	93448659	chr10	93437015	93437200	185
chr10	93433964	93448659	chr10	93437308	93437617	309
chr10	93433964	93448659	chr10	93445509	93446097	588
chr10	93813458	93817358	chr10	93815741	93816004	263
chr10	93813458	93817358	chr10	93816263	93816448	185
chr10	94544038	94548134	chr10	94545973	94546314	341
chr10	94544038	94548134	chr10	94546376	94546492	116
chr10	95444143	95454910	chr10	95451878	95452313	435
chr10	95455379	95470605	chr10	95467300	95467547	247
chr10	95534938	95537893	chr10	95536065	95536192	127
chr10	97138024	97142031	chr10	97140498	97140699	201
chr10	97415763	97420674	chr10	97419075	97419417	342
chr10	97545551	97552209	chr10	97550087	97550268	181
chr10	98245649	98249756	chr10	98246921	98247191	270
chr10	98308334	98310683	chr10	98308874	98309009	135
chr10	98308334	98310683	chr10	98309016	98309837	821
chr10	99910297	99915507	chr10	99913715	99914077	362
chr10	99916761	99919388	chr10	99918043	99918324	281
chr10	100183392	100187973	chr10	100185371	100185817	446
chr10	100884912	100889976	chr10	100887016	100887180	164
chr10	101041165	101044405	chr10	101041326	101041477	151
chr10	101041165	101044405	chr10	101042683	101043031	348
chr10	101041165	101044405	chr10	101043041	101043256	215
chr10	101290519	101294023	chr10	101291713	101291909	196
chr10	101290519	101294023	chr10	101292005	101292139	134
chr10	101290519	101294023	chr10	101292238	101293047	809
chr10	102670999	102680444	chr10	102674150	102674546	396
chr10	102752122	102754707	chr10	102753240	102753397	157
chr10	102772739	102784173	chr10	102776792	102777420	628
chr10	103595738	103602285	chr10	103598889	103599106	217
chr10	103613355	103617845	chr10	103615442	103615703	261
chr10	103646111	103651128	chr10	103648323	103648551	228
chr10	103658075	103670124	chr10	103660003	103660267	264
chr10	103658075	103670124	chr10	103660817	103661075	258
chr10	103658075	103670124	chr10	103667414	103667692	278
chr10	103658075	103670124	chr10	103668747	103669000	253
chr10	103658075	103670124	chr10	103661412	103662048	636
chr10	103673421	103681741	chr10	103678057	103678586	529
chr10	103718895	103722110	chr10	103720673	103720802	129
chr10	103770502	103773978	chr10	103772261	103772866	605
chr10	103907923	103909298	chr10	103908433	103908544	111
chr10	104274319	104276141	chr10	104275285	104275401	116
chr10	105972629	105974576	chr10	105972953	105973069	116
chr10	105972629	105974576	chr10	105973383	105973537	154
chr10	106145973	106149102	chr10	106147100	106147498	398
chr10	108465751	108466932	chr10	108465956	108466257	301
chr10	108465751	108466932	chr10	108466338	108466763	425
chr10	108911239	108912644	chr10	108911806	108912592	786
chr10	109456341	109457855	chr10	109456805	109456983	178
chr10	109456341	109457855	chr10	109457041	109457244	203
chr10	109456341	109457855	chr10	109457273	109457375	102
chr10	109932543	109936193	chr10	109935087	109935187	100
chr10	109957823	109969052	chr10	109961572	109961858	286
chr10	109957823	109969052	chr10	109965586	109965796	210
chr10	109957823	109969052	chr10	109967196	109967742	546
chr10	109973768	109978902	chr10	109975026	109975173	147
chr10	110072759	110078743	chr10	110075389	110075613	224
chr10	110220136	110223716	chr10	110221791	110222101	310
chr10	110832594	110839520	chr10	110833910	110834087	177
chr10	110857133	110861792	chr10	110858372	110858494	122
chr10	112182006	112185159	chr10	112183242	112183598	356
chr10	112774126	112777461	chr10	112775948	112776119	171
chr10	112774126	112777461	chr10	112776182	112776293	111
chr10	112774126	112777461	chr10	112776365	112776474	109
chr10	112781342	112786376	chr10	112783567	112783673	106
chr10	112809771	112814363	chr10	112810738	112810901	163
chr10	112809771	112814363	chr10	112811864	112812236	372
chr10	113025424	113029933	chr10	113027951	113028309	358
chr10	113055960	113064759	chr10	113058652	113058937	285
chr10	113055960	113064759	chr10	113059209	113059363	154
chr10	113055960	113064759	chr10	113059436	113059756	320
chr10	113098174	113100449	chr10	113099607	113099729	122
chr10	113174891	113179354	chr10	113177300	113177695	395
chr10	113272433	113275147	chr10	113273147	113273328	181
chr10	113272433	113275147	chr10	113273420	113273608	188
chr10	113272433	113275147	chr10	113274167	113274330	163
chr10	113384126	113386264	chr10	113385017	113385464	447
chr10	113384126	113386264	chr10	113385524	113385652	128
chr10	113384126	113386264	chr10	113385761	113385871	110
chr10	113431315	113432703	chr10	113431910	113432232	322
chr10	114303231	114305074	chr10	114304029	114304234	205
chr10	114303231	114305074	chr10	114304322	114304526	204
chr10	114303231	114305074	chr10	114304610	114304817	207
chr10	114303231	114305074	chr10	114304894	114305008	114
chr10	114345486	114352523	chr10	114349965	114350155	190
chr10	114372787	114377096	chr10	114374025	114374252	227
chr10	114372787	114377096	chr10	114374563	114374770	207
chr10	114521758	114529083	chr10	114525675	114525842	167
chr10	116253100	116257189	chr10	116254956	116255223	267
chr10	117502204	117506453	chr10	117503206	117503492	286
chr10	119234686	119239644	chr10	119235142	119235249	107
chr10	119234686	119239644	chr10	119238693	119238828	135
chr10	119256866	119260295	chr10	119257985	119258304	319
chr10	119256866	119260295	chr10	119258543	119258705	162
chr10	119363306	119372570	chr10	119365052	119365295	243
chr10	119363306	119372570	chr10	119369417	119369522	105
chr10	119363306	119372570	chr10	119370509	119370703	194
chr10	119363306	119372570	chr10	119370986	119371160	174
chr10	119406599	119417564	chr10	119412851	119413021	170
chr10	119406599	119417564	chr10	119413500	119413789	289
chr10	119406599	119417564	chr10	119414326	119414489	163
chr10	119440799	119442572	chr10	119441967	119442078	111
chr10	119870524	119874647	chr10	119872239	119872518	279
chr10	120942666	120943730	chr10	120942915	120943096	181
chr10	120948696	120952000	chr10	120948932	120949483	551
chr10	120961784	120967849	chr10	120963155	120963324	169
chr10	120961784	120967849	chr10	120965906	120966026	120
chr10	120961784	120967849	chr10	120966338	120966483	145
chr10	121042203	121045273	chr10	121043265	121043512	247
chr10	121042203	121045273	chr10	121043582	121043752	170
chr10	121283569	121286967	chr10	121284882	121285011	129
chr10	121311382	121314699	chr10	121312644	121312785	141
chr10	121330252	121331474	chr10	121330729	121331078	349
chr10	121349859	121355094	chr10	121352191	121352665	474
chr10	121367111	121370680	chr10	121368268	121368445	177
chr10	121495124	121506219	chr10	121500910	121501128	218
chr10	121520507	121530461	chr10	121523890	121524162	272
chr10	121520507	121530461	chr10	121524262	121524652	390
chr10	121520507	121530461	chr10	121527765	121527931	166
chr10	121571593	121576654	chr10	121572725	121572898	173
chr10	121577265	121581633	chr10	121578915	121579043	128
chr10	121607200	121610763	chr10	121608702	121609010	308
chr10	121626539	121632333	chr10	121628004	121628204	200
chr10	121626539	121632333	chr10	121631489	121631749	260
chr10	122016590	122023683	chr10	122020388	122020555	167
chr10	122042029	122045907	chr10	122044340	122044570	230
chr10	122049593	122053256	chr10	122051824	122051941	117
chr10	122062237	122064470	chr10	122063289	122063446	157
chr10	122111414	122116844	chr10	122113314	122114010	696
chr10	122140864	122145019	chr10	122142910	122143012	102
chr10	122147162	122151055	chr10	122150158	122150395	237
chr10	122161399	122166906	chr10	122164300	122164497	197
chr10	122167707	122174915	chr10	122172385	122172514	129
chr10	122305861	122309537	chr10	122307896	122308192	296
chr10	122473158	122478207	chr10	122475523	122475896	373
chr10	122490014	122496182	chr10	122493289	122493496	207
chr10	122490014	122496182	chr10	122493505	122493640	135
chr10	122502264	122506557	chr10	122504612	122505151	539
chr10	122979178	122981815	chr10	122980561	122980860	299
chr10	123905111	123908739	chr10	123906888	123907210	322
chr10	124063124	124067779	chr10	124066872	124066988	116
chr10	124219779	124223464	chr10	124221801	124222227	426
chr10	124388157	124390108	chr10	124388904	124389542	638
chr10	124586361	124591931	chr10	124588779	124589097	318
chr10	124586361	124591931	chr10	124589776	124589963	187
chr10	124586361	124591931	chr10	124589978	124590248	270
chr10	124631411	124633260	chr10	124632110	124632218	108
chr10	124670198	124679709	chr10	124676546	124677030	484
chr10	124670198	124679709	chr10	124677516	124677654	138
chr10	124670198	124679709	chr10	124678447	124678586	139
chr10	124705557	124711519	chr10	124708603	124708815	212
chr10	124705557	124711519	chr10	124709170	124709364	194
chr10	124998629	125011535	chr10	125001485	125001597	112
chr10	124998629	125011535	chr10	125007264	125007397	133
chr10	125052603	125067172	chr10	125061271	125061375	104
chr10	126039782	126044084	chr10	126041937	126042133	196
chr10	126147382	126149708	chr10	126148199	126148342	143
chr10	126241518	126244362	chr10	126243039	126243232	193
chr10	128209892	128211460	chr10	128210309	128210432	123
chr10	128296040	128302624	chr10	128297872	128298131	259
chr10	128524513	128531325	chr10	128526763	128527092	329
chr10	128537313	128544579	chr10	128541180	128541504	324
chr10	128850991	128857249	chr10	128854795	128854919	124
chr10	128850991	128857249	chr10	128855056	128855292	236
chr10	128925488	128932110	chr10	128927540	128927725	185
chr10	128925488	128932110	chr10	128927864	128928028	164
chr10	128925488	128932110	chr10	128929473	128929608	135
chr10	128925488	128932110	chr10	128929847	128929984	137
chr10	129019691	129030828	chr10	129021381	129021600	219
chr10	129019691	129030828	chr10	129021644	129021969	325
chr10	129019691	129030828	chr10	129022025	129022207	182
chr10	129019691	129030828	chr10	129023135	129023307	172
chr10	129529783	129535515	chr10	129531710	129531860	150
chr10	130126930	130128323	chr10	130127827	130128052	225
chr10	130189357	130191338	chr10	130190042	130190651	609
chr10	131451400	131455647	chr10	131453150	131453573	423
chr10	131451400	131455647	chr10	131453956	131454338	382
chr10	131747071	131754423	chr10	131751418	131751607	189
chr10	131769988	131774129	chr10	131772432	131772762	330
chr10	132387096	132388158	chr10	132388002	132388213	156
chr10	132610094	132615155	chr10	132612670	132612877	207
chr10	132721228	132723433	chr10	132722140	132722254	114
chr10	132721228	132723433	chr10	132722396	132722758	362
chr10	132721228	132723433	chr10	132723045	132723218	173
chr10	132721228	132723433	chr10	132723266	132723483	167
chr10	132773467	132774983	chr10	132774232	132774371	139
chr10	132773467	132774983	chr10	132774617	132775055	366
chr10	132986930	132988735	chr10	132987836	132988076	240
chr10	133260749	133262037	chr10	133261292	133261655	363
chr10	133260749	133262037	chr10	133261747	133262257	290
chr11	350103	357735	chr11	355879	356446	567
chr11	709213	711826	chr11	711046	711196	150
chr11	909631	912968	chr11	910558	910707	149
chr11	1260721	1264977	chr11	1262613	1262983	370
chr11	1381397	1384450	chr11	1382926	1383532	606
chr11	1638708	1640778	chr11	1639491	1639632	141
chr11	1638708	1640778	chr11	1640264	1640390	126
chr11	2108390	2110412	chr11	2109362	2109487	125
chr11	2108390	2110412	chr11	2109543	2109738	195
chr11	2119624	2123657	chr11	2122204	2122476	272
chr11	2308624	2317860	chr11	2315126	2315421	295
chr11	2407476	2414593	chr11	2410241	2410413	172
chr11	2451347	2453615	chr11	2452280	2452715	435
chr11	2530778	2540967	chr11	2531437	2531593	156
chr11	2530778	2540967	chr11	2532484	2532634	150
chr11	2530778	2540967	chr11	2532726	2533098	372
chr11	2530778	2540967	chr11	2533582	2533810	228
chr11	2530778	2540967	chr11	2533844	2534079	235
chr11	2548704	2552275	chr11	2549844	2549953	109
chr11	2746783	2753780	chr11	2750701	2750990	289
chr11	2774048	2782370	chr11	2778700	2778998	298
chr11	2786846	2794865	chr11	2788390	2788677	287
chr11	2800945	2809063	chr11	2807237	2807623	386
chr11	2809796	2814312	chr11	2813651	2813856	205
chr11	2814387	2819707	chr11	2818681	2818826	145
chr11	2823385	2828752	chr11	2825935	2826384	449
chr11	2823385	2828752	chr11	2826420	2826681	261
chr11	2830403	2843152	chr11	2837121	2837535	414
chr11	2999426	3003493	chr11	3000336	3000817	481
chr11	3071987	3074789	chr11	3073024	3073290	266
chr11	5681989	5686473	chr11	5684212	5684349	137
chr11	5681989	5686473	chr11	5684624	5684895	271
chr11	6575355	6578335	chr11	6577022	6577357	335
chr11	6644125	6650876	chr11	6646376	6646547	171
chr11	6644125	6650876	chr11	6646632	6647499	867
chr11	7599822	7606617	chr11	7603215	7603412	197
chr11	7599822	7606617	chr11	7603463	7603675	212
chr11	7599822	7606617	chr11	7604438	7604598	160
chr11	8068083	8069465	chr11	8068362	8068464	102
chr11	8068083	8069465	chr11	8068998	8069206	208
chr11	8079697	8085508	chr11	8081702	8082004	302
chr11	8079697	8085508	chr11	8082593	8082733	140
chr11	8205599	8209220	chr11	8206257	8206628	371
chr11	8205599	8209220	chr11	8206852	8207059	207
chr11	8205599	8209220	chr11	8207114	8207285	171
chr11	8354249	8355623	chr11	8354569	8355139	570
chr11	8388630	8390572	chr11	8389294	8389713	419
chr11	8706103	8713359	chr11	8709219	8709552	333
chr11	8719782	8724633	chr11	8721371	8721514	143
chr11	8806679	8815629	chr11	8810271	8810448	177
chr11	8831453	8835952	chr11	8833625	8833834	209
chr11	8837813	8842063	chr11	8838903	8839010	107
chr11	8837813	8842063	chr11	8840415	8840728	313
chr11	8865274	8875202	chr11	8870552	8870753	201
chr11	9045959	9049474	chr11	9047869	9048531	662
chr11	9045959	9049474	chr11	9049114	9049217	103
chr11	9361855	9365997	chr11	9363927	9364082	155
chr11	9361855	9365997	chr11	9364105	9364230	125
chr11	9361855	9365997	chr11	9364237	9364800	563
chr11	9527012	9530751	chr11	9529262	9529368	106
chr11	9608276	9616790	chr11	9613129	9613530	401
chr11	9608276	9616790	chr11	9613539	9614466	927
chr11	9765066	9767106	chr11	9765556	9765925	369
chr11	10386536	10389667	chr11	10387583	10387873	290
chr11	10386536	10389667	chr11	10387986	10388105	119
chr11	10386536	10389667	chr11	10387390	10387504	114
chr11	10588634	10592971	chr11	10590668	10590790	122
chr11	10728047	10730144	chr11	10729125	10729499	374
chr11	10735150	10736256	chr11	10735611	10736117	506
chr11	10929024	10935552	chr11	10931016	10932163	1147
chr11	10929024	10935552	chr11	10933822	10934068	246
chr11	10929024	10935552	chr11	10934131	10934265	134
chr11	11177955	11180983	chr11	11179430	11179652	222
chr11	11978576	11981310	chr11	11979231	11979385	154
chr11	11993826	11997910	chr11	11995788	11996030	242
chr11	11993826	11997910	chr11	11996072	11996186	114
chr11	12199881	12201822	chr11	12201427	12201556	129
chr11	12237071	12238203	chr11	12237281	12237493	212
chr11	12317390	12321845	chr11	12319167	12319358	191
chr11	12317390	12321845	chr11	12320482	12320681	199
chr11	12400132	12404945	chr11	12403398	12403503	105
chr11	12409284	12417049	chr11	12412410	12412562	152
chr11	12429752	12436885	chr11	12433658	12434089	431
chr11	12429752	12436885	chr11	12434194	12434589	395
chr11	12468112	12470811	chr11	12469506	12469672	166
chr11	12506105	12510514	chr11	12508565	12508790	225
chr11	12689113	12699937	chr11	12692692	12692863	171
chr11	12764063	12767856	chr11	12765530	12765760	230
chr11	12799662	12804447	chr11	12802663	12803169	506
chr11	12812805	12816647	chr11	12814651	12814758	107
chr11	12812805	12816647	chr11	12814851	12815040	189
chr11	12826185	12831885	chr11	12828139	12828672	533
chr11	12861375	12867305	chr11	12863270	12863459	189
chr11	12861375	12867305	chr11	12864485	12865135	650
chr11	12890720	12895708	chr11	12893971	12894346	375
chr11	12913515	12915745	chr11	12914333	12914887	554
chr11	13276656	13279459	chr11	13278035	13278145	110
chr11	13276656	13279459	chr11	13278310	13278441	131
chr11	15649003	15652823	chr11	15650023	15650494	471
chr11	15649003	15652823	chr11	15650587	15650849	262
chr11	15773518	15776259	chr11	15774457	15774670	213
chr11	15773518	15776259	chr11	15774956	15775467	511
chr11	15840322	15846572	chr11	15843303	15843842	539
chr11	15939568	15942847	chr11	15941235	15941669	434
chr11	16147450	16153030	chr11	16148169	16148959	790
chr11	16860482	16864410	chr11	16862759	16863082	323
chr11	16860482	16864410	chr11	16863397	16863694	297
chr11	17527507	17532233	chr11	17528238	17528382	144
chr11	17527507	17532233	chr11	17529801	17530255	454
chr11	18382512	18385036	chr11	18383657	18383875	218
chr11	18698119	18700570	chr11	18699038	18699333	295
chr11	18719451	18722882	chr11	18720963	18721834	871
chr11	18719451	18722882	chr11	18722153	18722316	163
chr11	19902874	19904278	chr11	19903588	19903842	254
chr11	19902874	19904278	chr11	19903890	19904017	127
chr11	22430973	22434374	chr11	22432346	22433020	674
chr11	22430973	22434374	chr11	22433054	22433464	410
chr11	22665062	22673658	chr11	22668234	22668432	198
chr11	22699545	22706711	chr11	22703065	22703519	454
chr11	22699545	22706711	chr11	22703598	22703950	352
chr11	22740558	22744140	chr11	22742198	22742736	538
chr11	26839181	26844064	chr11	26841902	26842558	656
chr11	27138091	27141459	chr11	27139239	27139721	482
chr11	27138091	27141459	chr11	27139821	27140242	421
chr11	27157720	27160718	chr11	27158786	27159207	421
chr11	27199427	27206137	chr11	27201617	27201971	354
chr11	27199427	27206137	chr11	27202048	27202276	228
chr11	27211047	27220005	chr11	27213308	27213754	446
chr11	27211047	27220005	chr11	27216379	27216813	434
chr11	27226864	27231182	chr11	27227634	27228051	417
chr11	27226864	27231182	chr11	27228343	27228553	210
chr11	27232936	27235808	chr11	27234280	27234528	248
chr11	27280761	27283703	chr11	27282029	27282556	527
chr11	27391564	27399723	chr11	27392844	27393078	234
chr11	27391564	27399723	chr11	27395599	27395835	236
chr11	27391564	27399723	chr11	27398509	27398665	156
chr11	27698262	27702160	chr11	27698970	27699320	350
chr11	30478594	30491386	chr11	30481336	30481508	172
chr11	30478594	30491386	chr11	30481556	30481748	192
chr11	30478594	30491386	chr11	30488396	30489005	609
chr11	30593842	30596583	chr11	30594755	30594867	112
chr11	30593842	30596583	chr11	30594925	30595459	534
chr11	30593842	30596583	chr11	30596070	30596172	102
chr11	30634874	30636887	chr11	30635400	30635955	555
chr11	30772763	30776208	chr11	30774280	30774382	102
chr11	30772763	30776208	chr11	30774603	30774704	101
chr11	30859252	30863625	chr11	30859693	30859995	302
chr11	30859252	30863625	chr11	30861084	30861247	163
chr11	30859252	30863625	chr11	30861339	30861441	102
chr11	30859252	30863625	chr11	30861618	30861750	132
chr11	33374762	33377549	chr11	33376762	33377018	256
chr11	33691517	33693215	chr11	33692013	33692130	117
chr11	33691517	33693215	chr11	33692272	33692513	241
chr11	34205474	34209438	chr11	34206852	34207433	581
chr11	34261383	34270341	chr11	34266309	34267230	921
chr11	34261383	34270341	chr11	34267338	34267488	150
chr11	34274160	34276996	chr11	34274731	34275131	400
chr11	34298384	34303936	chr11	34299398	34299625	227
chr11	34313208	34317701	chr11	34314904	34315016	112
chr11	34326749	34329272	chr11	34327883	34328135	252
chr11	34344634	34347727	chr11	34346789	34346913	124
chr11	34585129	34587595	chr11	34586113	34586524	411
chr11	34858413	34860943	chr11	34859658	34859776	118
chr11	34858413	34860943	chr11	34859873	34860342	469
chr11	35815422	35816851	chr11	35816054	35816219	165
chr11	36013654	36017340	chr11	36015939	36016087	148
chr11	43643594	43645746	chr11	43644399	43644678	279
chr11	43735215	43740107	chr11	43736764	43736927	163
chr11	43735215	43740107	chr11	43738949	43739277	328
chr11	43932899	43935797	chr11	43933598	43934258	660
chr11	43940728	43945666	chr11	43943196	43943298	102
chr11	44332123	44341842	chr11	44337576	44337734	158
chr11	44357785	44363918	chr11	44359230	44359372	142
chr11	44523917	44529476	chr11	44526050	44526191	141
chr11	44523917	44529476	chr11	44526540	44526807	267
chr11	44536634	44538833	chr11	44538568	44538731	163
chr11	44683836	44685764	chr11	44684850	44685305	455
chr11	44709072	44713014	chr11	44711201	44711394	193
chr11	44874764	44880245	chr11	44878187	44878595	408
chr11	45145284	45149063	chr11	45147485	45147705	220
chr11	45155766	45161881	chr11	45158079	45158498	419
chr11	45178007	45184899	chr11	45180210	45180442	232
chr11	45178007	45184899	chr11	45180530	45180835	305
chr11	45207233	45213059	chr11	45209825	45210440	615
chr11	45207233	45213059	chr11	45210456	45210651	195
chr11	45410145	45412965	chr11	45411781	45411889	108
chr11	45410145	45412965	chr11	45412074	45412182	108
chr11	45895575	45902006	chr11	45899315	45900197	882
chr11	46287845	46298506	chr11	46290577	46291010	433
chr11	46287845	46298506	chr11	46295515	46295804	289
chr11	46287845	46298506	chr11	46295889	46296084	195
chr11	46287845	46298506	chr11	46297067	46297274	207
chr11	46337422	46349088	chr11	46339021	46339507	486
chr11	46351401	46355698	chr11	46353812	46353938	126
chr11	46358903	46370456	chr11	46361768	46361941	173
chr11	46358903	46370456	chr11	46369532	46369712	180
chr11	46905069	46909537	chr11	46906777	46906933	156
chr11	47550349	47554506	chr11	47552384	47552485	101
chr11	47550349	47554506	chr11	47552657	47553027	370
chr11	47916052	47921043	chr11	47917990	47918192	202
chr11	47916052	47921043	chr11	47918360	47918600	240
chr11	48023947	48026260	chr11	48024741	48025207	466
chr11	48047444	48053101	chr11	48049789	48049891	102
chr11	48047444	48053101	chr11	48050006	48050202	196
chr11	48060834	48066540	chr11	48063536	48063640	104
chr11	48060834	48066540	chr11	48063676	48063953	277
chr11	48103345	48105097	chr11	48103640	48103874	234
chr11	57212173	57215170	chr11	57213232	57213916	684
chr11	57212173	57215170	chr11	57214022	57214334	312
chr11	57276899	57278711	chr11	57277935	57278091	156
chr11	57310546	57312334	chr11	57311205	57311313	108
chr11	57480950	57484686	chr11	57482683	57483035	352
chr11	57480950	57484686	chr11	57483067	57483373	306
chr11	57774714	57782824	chr11	57778493	57779037	544
chr11	59184123	59186325	chr11	59186050	59186198	148
chr11	59536727	59538538	chr11	59537307	59537532	225
chr11	59536727	59538538	chr11	59537734	59538000	266
chr11	59547452	59553573	chr11	59550156	59550827	671
chr11	59547452	59553573	chr11	59550962	59551372	410
chr11	59547452	59553573	chr11	59551677	59551837	160
chr11	59560083	59562672	chr11	59560277	59560545	268
chr11	59560083	59562672	chr11	59560723	59561163	440
chr11	59560083	59562672	chr11	59561263	59561457	194
chr11	61002496	61006729	chr11	61004435	61004623	188
chr11	61032162	61038615	chr11	61035175	61035290	115
chr11	61040299	61043489	chr11	61042017	61042480	463
chr11	61129702	61132022	chr11	61129725	61130337	612
chr11	61148126	61150078	chr11	61148244	61148558	314
chr11	61715239	61721070	chr11	61718050	61718274	224
chr11	61715239	61721070	chr11	61718331	61718447	116
chr11	61715239	61721070	chr11	61718476	61718897	421
chr11	61747269	61750554	chr11	61747796	61747946	150
chr11	61760931	61776566	chr11	61762980	61763180	200
chr11	61760931	61776566	chr11	61773413	61773755	342
chr11	61897422	61901115	chr11	61897739	61897895	156
chr11	62111871	62113404	chr11	62112406	62112710	304
chr11	62394404	62403766	chr11	62394910	62395097	187
chr11	62394404	62403766	chr11	62395232	62395401	169
chr11	62558929	62562301	chr11	62560738	62560882	144
chr11	63905270	63913109	chr11	63909784	63910033	249
chr11	64026156	64030831	chr11	64028411	64028869	458
chr11	64044297	64050029	chr11	64044940	64045165	225
chr11	64067227	64073155	chr11	64072138	64072247	109
chr11	64147368	64151482	chr11	64148158	64148593	435
chr11	64147368	64151482	chr11	64148673	64148898	225
chr11	64563720	64569738	chr11	64566481	64566592	111
chr11	64618312	64623113	chr11	64620762	64620927	165
chr11	64618312	64623113	chr11	64620946	64621083	137
chr11	64687339	64690031	chr11	64688455	64688696	241
chr11	64687339	64690031	chr11	64688757	64689068	311
chr11	65300105	65303312	chr11	65301931	65302403	472
chr11	65475347	65481240	chr11	65477072	65478085	1013
chr11	65636331	65640489	chr11	65638238	65638345	107
chr11	65650285	65656057	chr11	65652513	65652791	278
chr11	65650285	65656057	chr11	65652903	65653227	324
chr11	65816731	65818976	chr11	65817986	65818405	419
chr11	66324074	66331699	chr11	66328401	66328589	188
chr11	67238146	67243814	chr11	67240409	67240514	105
chr11	67238146	67243814	chr11	67241192	67241300	108
chr11	68126765	68129899	chr11	68128081	68128247	166
chr11	68126765	68129899	chr11	68128331	68128745	414
chr11	68126765	68129899	chr11	68128829	68128956	127
chr11	68255249	68258702	chr11	68257473	68257642	169
chr11	68323154	68333993	chr11	68328439	68328664	225
chr11	68335597	68344934	chr11	68341893	68342027	134
chr11	68335597	68344934	chr11	68342495	68342713	218
chr11	68369223	68378789	chr11	68373723	68374025	302
chr11	68369223	68378789	chr11	68374120	68374405	285
chr11	68395562	68401964	chr11	68396627	68396860	233
chr11	68395562	68401964	chr11	68399323	68399492	169
chr11	68395562	68401964	chr11	68399698	68399804	106
chr11	68657901	68660679	chr11	68658695	68658924	229
chr11	68657901	68660679	chr11	68659135	68659394	259
chr11	68836914	68844342	chr11	68839211	68839525	314
chr11	68853937	68856960	chr11	68854597	68854880	283
chr11	68853937	68856960	chr11	68855514	68855617	103
chr11	69129841	69133464	chr11	69131635	69131921	286
chr11	69129841	69133464	chr11	69132148	69132310	162
chr11	69195119	69205195	chr11	69195968	69196233	265
chr11	69195119	69205195	chr11	69196542	69196659	117
chr11	69296508	69299994	chr11	69297306	69297637	331
chr11	69311103	69313464	chr11	69311863	69311970	107
chr11	69311103	69313464	chr11	69313212	69313333	121
chr11	69415204	69421914	chr11	69417269	69417721	452
chr11	69483051	69498087	chr11	69486891	69487214	323
chr11	69483051	69498087	chr11	69497166	69497759	593
chr11	70567457	70570079	chr11	70568637	70568826	189
chr11	70567457	70570079	chr11	70569529	70569677	148
chr11	70605757	70613072	chr11	70608739	70608855	116
chr11	70605757	70613072	chr11	70608946	70609169	223
chr11	70605757	70613072	chr11	70610570	70610972	402
chr11	72701428	72705522	chr11	72702689	72702808	119
chr11	72772037	72774616	chr11	72773367	72773604	237
chr11	73319449	73329035	chr11	73321895	73322000	105
chr11	73319449	73329035	chr11	73323613	73323843	230
chr11	73329412	73337263	chr11	73335375	73335785	410
chr11	73329412	73337263	chr11	73334711	73334950	239
chr11	73660277	73661762	chr11	73661011	73661221	210
chr11	73777586	73781300	chr11	73779048	73779343	295
chr11	73777586	73781300	chr11	73779379	73779932	553
chr11	74706538	74711913	chr11	74710657	74711045	388
chr11	75327656	75331632	chr11	75328748	75329057	309
chr11	75336999	75342803	chr11	75340239	75340358	119
chr11	75336999	75342803	chr11	75340516	75341006	490
chr11	75538460	75541769	chr11	75539621	75539871	250
chr11	75546588	75549938	chr11	75547578	75547905	327
chr11	75634951	75636372	chr11	75635610	75635876	266
chr11	76073229	76076140	chr11	76073794	76073991	197
chr11	76184046	76187366	chr11	76186323	76186436	113
chr11	76233083	76237851	chr11	76235117	76235659	542
chr11	76233083	76237851	chr11	76235726	76236076	350
chr11	76233083	76237851	chr11	76236115	76236262	147
chr11	76233083	76237851	chr11	76236361	76236515	154
chr11	76267011	76271844	chr11	76269898	76270246	348
chr11	76791326	76796131	chr11	76793615	76793769	154
chr11	76791326	76796131	chr11	76793984	76794133	149
chr11	77411012	77412743	chr11	77411537	77411765	228
chr11	78028798	78033208	chr11	78030271	78030992	721
chr11	78348895	78353145	chr11	78350257	78350481	224
chr11	78800037	78803478	chr11	78801461	78801732	271
chr11	78800037	78803478	chr11	78802044	78802295	251
chr11	78839243	78842338	chr11	78840387	78840540	153
chr11	78839243	78842338	chr11	78841546	78841762	216
chr11	78946662	78951465	chr11	78947574	78947854	280
chr11	78960973	78963819	chr11	78961963	78962081	118
chr11	79085488	79091325	chr11	79087238	79087932	694
chr11	79225014	79228539	chr11	79226104	79226222	118
chr11	79225014	79228539	chr11	79226291	79226421	130
chr11	79666597	79671147	chr11	79668650	79668943	293
chr11	83032747	83036894	chr11	83033951	83034113	162
chr11	83639647	83642485	chr11	83641614	83641948	334
chr11	84811405	84815207	chr11	84812420	84812591	171
chr11	86517985	86520839	chr11	86520062	86520274	212
chr11	86522964	86525785	chr11	86523946	86524372	426
[truncated: 8,382 more rows]

## Sheet: Supp.Data.4.
Supplementary Data 4. H3K27ac-bound regions overlapping VISTA craniofacial enhancers. Human enhancers positively identified as craniofacial from the VISTA Enhancer Browser, and annotated for branchial arch, facial mesenchyme, or nose are shown (column A) along with their genomic coordinates in hg38, tissue where positive (column B) along with overlapping H3K27ac-bound regions (ChIP-seq peaks; col…
Coordinate.hg38	Tissue	Human.enhancer. peak.name	VISTA.ID
chr2:217936452-217938840	ba		hs1764		Abbreviations in "Tissue"	Description
chr10:91588732-91591963	ba	chr10:91588650-91594950	hs1950		ba	branchial arch
chr9:131234909-131239797	ba		hs1963		eye	eye
chr10:22692966-22694359	ba		hs2048		nose	nose
chr1:225766688-225768183	ba	chr1:225765722-225775355	hs2374		cn	cranial nerve
chr9:125760596-125763163	ba		hs1102		tri	trigeminal V (ganglion, cranial)
chr2:103292900-103294763	ba		hs1112		fm	facial mesenchyme
chr9:81552436-81553261	ba		hs1118		ear	ear
chr5:158590760-158592059	ba	chr5:158588553-158592869	hs1208
chr6:97764453-97766825	ba		hs1220
chr2:104070232-104072180	ba		hs1554
chr10:35683964-35687004	ba		hs1567
chr7:1225518-1226682	ba		hs293
chr2:236053955-236056213	ba		hs921
chr11:16169323-16170907	ba		hs1720
chr15:67372826-67373347	ba		hs358
chr19:30256154-30257741	ba		hs858
chr7:18834649-18835746	ba	chr7:18834323-18836644	hs2307
chr7:96495606-96496103	ba		hs2311
chr7:96446093-96446679	ba		hs2312
chr1:201989699-201992130	ba		hs2572
chr11:12843785-12846999	ba		hs1314
chr1:198294432-198296612	ba		hs1322
chr12:59066409-59068586	ba	chr12:59065216-59080787	hs1427
chr18:45588382-45590764	ba	chr18:45585495-45593070	hs1440
chr4:53195307-53199113	ba	chr4:53194152-53198467	hs1460
chr14:76918301-76921354	ba		hs1466
chr13:79658111-79660495	ba		hs1471
chr3:78993128-78995903	ba		hs1475
chr13:30790785-30793754	ba	chr13:30790745-30793964	hs1515
chr4:150175321-150178147	ba	chr4:150171700-150178910	hs1614
chr22:20420771-20424717	ba		hs1620
chr9:115465567-115468054	ba	chr9:115465303-115470083	hs1625
chr8:92018140-92021115	ba		hs1658
chr14:23437378-23439003	ba		hs1670
chr10:76396763-76398994	ba		hs1683
chr14:68376044-68379058	ba	chr14:68373770-68378713	hs1688
chr7:13466583-13467651	ba		hs550
chr6:18536397-18538036	ba;cn	chr6:18535954-18537028	hs1052
chr1:87329513-87331054	ba;cn		hs809
chr18:28083899-28088892	ba;cn		hs1634
chrX:124216981-124218737	ba;cn;ear;fm;nose		hs1745
chr9:79975399-79978259	ba;cn;tri		hs1163
chr2:240368562-240373577	ba;ear	chr2:240368551-240374389	hs1937
chr7:96136568-96137161	ba;ear		hs2313
chr1:156660459-156665492	ba;ear;eye		hs1891
chr2:235864814-235866052	ba;ear;eye	chr2:235862673-235867862	hs521
chr8:48581590-48583174	ba;ear;eye;fm;nose	chr8:48579031-48586988	hs1431
chr6:97096735-97097883	ba;ear;tri		hs676
chr7:82410305-82411792	ba;eye		hs2419
chr5:92884141-92885426	ba;eye		hs1153
chr1:8070383-8071827	ba;eye;fm;nose	chr1:8069189-8072778	hs1833
chr4:4521140-4522319	ba;eye;fm;nose		hs746
chr1:209815705-209816479	ba;eye;nose	chr1:209814390-209817676	hs932
chr10:75404806-75405881	ba;eye;nose		hs484
chr8:128975559-128976335	ba;eye;nose		hs1877
chr16:53692404-53693644	ba;eye;nose		hs59
chr5:89252583-89254683	ba;fm		hs503
chr7:94346650-94349568	ba;fm	chr7:94343963-94351997	hs1626
chr8:92058469-92061167	ba;fm	chr8:92056082-92066436	hs1599
chr14:60653484-60655733	ba;fm		hs1602
chr16:73791294-73794667	ba;fm	chr16:73791736-73793755	hs1612
chr1:55774431-55776762	ba;fm		hs1622
chr7:5632287-5636913	ba;fm	chr7:5630672-5639336	hs1623
chr6:111550485-111555462	ba;fm	chr6:111548751-111555464	hs1690
chr7:25655417-25657996	ba;fm;nose	chr7:25652290-25680158	hs1600
chr7:28591044-28595265	ba;fm;nose	chr7:28591195-28595096	hs1604
chr1:9371071-9372775	ba;fm;nose	chr1:9367991-9379673	hs1615
chr14:68509687-68512664	ba;fm;nose	chr14:68500841-68516772	hs1616
chr9:80066353-80067777	ba;nose		hs1004
chr2:19574354-19576457	ba;nose	chr2:19571061-19577628	hs1273
chr3:137920073-137921266	ba;nose		hs843
chr16:53960146-53962031	ba;nose		hs156
chr12:23058548-23061810	ba;nose		hs1603
chr8:76839321-76842107	ba;tri	chr8:76837970-76844559	hs1681
chr20:32976112-32981063	cn;eye;fm;tri		hs2101
chr9:78437288-78440904	cn;eye;nose		hs1585
chr14:29274168-29276675	cn;fm		hs1168
chr14:53366739-53369492	ear;eye;fm	chr14:53365926-53368871	hs1151
chr18:58804415-58807634	ear;nose		hs1397
chr4:23930438-23932069	eye;fm		hs2346
chr3:113092647-113097557	eye;fm	chr3:113093780-113095438	hs1685
chr8:27894926-27895834	eye;fm;nose	chr8:27891270-27899326	hs1741
chr5:92146639-92148732	eye;fm;tri		hs952
chr5:93475759-93477511	eye;nose		hs546
chr7:84813318-84814830	eye;nose		hs2328
chr4:148052009-148056122	fm		hs2100
chr7:114502077-114503472	fm		hs999
chr7:20958049-20959483	fm		hs1007
chr18:78721722-78723257	fm		hs1056
chr3:71397676-71399658	fm		hs1116
chr1:164836270-164837557	fm		hs1191
chr4:123462273-123465299	fm		hs1582
chr7:35228902-35229768	fm		hs466
chr3:80547551-80555609	fm		hs1995
chr14:21703052-21705074	fm		hs1705
chr11:15565495-15566768	fm		hs692
chr9:97786274-97787358	fm		hs1595
chr9:97862585-97864397	fm		hs1596
chr2:59313505-59314798	fm		hs836
chr7:20793012-20794283	fm		hs844
chr9:13750119-13751399	fm		hs852
chr2:219906364-219908558	fm		hs1635
chr17:13112330-13115142	fm		hs1497
chr14:53569235-53574178	fm;nose	chr14:53570804-53573514	hs1629
chr5:102663372-102668199	fm;nose		hs1649
chr2:68192841-68194857	nose		hs2040
chr2:176638429-176638943	nose		hs248
chr12:103012346-103014376	nose		hs998
chr1:38726937-38728462	nose		hs1031
chr6:19975926-19977282	nose		hs1175
chr2:172091151-172092324	nose		hs422
chr5:174733171-174734831	nose	chr5:174730577-174736860	hs1256
chr20:10812535-10813791	nose		hs1278
chr5:51185638-51186644	nose		hs586
chr10:74418007-74419242	nose	chr10:74416780-74420610	hs595
chr3:180744037-180745086	nose		hs655
chr7:9231679-9232728	nose		hs799
chr13:66035671-66036616	nose		hs881
chr10:90930264-90930917	nose	chr10:90928701-90934332	hs495
chr16:54541966-54544013	nose		hs43
chr1:61452123-61454518	nose	chr1:61441442-61456203	hs1309
chr13:35498777-35501835	nose		hs1333
chr9:89677569-89678974	nose	chr9:89674308-89680257	hs1339
chr12:103012107-103014512	nose		hs1354
chr8:58255651-58257562	nose		hs1364
chr18:52046215-52048141	nose		hs1384
chr11:76046993-76049575	nose		hs1435
chr6:45879564-45882817	nose		hs1461
chr8:91597044-91601193	nose	chr8:91597022-91603066	hs1601

## Sheet: Supp.Data.5
Supplementary Data 5. Human craniofacial developmental enhancers in this study. The VISTA id, mouse embryonic stage in which the elements were tested in vivo, lacZ-reporter acvity status, tissue, genomic coordinates and whether an alternate allele was tested are shown for 60 elements newly tested in this study.
VISTA ID	Stage	lacZ reporter activity	Tissue	Positive: non-craniofacial	Positive:face/craniofacial	Assembly	Coordinate.hg38		Abbreviations in "Tissue"	Description
hs2578	e11.5	positive	fm;lb;other	yes	yes	hg38	chr5:171699025-171703927		ba	branchial arch
hs2579	e11.5	positive	ba;nose;other;tri	yes	yes	hg38	chr20:21825466-21828706		hb	hindbrain
hs2580	e11.5	positive	ba;fb	no	yes	hg38	chr15:27250351-27255326		eye	eye
hs2581	e11.5	negative				hg38	chr10:104082858-104085565		fb	forebrain
hs2656	e12.5	positive	ba;nose;fm	no	yes	hg38	chr8:98366524-98370330		nt	neural tube
hs2702	e11.5	positive	eye;nt;other	yes	yes	hg38	chr15:24772213-24773917		mb	midbrain
hs2703	e11.5	negative				hg38	chr17:44567894-44570653		nose	nose
hs2704	e11.5	negative				hg38	chr17:80122986-80125188		lb	limb
hs2705	e11.5	negative				hg38	chr19:11254741-11257088		drg	dorsal root ganglion
hs2706	e11.5	negative				hg38	chr2:96407158-96408372		ht	heart
hs2707	e11.5	negative				hg38	chrX:10171252-10175571		tri	trigeminal V (ganglion, cranial)
hs2708	e11.5	negative				hg38	chr12:56045816-56047868		som	somite
hs2709	e11.5	negative				hg38	chr17:80068012-80070287		fm	facial mesenchyme
hs2710	e11.5	positive	fb	yes	no	hg38	chr2:196966606-196968158		other	other
hs2711	e11.5	negative				hg38	chr20:4702615-4705515
hs2712	e11.5	positive	drg	yes	no	hg38	chr3:4594919-4598620
hs2713	e11.5	negative				hg38	chr3:4605660-4608341
hs2714	e11.5	negative				hg38	chr3:14215404-14218075
hs2715	e11.5	positive	fm,ba	no	yes	hg38	chr4:507209-511644
hs2716	e11.5	negative				hg38	chr5:172884639-172889222
hs2717	e11.5	negative				hg38	chr6:137847388-137850498
hs2718	e11.5	positive	nt;som	yes	no	hg38	chr8:76989841-76993345
hs2719	e11.5	negative				hg38	chr15:25480644-25481974
hs2720	e11.5	negative				hg38	chr1:19388838-19393219
hs2721	e11.5	negative				hg38	chr10:47294717-47298046
hs2722	e11.5	negative				hg38	chr10:62074238-62079725
hs2723	e11.5	negative				hg38	chr17:56695339-56702139
hs2724	e11.5	positive	ba, lb, som	yes	yes	hg38	chr2:19571079-19577628
hs2725	e11.5	negative				hg38	chr2:43310592-43315449
hs2726	e11.5	negative				hg38	chr20:32791472-32793807
hs2727	e11.5	negative				hg38	chr4:1017626-1020569
hs2728	e11.5	negative				hg38	chr6:84998472-84999314
hs2729	e11.5	negative				hg38	chr7:134934370-134940055
hs2730	e11.5	positive	ba;drg;fb;hb;lb;mb;nose	yes	yes	hg38	chr7:137978410-137985676
hs2731	e11.5	positive	ba;drg;hb;mb	yes	yes	hg38	chr7:42085515-42093204
hs2732	e11.5	positive	ba;drg;fb;hb;lb;mb;nose	yes	yes	hg38	chr13:79914297-79916918
hs2733	e11.5	negative				hg38	chr1:3334061-3336426
hs2734	e11.5	positive	tri	no	yes	hg38	chr1:119114591-119117680
hs2735	e11.5	negative				hg38	chr1:119203579-119206329
hs2736	e11.5	negative				hg38	chr1:119224699-119229084
hs2737	e11.5	positive	lb	yes	no	hg38	chr1:119278155-119282343
hs2738	e11.5	negative				hg38	chr1:170617793-170621734
hs2739	e11.5	positive	nt;other	yes	no	hg38	chr1:170763618-170767379
hs2740	e11.5	positive	fm	no	yes	hg38	chr1:170892144-170895376
hs2741	e11.5	positive	fm	no	yes	hg38	chr12:85420398-85425253
hs2742	e11.5	positive	ht	yes	no	hg38	chr12:114952254-114954542
hs2743	e11.5	positive	lb;other	yes	yes	hg38	chr14:61079445-61082143
hs2744	e11.5	positive	hb;mb;nt	yes	no	hg38	chr14:61101608-61105121
hs2745	e11.5	positive	ba;fm	no	yes	hg38	chr20:21679886-21684031
hs2746	e11.5	negative				hg38	chr2:18518710-18522217
hs2747	e11.5	negative				hg38	chr4:126914485-126918931
hs2748	e11.5	positive	ht	yes	no	hg38	chr17:69715149-69719891
hs2749	e11.5	positive	nt	yes	no	hg38	chr1:170804645-170809552
hs2750	e11.5	positive	ht	yes	no	hg38	chr4:153849862-153852172
hs2751	e11.5	negative				hg38	chr6:135937957-135941410
hs2752	e11.5	positive	fm	no	yes	hg38	chr7:18781236-18784011
hs2753	e11.5	positive	drg;hb	yes	no	hg38	chr7:84636819-84640248
hs2754	e11.5	positive	nt	yes	no	hg38	chr7:84647180-84650210
hs2755	e11.5	positive	fb	yes	no	hg38	chr8:120959776-120962372
hs2756	e11.5	negative				hg38	chr3:86914358-86916060

## Sheet: Supp.Data.6
Supplementary Data 6. Top 15 human phenotype terms enriched in our list of 13, 983 reproducible human craniofacial enhancers. For more details, see Methods.
Human Phenotypes	FDR q-value	"-log10(q-value)"	FE
Midface retrusion	4.66687e-26	25.331	2.13449
Abnormal elasticity of skin	2.10384e-20	19.677	2.58024
Reduced number of teeth	6.87134e-17	16.163	2.02405
Mitral valve prolapse	1.11679e-15	14.952	2.61888
Abnormality of the maxilla	1.52999e-12	11.8153	2.04204
Broad thumb	4.11493e-12	11.3856	2.13777
Abnormal mitral valve morphology	4.13267e-12	11.3838	2.24042
Hypodontia	9.40759e-12	11.0265	2.08421
Abnormality of the phalanges of the toes	7.5231e-11	10.1236	2.19052
Abnormality of the sclera	7.87188e-11	10.1039	2.23993
Abnormality of the incisor	4.99609e-10	9.30137	2.18629
Blue sclerae	1.02926e-08	7.98747	2.11388
Abnormality of the nasolacrimal system	4.02016e-06	5.39576	2.07486
Down-sloping shoulders	7.04129e-06	5.15235	2.2028
Periorbital edema	2.82801e-05	4.54852	2.25242

## Sheet: Supp.Data.7
Supplementary Data 7. Enhancer-taget gene predictions. Coordinates for human reproducible enhancers from this study (columns A-C), coordinates for long-range interacting fragments (columns D and E) from capture HiC readouts (Jung et al., 2019), annotated human gene promoters (column F) and extent of base pair overlap (column G) with respective coordinates in column E are summarized for 4,162 succ…
Human enhancers: this study			Jung et al., 2019 Interacting fragments	Jung et al., 2019 Interacting fragments	Jung et al., 2019 Promoters	Overlap bp
chr(hg38)	start(hg38)	end(hg38)	(hg19)	(hg38)
chr10	100338175	100343290	chr10:102095789-102100606	chr10:100336032-100340849	SEC31B;HIF1AN;NDUFB8;NDUFB8|Human_ES_cells	2674
chr10	100503503	100505493	chr10:102259032-102264766	chr10:100499275-100505009	PKD2L1|Human_ES_cells	1506
chr10	100884912	100889976	chr10:102642716-102648474	chr10:100882959-100888717	SEC31B;HIF1AN;NDUFB8;NDUFB8|Human_ES_cells	3805
chr10	100884912	100889976	chr10:102648475-102652742	chr10:100888718-100892985	SEMA4G|Human_ES_cells	1258
chr10	101290519	101294023	chr10:103047701-103053998	chr10:101287944-101294241	DPCD|Human_ES_cells	3504
chr10	101290519	101294023	chr10:103047701-103053998	chr10:101287944-101294241	FGF8|Human_ES_cells	3504
chr10	101290519	101294023	chr10:103047701-103053998	chr10:101287944-101294241	KAZALD1|Human_ES_cells	3504
chr10	101290519	101294023	chr10:103047701-103053998	chr10:101287944-101294241	LBX1|Human_ES_cells	3504
chr10	101774975	101776922	chr10:103529699-103534988	chr10:101769942-101775231	HUG1|Human_ES_cells	256
chr10	101828557	101832896	chr10:103586079-103592506	chr10:101826322-101832749	LDB1|Human_ES_cells	4192
chr10	102578222	102583902	chr10:104337908-104348968	chr10:102578151-102589211	NFKB2|Human_ES_cells	5680
chr10	102624999	102634953	chr10:104384929-104389476	chr10:102625172-102629719	SUFU|Human_ES_cells	4547
chr10	102764449	102765857	chr10:104523570-104529574	chr10:102763813-102769817	SFXN2;ARL3|Human_ES_cells	1408
chr10	102764449	102765857	chr10:104523570-104529574	chr10:102763813-102769817	WBP1L|Human_ES_cells	1408
chr10	102765975	102767679	chr10:104523570-104529574	chr10:102763813-102769817	SFXN2;ARL3|Human_ES_cells	1704
chr10	102765975	102767679	chr10:104523570-104529574	chr10:102763813-102769817	WBP1L|Human_ES_cells	1704
chr10	103110233	103112614	chr10:104865287-104870386	chr10:103105530-103110629	INA|Human_ES_cells	396
chr10	103151324	103156198	chr10:104913575-104930394	chr10:103153818-103170637	INA|Human_ES_cells	2380
chr10	103229397	103233507	chr10:104983916-104989759	chr10:103224159-103230002	NT5C2|Human_ES_cells	605
chr10	103229397	103233507	chr10:104989760-104995645	chr10:103230003-103235888	AS3MT|Human_ES_cells	3504
chr10	103673421	103681741	chr10:105435567-105441162	chr10:103675809-103681404	SH3PXD2A|Human_ES_cells	5595
chr10	103692108	103693043	chr10:105450490-105458913	chr10:103690732-103699155	SH3PXD2A|Human_ES_cells	935
chr10	103738524	103741682	chr10:105498466-105503819	chr10:103738708-103744061	SH3PXD2A|Human_ES_cells	2974
chr10	103757188	103760318	chr10:105515656-105524997	chr10:103755898-103765239	SH3PXD2A|Human_ES_cells	3130
chr10	103770502	103773978	chr10:105524998-105537092	chr10:103765240-103777334	SH3PXD2A|Human_ES_cells	3476
chr10	104253581	104256909	chr10:106009926-106013643	chr10:104250168-104253885	SFR1|Human_ES_cells	304
chr10	112809771	112814363	chr10:114572341-114585468	chr10:112812582-112825709	TCF7L2|Human_ES_cells	1781
chr10	114303231	114305074	chr10:116062967-116066249	chr10:114303208-114306490	VWA2|Human_ES_cells	1843
chr10	116608374	116610091	chr10:118367498-118378126	chr10:116607986-116618614	PNLIPRP1|Human_ES_cells	1717
chr10	117004199	117006068	chr10:118757674-118765194	chr10:116998163-117005683	ENO4|Human_ES_cells	1484
chr10	117567731	117569071	chr10:119327937-119330959	chr10:117568426-117571448	RAB11FIP2|Human_ES_cells	645
chr10	119406599	119417564	chr10:121163777-121168278	chr10:119404265-119408766	GRK5|Human_ES_cells	2167
chr10	119406599	119417564	chr10:121168279-121176621	chr10:119408767-119417109	PRDX3|Human_ES_cells	8342
chr10	119440799	119442572	chr10:121190836-121205553	chr10:119431324-119446041	GRK5|Human_ES_cells	1773
chr10	119488993	119490541	chr10:121246998-121251154	chr10:119487486-119491642	PRDX3|Human_ES_cells	1548
chr10	121434788	121439048	chr10:123194773-123200895	chr10:121435259-121441381	ATE1|Human_ES_cells	3789
chr10	121577265	121581633	chr10:123338936-123343694	chr10:121579422-121584180	FGFR2|Human_ES_cells	2211
chr10	121681761	121682917	chr10:123441370-123445678	chr10:121681856-121686164	ATE1|Human_ES_cells	1061
chr10	122233558	122234776	chr10:123992301-124001113	chr10:122232786-122241598	DMBT1|Human_ES_cells	1218
chr10	122305861	122309537	chr10:124059929-124068185	chr10:122300414-122308670	C10orf120|Human_ES_cells	2809
chr10	122483344	122488889	chr10:124244659-124250769	chr10:122485143-122491253	HTRA1|Human_ES_cells	3746
chr10	122490014	122496182	chr10:124244659-124250769	chr10:122485143-122491253	HTRA1|Human_ES_cells	1239
chr10	122497709	122501769	chr10:124258456-124263186	chr10:122498940-122503670	FAM24A|Human_ES_cells	2829
chr10	122502264	122506557	chr10:124258456-124263186	chr10:122498940-122503670	FAM24A|Human_ES_cells	1406
chr10	12264128	12266016	chr10:12305276-12312016	chr10:12263277-12270017	MCM10|Human_ES_cells	1888
chr10	124534150	124538016	chr10:126215391-126223801	chr10:124526822-124535232	FAM175B|Human_ES_cells	1082
chr10	124534150	124538016	chr10:126215391-126223801	chr10:124526822-124535232	FAM53B|Human_ES_cells	1082
chr10	124731134	124735240	chr10:126420209-126423310	chr10:124731640-124734741	NKX1-2|Human_ES_cells	3101
chr10	125052603	125067172	chr10:126755119-126760969	chr10:125066550-125072400	CTBP2|Human_ES_cells	622
chr10	125112843	125119975	chr10:126794520-126806221	chr10:125105951-125117652	CTBP2|Human_ES_cells	4809
chr10	126039782	126044084	chr10:127723248-127730388	chr10:126034679-126041819	ADAM12|Human_ES_cells	2037
chr10	12707052	12710092	chr10:12751068-12758661	chr10:12709069-12716662	CAMK1D|Human_ES_cells	1023
chr10	131451400	131455647	chr10:133243052-133249912	chr10:131444789-131451649	AL450307.1|Human_ES_cells	249
chr10	131769988	131774129	chr10:133605481-133615115	chr10:131773145-131782779	TCERG1L|Human_ES_cells	984
chr10	132228430	132232572	chr10:134044294-134049202	chr10:132230790-132235698	C10orf91|Human_ES_cells	1782
chr10	132228430	132232572	chr10:134044294-134049202	chr10:132230790-132235698	STK32C;LRRC27|Human_ES_cells	1782
chr10	132264119	132267572	chr10:134080038-134091081	chr10:132266534-132277577	PWWP2B|Human_ES_cells	1038
chr10	132269248	132270910	chr10:134080038-134091081	chr10:132266534-132277577	PWWP2B|Human_ES_cells	1662
chr10	132431990	132432849	chr10:134242515-134250244	chr10:132429011-132436740	NKX6-2|Human_ES_cells	859
chr10	132610094	132615155	chr10:134427533-134431009	chr10:132614029-132617505	STK32C;LRRC27|Human_ES_cells	1126
chr10	132957837	132961346	chr10:134773200-134777070	chr10:132959696-132963566	NKX6-2|Human_ES_cells	1650
chr10	132957837	132961346	chr10:134773200-134777070	chr10:132959696-132963566	VENTX|Human_ES_cells	1650
chr10	132986930	132988735	chr10:134788766-134804069	chr10:132975262-132990565	GPR123|Human_ES_cells	1805
chr10	133021258	133024582	chr10:134829095-134841142	chr10:133015591-133027638	TTC40|Human_ES_cells	3324
chr10	133038070	133040443	chr10:134848856-134853986	chr10:133035352-133040482	GPR123|Human_ES_cells	2373
chr10	133038070	133040443	chr10:134848856-134853986	chr10:133035352-133040482	KNDC1|Human_ES_cells	2373
chr10	133038070	133040443	chr10:134848856-134853986	chr10:133035352-133040482	TTC40|Human_ES_cells	2373
chr10	133260749	133262037	chr10:135073313-135080284	chr10:133259809-133266780	CALY;PRAP1;FUOM|Human_ES_cells	1288
chr10	133260749	133262037	chr10:135073313-135080284	chr10:133259809-133266780	KNDC1|Human_ES_cells	1288
chr10	133260749	133262037	chr10:135073313-135080284	chr10:133259809-133266780	TTC40|Human_ES_cells	1288
chr10	133260749	133262037	chr10:135073313-135080284	chr10:133259809-133266780	UTF1|Human_ES_cells	1288
chr10	133260749	133262037	chr10:135073313-135080284	chr10:133259809-133266780	VENTX|Human_ES_cells	1288
chr10	13430114	13431905	chr10:13473136-13476314	chr10:13431136-13434314	UCMA|Human_ES_cells	769
chr10	13786134	13791227	chr10:13824807-13829401	chr10:13782807-13787401	RP11-295P9.3|Human_ES_cells	1267
chr10	14000983	14018753	chr10:14053182-14060491	chr10:14011183-14018492	SUV39H2|Human_ES_cells	7309
chr10	14184162	14186845	chr10:14225388-14229736	chr10:14183389-14187737	FRMD4A|Human_ES_cells	2683
chr10	14184162	14186845	chr10:14225388-14229736	chr10:14183389-14187737	RP11-295P9.3|Human_ES_cells	2683
chr10	14621174	14622573	chr10:14660505-14664327	chr10:14618506-14622328	SUV39H2|Human_ES_cells	1154
chr10	16843995	16846569	chr10:16885418-16890877	chr10:16843419-16848878	VIM|Human_ES_cells	2574
chr10	16884695	16888170	chr10:16922619-16926955	chr10:16880620-16884956	VIM|Human_ES_cells	261
chr10	16884695	16888170	chr10:16926956-16933235	chr10:16884957-16891236	VIM|Human_ES_cells	3213
chr10	16903863	16908555	chr10:16946899-16950308	chr10:16904900-16908309	VIM|Human_ES_cells	3409
chr10	16942092	16955185	chr10:16983059-16988678	chr10:16941060-16946679	VIM|Human_ES_cells	4587
chr10	16963240	16970488	chr10:17011642-17019264	chr10:16969643-16977265	FAM188A|Human_ES_cells	845
chr10	16963240	16970488	chr10:17011642-17019264	chr10:16969643-16977265	VIM|Human_ES_cells	845
chr10	16998914	17004493	chr10:17041384-17048925	chr10:16999385-17006926	VIM|Human_ES_cells	5108
chr10	17004934	17010259	chr10:17041384-17048925	chr10:16999385-17006926	VIM|Human_ES_cells	1992
chr10	17020670	17025065	chr10:17061247-17070561	chr10:17019248-17028562	TRDMT1|Human_ES_cells	4395
chr10	17020670	17025065	chr10:17061247-17070561	chr10:17019248-17028562	VIM|Human_ES_cells	4395
chr10	18340088	18341561	chr10:18625905-18632587	chr10:18336976-18343658	PTPLA|Human_ES_cells	1473
chr10	19921570	19922719	chr10:20207942-20211286	chr10:19919013-19922357	PLXDC2|Human_ES_cells	787
chr10	22227470	22232369	chr10:22513533-22517452	chr10:22224604-22228523	EBLN1|Human_ES_cells	1053
chr10	22227470	22232369	chr10:22517453-22525319	chr10:22228524-22236390	DNAJC1|Human_ES_cells	3845
chr10	22553826	22556592	chr10:22844171-22848611	chr10:22555242-22559682	ARMC3|Human_ES_cells	1350
chr10	24447978	24451776	chr10:24738927-24742353	chr10:24449998-24453424	AL353583.1|Human_ES_cells	1778
chr10	28720924	28723128	chr10:29010481-29019338	chr10:28721552-28730409	C10orf126|Human_ES_cells	1576
chr10	29201386	29206738	chr10:29489283-29493886	chr10:29200354-29204957	LYZL1|Human_ES_cells	3571
chr10	29201386	29206738	chr10:29493887-29497022	chr10:29204958-29208093	LYZL1|Human_ES_cells	1780
chr10	29645647	29650470	chr10:29932508-29940305	chr10:29643579-29651376	SVIL|Human_ES_cells	4823
chr10	30781098	30787929	chr10:31075562-31081431	chr10:30786633-30792502	ZNF438|Human_ES_cells	1296
chr10	34780108	34783323	chr10:35064975-35071213	chr10:34776047-34782285	CREM|Human_ES_cells	2177
chr10	35386909	35387689	chr10:35676333-35682309	chr10:35387405-35393381	CUL2|Human_ES_cells	284
chr10	36116091	36119485	chr10:36403564-36408597	chr10:36114636-36119669	FZD8|Human_ES_cells	3394
chr10	36116091	36119485	chr10:36403564-36408597	chr10:36114636-36119669	GJD4|Human_ES_cells	3394
chr10	36171044	36173691	chr10:36461796-36470052	chr10:36172868-36181124	FZD8|Human_ES_cells	823
chr10	43867022	43870426	chr10:44359474-44362663	chr10:43864026-43867215	CXCL12|Human_ES_cells	193
chr10	44010195	44011561	chr10:44502531-44506755	chr10:44007083-44011307	ZNF485|Human_ES_cells	1112
chr10	44309437	44312490	chr10:44803187-44807834	chr10:44307739-44312386	AL137026.1|Human_ES_cells	2949
chr10	46540834	46542099	chr10:47007987-47011991	chr10:46537625-46541629	ANTXRL|Human_ES_cells	795
chr10	46540834	46542099	chr10:47004293-47007986	chr10:46541630-46545323	NPY4R|Human_ES_cells	469
chr10	46540834	46542099	chr10:47004293-47007986	chr10:46541630-46545323	SYT15|Human_ES_cells	469
chr10	4849502	4850948	chr10:4889400-4892690	chr10:4847208-4850498	CALML3|Human_ES_cells	996
chr10	4849502	4850948	chr10:4892691-4895915	chr10:4850499-4853723	AKR1C2|Human_ES_cells	449
chr10	508117	513365	chr10:550779-554606	chr10:504839-508666	DIP2C|Human_ES_cells	549
chr10	508117	513365	chr10:558044-562526	chr10:512104-516586	DIP2C|Human_ES_cells	1261
chr10	508117	513365	chr10:558044-562526	chr10:512104-516586	PRR26|Human_ES_cells	1261
chr10	52215929	52216745	chr10:53976027-53979120	chr10:52216267-52219360	PRKG1|Human_ES_cells	478
chr10	5444430	5452583	chr10:5487912-5493751	chr10:5445949-5451788	CALML3|Human_ES_cells	5839
chr10	5444430	5452583	chr10:5487912-5493751	chr10:5445949-5451788	CALML5|Human_ES_cells	5839
chr10	5573550	5577285	chr10:5609471-5617028	chr10:5567508-5575065	CALML5|Human_ES_cells	1515
chr10	569377	573627	chr10:617976-626356	chr10:572036-580416	DIP2C|Human_ES_cells	1591
chr10	58753103	58758644	chr10:60517308-60522276	chr10:58757548-58762516	CISD1;IPMK|Human_ES_cells	1096
chr10	61991392	61996605	chr10:63756362-63759374	chr10:61996603-61999615	ZNF365|Human_ES_cells	2
chr10	63626425	63632716	chr10:65380442-65387682	chr10:63620682-63627922	REEP3|Human_ES_cells	1497
chr10	63710588	63715078	chr10:65471376-65475692	chr10:63711616-63715932	JMJD1C|Human_ES_cells	3462
chr10	63710588	63715078	chr10:65471376-65475692	chr10:63711616-63715932	REEP3|Human_ES_cells	3462
chr10	68869131	68873410	chr10:70632948-70636798	chr10:68873192-68877042	CCAR1|Human_ES_cells	218
chr10	68876168	68878440	chr10:70632948-70636798	chr10:68873192-68877042	CCAR1|Human_ES_cells	874
chr10	68876168	68878440	chr10:70636799-70643952	chr10:68877043-68884196	DNA2|Human_ES_cells	1397
chr10	68876168	68878440	chr10:70636799-70643952	chr10:68877043-68884196	STOX1|Human_ES_cells	1397
chr10	69490954	69496157	chr10:71252260-71257133	chr10:69492504-69497377	TSPAN15|Human_ES_cells	3653
chr10	69643899	69649216	chr10:71399725-71405048	chr10:69639969-69645292	NEUROG3|Human_ES_cells	1393
chr10	70325075	70325982	chr10:72081394-72086237	chr10:70321638-70326481	NPFFR1|Human_ES_cells	907
chr10	70549205	70555327	chr10:72306137-72310339	chr10:70546381-70550583	NODAL|Human_ES_cells	1378
chr10	70583208	70586942	chr10:72342180-72348881	chr10:70582424-70589125	TBATA|Human_ES_cells	3734
chr10	70589010	70590390	chr10:72342180-72348881	chr10:70582424-70589125	TBATA|Human_ES_cells	115
chr10	70589010	70590390	chr10:72348882-72354706	chr10:70589126-70594950	SGPL1|Human_ES_cells	1264
chr10	70589010	70590390	chr10:72348882-72354706	chr10:70589126-70594950	TBATA|Human_ES_cells	1264
chr10	70741981	70744045	chr10:72487599-72503461	chr10:70727843-70743705	AC022532.1|Human_ES_cells	1724
chr10	7085002	7087317	chr10:7125426-7131789	chr10:7083464-7089827	ITIH2|Human_ES_cells	2315
chr10	71232459	71242923	chr10:72990354-72996327	chr10:71230597-71236570	UNC5B|Human_ES_cells	4111
chr10	71270538	71272648	chr10:73026213-73031433	chr10:71266456-71271676	PCBD1|Human_ES_cells	1138
chr10	71270538	71272648	chr10:73026213-73031433	chr10:71266456-71271676	UNC5B|Human_ES_cells	1138
chr10	71375876	71378094	chr10:73136388-73140292	chr10:71376631-71380535	CDH23|Human_ES_cells	1463
chr10	71527061	71530582	chr10:73280884-73289133	chr10:71521127-71529376	C10orf105|Human_ES_cells	2315
chr10	71527061	71530582	chr10:73280884-73289133	chr10:71521127-71529376	CDH23|Human_ES_cells	2315
chr10	71575330	71576469	chr10:73326133-73335661	chr10:71566376-71575904	CDH23|Human_ES_cells	574
chr10	71575330	71576469	chr10:73326133-73335661	chr10:71566376-71575904	PSAP|Human_ES_cells	574
chr10	71575330	71576469	chr10:73335662-73345088	chr10:71575905-71585331	CDH23|Human_ES_cells	564
chr10	71996812	72002715	chr10:73750894-73761460	chr10:71991136-72001702	CHST3|Human_ES_cells	4890
chr10	72313887	72339050	chr10:74090568-74099427	chr10:72330810-72339669	ANAPC16;ASCC1|Human_ES_cells	8240
chr10	73601013	73602672	chr10:75357809-75361191	chr10:73598051-73601433	PPP3CB|Human_ES_cells	420
chr10	73885893	73890513	chr10:75645039-75651248	chr10:73885281-73891490	VCL|Human_ES_cells	4620
chr10	73963563	73969975	chr10:75723555-75726979	chr10:73963797-73967221	VCL|Human_ES_cells	3424
chr10	74416779	74420610	chr10:76177387-76182522	chr10:74417629-74422764	COMTD1|Human_ES_cells	2981
chr10	7540249	7542678	chr10:7577849-7582768	chr10:7535887-7540806	ITIH2|Human_ES_cells	557
chr10	7540249	7542678	chr10:7577849-7582768	chr10:7535887-7540806	ITIH5|Human_ES_cells	557
chr10	7540249	7542678	chr10:7582769-7588707	chr10:7540807-7546745	ITIH5|Human_ES_cells	1871
chr10	77102490	77112657	chr10:78858219-78863628	chr10:77098461-77103870	KCNMA1|Human_ES_cells	1380
chr10	77844023	77848603	chr10:79601571-79610614	chr10:77841813-77850856	DLG5|Human_ES_cells	4580
chr10	77844023	77848603	chr10:79601571-79610614	chr10:77841813-77850856	RPS24;POLR3A|Human_ES_cells	4580
chr10	78464376	78466711	chr10:80226452-80230732	chr10:78466695-78470975	PPIF|Human_ES_cells	16
chr10	78469499	78474194	chr10:80226452-80230732	chr10:78466695-78470975	PPIF|Human_ES_cells	1476
chr10	78654755	78659419	chr10:80414096-80417725	chr10:78654339-78657968	PPIF|Human_ES_cells	3213
chr10	78654755	78659419	chr10:80417726-80422310	chr10:78657969-78662553	PPIF|Human_ES_cells	1450
chr10	78654755	78659419	chr10:80417726-80422310	chr10:78657969-78662553	ZMIZ1|Human_ES_cells	1450
chr10	79193405	79197576	chr10:80953454-80956729	chr10:79193697-79196972	ZMIZ1|Human_ES_cells	3275
chr10	79218001	79234456	chr10:80987462-80993499	chr10:79227705-79233742	PPIF|Human_ES_cells	6037
chr10	79218001	79234456	chr10:80987462-80993499	chr10:79227705-79233742	ZMIZ1|Human_ES_cells	6037
chr10	79234762	79250901	chr10:81008388-81014048	chr10:79248631-79254291	PPIF|Human_ES_cells	2270
chr10	79259829	79262644	chr10:81019316-81029019	chr10:79259559-79269262	PPIF|Human_ES_cells	2815
chr10	79262914	79267765	chr10:81019316-81029019	chr10:79259559-79269262	PPIF|Human_ES_cells	4851
chr10	79396197	79412843	chr10:81147093-81162471	chr10:79387337-79402715	ZCCHC24|Human_ES_cells	6518
chr10	79483620	79484710	chr10:81242220-81247908	chr10:79482464-79488152	PPIF|Human_ES_cells	1090
chr10	80135916	80139311	chr10:81898447-81906162	chr10:80138691-80146406	ANXA11|Human_ES_cells	620
chr10	80503404	80508361	chr10:82266478-82270896	chr10:80506722-80511140	FAM213A|Human_ES_cells	1639
chr10	80503404	80508361	chr10:82266478-82270896	chr10:80506722-80511140	TSPAN14|Human_ES_cells	1639
chr10	84423944	84426607	chr10:86185519-86189041	chr10:84425763-84429285	RGR;LRIT1|Human_ES_cells	844
chr10	86707481	86714098	chr10:88465932-88478368	chr10:86706175-86718611	FAM35A;GLUD1|Human_ES_cells	6617
chr10	88385467	88389107	chr10:90148861-90152281	chr10:88389104-88392524	KLLN;PTEN|Human_ES_cells	3
chr10	88949493	88954139	chr10:90709088-90716955	chr10:88949331-88957198	CH25H|Human_ES_cells	4646
chr10	91021251	91025030	chr10:92782494-92785702	chr10:91022737-91025945	ANKRD1|Human_ES_cells	2293
chr10	92847779	92849814	chr10:94605618-94618545	chr10:92845861-92858788	EXOC6|Human_ES_cells	2035
chr10	93088321	93088944	chr10:94844824-94853953	chr10:93085067-93094196	CYP26C1|Human_ES_cells	623
chr10	93286208	93292395	chr10:95044219-95048506	chr10:93284462-93288749	CYP26A1|Human_ES_cells	2541
chr10	93286208	93292395	chr10:95044219-95048506	chr10:93284462-93288749	CYP26C1|Human_ES_cells	2541
chr10	93286208	93292395	chr10:95048507-95053221	chr10:93288750-93293464	CEP55|Human_ES_cells	3645
chr10	93299047	93302114	chr10:95057956-95067244	chr10:93298199-93307487	CYP26C1|Human_ES_cells	3067
chr10	93330290	93332203	chr10:95089685-95095625	chr10:93329928-93335868	CYP26A1|Human_ES_cells	1913
chr10	93330290	93332203	chr10:95089685-95095625	chr10:93329928-93335868	CYP26C1|Human_ES_cells	1913
chr10	93375721	93378109	chr10:95130330-95135926	chr10:93370573-93376169	CYP26C1|Human_ES_cells	448
chr10	95432937	95433809	chr10:97189873-97195394	chr10:95430116-95435637	ALDH18A1|Human_ES_cells	872
chr10	95444143	95454910	chr10:97199411-97203953	chr10:95439654-95444196	SORBS1|Human_ES_cells	53
chr10	95534938	95537893	chr10:97293593-97296731	chr10:95533836-95536974	SORBS1|Human_ES_cells	2036
chr10	95534938	95537893	chr10:97296732-97302563	chr10:95536975-95542806	SORBS1|Human_ES_cells	918
chr10	97094991	97097738	chr10:98852881-98859781	chr10:97093124-97100024	SLIT1|Human_ES_cells	2747
chr10	97138024	97142031	chr10:98901205-98904799	chr10:97141448-97145042	SLIT1|Human_ES_cells	583
chr10	97415763	97420674	chr10:99174854-99180056	chr10:97415097-97420299	RRP12|Human_ES_cells	4536
chr10	98308334	98310683	chr10:100065613-100074719	chr10:98305856-98314962	LOXL4|Human_ES_cells	2349
chr10	99910297	99915507	chr10:101669847-101674766	chr10:99910090-99915009	CPN1|Human_ES_cells	4712
chr10	99910297	99915507	chr10:101669847-101674766	chr10:99910090-99915009	DNMBP|Human_ES_cells	4712
chr10	99910297	99915507	chr10:101669847-101674766	chr10:99910090-99915009	ERLIN1|Human_ES_cells	4712
chr11	100847770	100851413	chr11:100716839-100722148	chr11:100846108-100851417	ARHGAP42|Human_ES_cells	3643
chr11	10728047	10730144	chr11:10746078-10749935	chr11:10724531-10728388	LYVE1|Human_ES_cells	341
chr11	111728857	111739703	chr11:111595816-111604601	chr11:111725092-111733877	PPP2R1B|Human_ES_cells	5020
chr11	114035983	114036776	chr11:113902846-113907847	chr11:114032124-114037125	NNMT|Human_ES_cells	793
chr11	114166616	114173573	chr11:114037202-114041849	chr11:114166480-114171127	NNMT|Human_ES_cells	4511
chr11	114178868	114180488	chr11:114047892-114052165	chr11:114177170-114181443	NNMT|Human_ES_cells	1620
chr11	114181037	114184877	chr11:114047892-114052165	chr11:114177170-114181443	NNMT|Human_ES_cells	406
chr11	114206683	114214292	chr11:114075958-114080620	chr11:114205236-114209898	HTR3B|Human_ES_cells	3215
chr11	114206683	114214292	chr11:114075958-114080620	chr11:114205236-114209898	NNMT|Human_ES_cells	3215
chr11	114206683	114214292	chr11:114080621-114087065	chr11:114209899-114216343	NNMT|Human_ES_cells	4393
chr11	116976007	116980187	chr11:116846313-116852691	chr11:116975597-116981975	SIK3|Human_ES_cells	4180
chr11	118082397	118083641	chr11:117950363-117955196	chr11:118079648-118084481	CD3G;CD3D|Human_ES_cells	1244
chr11	119459080	119462228	chr11:119331566-119336983	chr11:119460855-119466272	RNF26|Human_ES_cells	1373
chr11	120563477	120566450	chr11:120430721-120437469	chr11:120560012-120566760	AP002348.1;GRIK4|Human_ES_cells	2973
chr11	120898122	120899106	chr11:120767920-120774733	chr11:120897211-120904024	AP002348.1;GRIK4|Human_ES_cells	984
chr11	122816271	122817772	chr11:122684954-122688361	chr11:122814246-122817653	CRTAM|Human_ES_cells	1382
chr11	122816271	122817772	chr11:122688362-122691991	chr11:122817654-122821283	CRTAM|Human_ES_cells	118
chr11	123053603	123054526	chr11:122921775-122930814	chr11:123051067-123060106	C11orf63|Human_ES_cells	923
chr11	123102656	123104189	chr11:122972517-122976750	chr11:123101809-123106042	AP000783.1|Human_ES_cells	1533
chr11	123172503	123176761	chr11:123037329-123043291	chr11:123166621-123172583	CLMP|Human_ES_cells	80
chr11	123301647	123302813	chr11:123171154-123176023	chr11:123300446-123305315	AP000783.1|Human_ES_cells	1166
chr11	123508833	123512314	chr11:123371531-123380856	chr11:123500823-123510148	CLMP|Human_ES_cells	1315
chr11	12409284	12417049	chr11:12430667-12435300	chr11:12409120-12413753	TEAD1|Human_ES_cells	4469
chr11	124838727	124840262	chr11:124707212-124710719	chr11:124837316-124840823	VSIG2|Human_ES_cells	1535
chr11	125199857	125204974	chr11:125070382-125075642	chr11:125200486-125205746	PKNOX2|Human_ES_cells	4488
chr11	125199857	125204974	chr11:125070382-125075642	chr11:125200486-125205746	TMEM218|Human_ES_cells	4488
chr11	125285975	125289067	chr11:125152339-125156429	chr11:125282443-125286533	PKNOX2|Human_ES_cells	558
chr11	125285975	125289067	chr11:125152339-125156429	chr11:125282443-125286533	TMEM218|Human_ES_cells	558
chr11	125300462	125305063	chr11:125169020-125181143	chr11:125299124-125311247	PKNOX2|Human_ES_cells	4601
chr11	125341437	125352161	chr11:125205545-125211463	chr11:125335649-125341567	PKNOX2|Human_ES_cells	130
chr11	125341437	125352161	chr11:125211464-125218424	chr11:125341568-125348528	TMEM218|Human_ES_cells	6960
chr11	125370028	125372481	chr11:125241646-125246431	chr11:125371750-125376535	TMEM218|Human_ES_cells	731
chr11	125374957	125379037	chr11:125241646-125246431	chr11:125371750-125376535	TMEM218|Human_ES_cells	1578
chr11	125374957	125379037	chr11:125246432-125251024	chr11:125376536-125381128	TMEM218|Human_ES_cells	2501
chr11	125401047	125403093	chr11:125268641-125272554	chr11:125398745-125402658	PKNOX2|Human_ES_cells	1611
chr11	125401047	125403093	chr11:125272555-125276522	chr11:125402659-125406626	PKNOX2|Human_ES_cells	434
chr11	125403469	125406465	chr11:125272555-125276522	chr11:125402659-125406626	PKNOX2|Human_ES_cells	2996
chr11	125934383	125937339	chr11:125806182-125809501	chr11:125936287-125939606	FAM118B;RPUSD4|Human_ES_cells	1052
chr11	125934383	125937339	chr11:125806182-125809501	chr11:125936287-125939606	FOXRED1;SRPR|Human_ES_cells	1052
chr11	128146710	128147851	chr11:128016134-128019671	chr11:128146239-128149776	KCNJ1|Human_ES_cells	1141
chr11	12861375	12867305	chr11:12884282-12888105	chr11:12862735-12866558	TEAD1|Human_ES_cells	3823
chr11	128714147	128722431	chr11:128575548-128584509	chr11:128705653-128714614	FLI1|Human_ES_cells	467
chr11	128714147	128722431	chr11:128591319-128596954	chr11:128721424-128727059	TP53AIP1|Human_ES_cells	1007
chr11	128737139	128741263	chr11:128600669-128607568	chr11:128730774-128737673	FLI1|Human_ES_cells	534
chr11	12882717	12883316	chr11:12900922-12906114	chr11:12879375-12884567	TEAD1|Human_ES_cells	599
chr11	128812986	128817936	chr11:128679317-128683274	chr11:128809422-128813379	ETS1|Human_ES_cells	393
chr11	12890720	12895708	chr11:12910059-12915118	chr11:12888512-12893571	TEAD1|Human_ES_cells	2851
chr11	12890720	12895708	chr11:12915119-12918940	chr11:12893572-12897393	TEAD1|Human_ES_cells	2136
chr11	129750356	129751003	chr11:129619235-129623547	chr11:129749340-129753652	KCNJ5|Human_ES_cells	647
chr11	129860139	129863591	chr11:129728135-129733439	chr11:129858240-129863544	TMEM45B|Human_ES_cells	3405
chr11	130142402	130145918	chr11:130008246-130013711	chr11:130138351-130143816	ST14|Human_ES_cells	1414
chr11	130142402	130145918	chr11:130013712-130020320	chr11:130143817-130150425	NFRKB|Human_ES_cells	2101
chr11	130824459	130834335	chr11:130690221-130695237	chr11:130820326-130825342	ADAMTS8|Human_ES_cells	883
chr11	130824459	130834335	chr11:130695238-130704733	chr11:130825343-130834838	ADAMTS8|Human_ES_cells	8992
chr11	130839633	130841446	chr11:130704734-130710718	chr11:130834839-130840823	ADAMTS15|Human_ES_cells	1190
chr11	130839633	130841446	chr11:130710719-130717287	chr11:130840824-130847392	ADAMTS15|Human_ES_cells	622
chr11	130839633	130841446	chr11:130710719-130717287	chr11:130840824-130847392	ADAMTS8|Human_ES_cells	622
chr11	130860394	130862797	chr11:130726580-130730530	chr11:130856685-130860635	ADAMTS15|Human_ES_cells	241
chr11	130860394	130862797	chr11:130726580-130730530	chr11:130856685-130860635	ADAMTS8|Human_ES_cells	241
chr11	130860394	130862797	chr11:130730531-130735071	chr11:130860636-130865176	ADAMTS8|Human_ES_cells	2161
chr11	15840322	15846572	chr11:15853728-15873691	chr11:15832182-15852145	C11orf58|Human_ES_cells	6250
chr11	15939568	15942847	chr11:15957214-15963792	chr11:15935668-15942246	C11orf58|Human_ES_cells	2678
chr11	15984200	15990469	chr11:16003025-16006840	chr11:15981479-15985294	C11orf58|Human_ES_cells	1094
chr11	15984200	15990469	chr11:16006841-16015560	chr11:15985295-15994014	C11orf58|Human_ES_cells	5174
chr11	1638708	1640778	chr11:1657449-1675263	chr11:1636219-1654033	C11orf89|Human_ES_cells	2070
chr11	1638708	1640778	chr11:1657449-1675263	chr11:1636219-1654033	IGF2|Human_ES_cells	2070
chr11	1638708	1640778	chr11:1657449-1675263	chr11:1636219-1654033	LSP1|Human_ES_cells	2070
chr11	1651528	1657318	chr11:1657449-1675263	chr11:1636219-1654033	C11orf89|Human_ES_cells	2505
chr11	1651528	1657318	chr11:1657449-1675263	chr11:1636219-1654033	IGF2|Human_ES_cells	2505
chr11	1651528	1657318	chr11:1657449-1675263	chr11:1636219-1654033	LSP1|Human_ES_cells	2505
chr11	16860482	16864410	chr11:16873678-16887733	chr11:16852131-16866186	RPS13|Human_ES_cells	3928
chr11	16976933	16983844	chr11:17001268-17005995	chr11:16979721-16984448	PLEKHA7|Human_ES_cells	4123
chr11	17527507	17532233	chr11:17545699-17553701	chr11:17524152-17532154	OTOG|Human_ES_cells	4647
chr11	2008815	2019592	chr11:2026282-2036536	chr11:2005052-2015306	LSP1|Human_ES_cells	6491
chr11	2008815	2019592	chr11:2036537-2045868	chr11:2015307-2024638	IGF2|Human_ES_cells	4285
chr11	2008815	2019592	chr11:2036537-2045868	chr11:2015307-2024638	KRTAP5-5|Human_ES_cells	4285
chr11	2008815	2019592	chr11:2036537-2045868	chr11:2015307-2024638	LSP1|Human_ES_cells	4285
chr11	2021623	2029216	chr11:2036537-2045868	chr11:2015307-2024638	IGF2|Human_ES_cells	3015
chr11	2021623	2029216	chr11:2036537-2045868	chr11:2015307-2024638	KRTAP5-5|Human_ES_cells	3015
chr11	2021623	2029216	chr11:2036537-2045868	chr11:2015307-2024638	LSP1|Human_ES_cells	3015
chr11	2021623	2029216	chr11:2045869-2050174	chr11:2024639-2028944	IGF2|Human_ES_cells	4305
chr11	2021623	2029216	chr11:2050175-2070846	chr11:2028945-2049616	IGF2|Human_ES_cells	271
chr11	2029288	2038952	chr11:2050175-2070846	chr11:2028945-2049616	IGF2|Human_ES_cells	9664
chr11	2096401	2100449	chr11:2121200-2128899	chr11:2099970-2107669	KRTAP5-4|Human_ES_cells	479
chr11	2096401	2100449	chr11:2121200-2128899	chr11:2099970-2107669	SYT8;TNNI2|Human_ES_cells	479
chr11	2188617	2191915	chr11:2207070-2220598	chr11:2185840-2199368	ASCL2|Human_ES_cells	3298
chr11	2188617	2191915	chr11:2207070-2220598	chr11:2185840-2199368	C11orf21;TSPAN32|Human_ES_cells	3298
chr11	2188617	2191915	chr11:2207070-2220598	chr11:2185840-2199368	CD81|Human_ES_cells	3298
chr11	2197106	2198348	chr11:2207070-2220598	chr11:2185840-2199368	ASCL2|Human_ES_cells	1242
chr11	2197106	2198348	chr11:2207070-2220598	chr11:2185840-2199368	C11orf21;TSPAN32|Human_ES_cells	1242
chr11	2197106	2198348	chr11:2207070-2220598	chr11:2185840-2199368	CD81|Human_ES_cells	1242
chr11	2530778	2540967	chr11:2551723-2563217	chr11:2530493-2541987	AC131971.1|Human_ES_cells	10189
chr11	2530778	2540967	chr11:2551723-2563217	chr11:2530493-2541987	PHLDA2|Human_ES_cells	10189
chr11	2530778	2540967	chr11:2551723-2563217	chr11:2530493-2541987	SLC22A18;SLC22A18AS|Human_ES_cells	10189
chr11	2548704	2552275	chr11:2570508-2574748	chr11:2549278-2553518	SLC22A18;SLC22A18AS|Human_ES_cells	2997
chr11	27138091	27141459	chr11:27161113-27164870	chr11:27139566-27143323	SLC5A12|Human_ES_cells	1893
chr11	27199427	27206137	chr11:27218549-27221923	chr11:27197002-27200376	LGR4|Human_ES_cells	949
chr11	27232936	27235808	chr11:27255541-27263961	chr11:27233994-27242414	SLC5A12|Human_ES_cells	1814
chr11	27293780	27295831	chr11:27315112-27319496	chr11:27293565-27297949	LGR4|Human_ES_cells	2051
chr11	27391564	27399723	chr11:27416430-27420648	chr11:27394883-27399101	LGR4|Human_ES_cells	4218
chr11	27485399	27487580	chr11:27503766-27512601	chr11:27482219-27491054	CCDC34|Human_ES_cells	2181
chr11	33868109	33871375	chr11:33882645-33892476	chr11:33861099-33870930	LMO2|Human_ES_cells	2821
chr11	34148542	34150922	chr11:34168393-34172990	chr11:34146846-34151443	NAT10|Human_ES_cells	2380
chr11	350103	357735	chr11:344769-352213	chr11:344769-352213	IFITM3|Human_ES_cells	2110
chr11	36013654	36017340	chr11:36038682-36042804	chr11:36017132-36021254	LDLRAD3|Human_ES_cells	208
chr11	36265705	36266850	chr11:36279814-36287441	chr11:36258264-36265891	LDLRAD3|Human_ES_cells	186
chr11	44332123	44341842	chr11:44353454-44357418	chr11:44331904-44335868	ALX4|Human_ES_cells	3745
chr11	44332123	44341842	chr11:44353454-44357418	chr11:44331904-44335868	EXT2|Human_ES_cells	3745
chr11	44523917	44529476	chr11:44540540-44545615	chr11:44518990-44524065	ALX4|Human_ES_cells	148
chr11	44536634	44538833	chr11:44555274-44561709	chr11:44533724-44540159	ALX4|Human_ES_cells	2199
chr11	44591120	44595626	chr11:44615378-44622033	chr11:44593828-44600483	PRDM11|Human_ES_cells	1798
chr11	44822386	44826517	chr11:44844736-44850611	chr11:44823185-44829060	TSPAN18|Human_ES_cells	3332
chr11	44908771	44913610	chr11:44927681-44936175	chr11:44906130-44914624	TSPAN18|Human_ES_cells	4839
chr11	45345720	45349288	chr11:45367413-45372121	chr11:45345862-45350570	CHST1|Human_ES_cells	3426
chr11	45410145	45412965	chr11:45432933-45439175	chr11:45411383-45417625	CHST1|Human_ES_cells	1582
chr11	46048376	46052726	chr11:46065784-46071208	chr11:46044233-46049657	DGKZ|Human_ES_cells	1281
chr11	46351401	46355698	chr11:46370814-46382313	chr11:46349264-46360763	MAPK8IP1|Human_ES_cells	4297
chr11	46358903	46370456	chr11:46370814-46382313	chr11:46349264-46360763	MAPK8IP1|Human_ES_cells	1860
chr11	47152716	47153994	chr11:47170589-47174330	chr11:47149038-47152779	C11orf49|Human_ES_cells	63
chr11	47152716	47153994	chr11:47170589-47174330	chr11:47149038-47152779	LRP4|Human_ES_cells	63
chr11	48047444	48053101	chr11:48069815-48073940	chr11:48048263-48052388	PTPRJ|Human_ES_cells	4125
chr11	48060834	48066540	chr11:48082160-48094352	chr11:48060608-48072800	PTPRJ|Human_ES_cells	5706
chr11	48103345	48105097	chr11:48124250-48127365	chr11:48102698-48105813	PTPRJ|Human_ES_cells	1752
chr11	57212173	57215170	chr11:56978522-56981956	chr11:57211048-57214482	APLNR|Human_ES_cells	2309
chr11	57480950	57484686	chr11:57250829-57258303	chr11:57483356-57490830	TIMM10|Human_ES_cells	1330
chr11	57774714	57782824	chr11:57547634-57554862	chr11:57780162-57787390	RP11-691N7.6;C11orf31|Human_ES_cells	2662
chr11	61549521	61550991	chr11:61303957-61317201	chr11:61536485-61549729	LRRC10B|Human_ES_cells	208
chr11	61549521	61550991	chr11:61303957-61317201	chr11:61536485-61549729	PPP1R32|Human_ES_cells	208
chr11	61549521	61550991	chr11:61303957-61317201	chr11:61536485-61549729	RP11-286N22.8;CPSF7;SDHAF2|Human_ES_cells	208
chr11	61626553	61631523	chr11:61395960-61399342	chr11:61628488-61631870	LRRC10B|Human_ES_cells	3035
chr11	61626553	61631523	chr11:61395960-61399342	chr11:61628488-61631870	PPP1R32|Human_ES_cells	3035
chr11	61897422	61901115	chr11:61662365-61668410	chr11:61894893-61900938	BEST1|Human_ES_cells	3516
chr11	61897422	61901115	chr11:61668411-61673289	chr11:61900939-61905817	AP003733.1;FTH1|Human_ES_cells	176
chr11	61897422	61901115	chr11:61668411-61673289	chr11:61900939-61905817	RAB3IL1|Human_ES_cells	176
chr11	62061220	62063037	chr11:61824635-61833363	chr11:62057163-62065891	AP003733.1;FTH1|Human_ES_cells	1817
chr11	62061220	62063037	chr11:61824635-61833363	chr11:62057163-62065891	RAB3IL1|Human_ES_cells	1817
chr11	62069497	62070233	chr11:61833364-61839563	chr11:62065892-62072091	BEST1|Human_ES_cells	736
chr11	62111871	62113404	chr11:61873716-61881937	chr11:62106244-62114465	AP003733.1;FTH1|Human_ES_cells	1533
chr11	62443465	62446115	chr11:62207892-62212279	chr11:62440420-62444807	AHNAK|Human_ES_cells	1342
chr11	62877825	62886144	chr11:62638234-62647105	chr11:62870762-62879633	NXF1|Human_ES_cells	1808
chr11	62877825	62886144	chr11:62638234-62647105	chr11:62870762-62879633	WDR74|Human_ES_cells	1808
chr11	63905270	63913109	chr11:63672542-63679615	chr11:63905070-63912143	MARK2|Human_ES_cells	6873
chr11	6412518	6415721	chr11:6427072-6433927	chr11:6405842-6412697	ILK;RRP8|Human_ES_cells	179
chr11	6412518	6415721	chr11:6427072-6433927	chr11:6405842-6412697	TIMM10B;ARFIP2;TIMM10B|Human_ES_cells	179
chr11	6412518	6415721	chr11:6427072-6433927	chr11:6405842-6412697	TPP1|Human_ES_cells	179
chr11	6412518	6415721	chr11:6427072-6433927	chr11:6405842-6412697	TRIM3|Human_ES_cells	179
chr11	64077100	64079587	chr11:63843879-63847580	chr11:64076407-64080108	STIP1|Human_ES_cells	2487
chr11	65095080	65097927	chr11:64865102-64869641	chr11:65097630-65102169	CAPN1;AP003068.23|Human_ES_cells	297
chr11	65095080	65097927	chr11:64865102-64869641	chr11:65097630-65102169	NAALADL1|Human_ES_cells	297
chr11	65095080	65097927	chr11:64865102-64869641	chr11:65097630-65102169	PYGM|Human_ES_cells	297
chr11	65095080	65097927	chr11:64865102-64869641	chr11:65097630-65102169	RP11-399J13.3;ARL2|Human_ES_cells	297
chr11	65095080	65097927	chr11:64865102-64869641	chr11:65097630-65102169	SNX15;SAC3D1|Human_ES_cells	297
chr11	65293590	65295412	chr11:65057140-65062996	chr11:65289669-65295525	CAPN1;AP003068.23|Human_ES_cells	1822
chr11	65293590	65295412	chr11:65057140-65062996	chr11:65289669-65295525	DPF2|Human_ES_cells	1822
chr11	65300105	65303312	chr11:65070319-65074196	chr11:65302848-65306725	TIGD3|Human_ES_cells	464
chr11	66126036	66128011	chr11:65887928-65895962	chr11:66120457-66128491	RP11-1167A19.2;PACS1|Human_ES_cells	1975
chr11	66281459	66284640	chr11:66049716-66054317	chr11:66282245-66286846	RIN1|Human_ES_cells	2395
chr11	66324074	66331699	chr11:66095628-66101847	chr11:66328157-66334376	SLC29A2|Human_ES_cells	3542
chr11	66437035	66439782	chr11:66198766-66209722	chr11:66431295-66442251	LRFN4|Human_ES_cells	2747
chr11	66437035	66439782	chr11:66198766-66209722	chr11:66431295-66442251	PELI3;MRPL11;DPP3|Human_ES_cells	2747
chr11	66437035	66439782	chr11:66198766-66209722	chr11:66431295-66442251	RBM4B|Human_ES_cells	2747
chr11	66437035	66439782	chr11:66198766-66209722	chr11:66431295-66442251	SLC29A2|Human_ES_cells	2747
chr11	66951971	66952531	chr11:66712775-66719950	chr11:66945304-66952479	SYT12|Human_ES_cells	508
chr11	67238146	67243814	chr11:67002818-67009850	chr11:67235347-67242379	RHOD|Human_ES_cells	4233
chr11	67238146	67243814	chr11:67009851-67017274	chr11:67242380-67249803	POLD4|Human_ES_cells	1434
chr11	68369223	68378789	chr11:68142437-68150023	chr11:68374969-68382555	C11orf24|Human_ES_cells	3820
chr11	68379255	68382863	chr11:68142437-68150023	chr11:68374969-68382555	C11orf24|Human_ES_cells	3300
chr11	68853937	68856960	chr11:68616560-68625269	chr11:68849092-68857801	MRGPRF|Human_ES_cells	3023
chr11	68853937	68856960	chr11:68616560-68625269	chr11:68849092-68857801	MTL5|Human_ES_cells	3023
chr11	68853937	68856960	chr11:68616560-68625269	chr11:68849092-68857801	PPP6R3|Human_ES_cells	3023
chr11	68853937	68856960	chr11:68616560-68625269	chr11:68849092-68857801	TPCN2|Human_ES_cells	3023
chr11	69129841	69133464	chr11:68886749-68897767	chr11:69119281-69130299	MYEOV|Human_ES_cells	458
chr11	69129841	69133464	chr11:68886749-68897767	chr11:69119281-69130299	ORAOV1|Human_ES_cells	458
chr11	69374021	69375814	chr11:69181617-69190298	chr11:69366849-69375530	CCND1|Human_ES_cells	1509
chr11	69374021	69375814	chr11:69181617-69190298	chr11:69366849-69375530	MYEOV|Human_ES_cells	1509
chr11	69374021	69375814	chr11:69190299-69198130	chr11:69375531-69383362	CCND1|Human_ES_cells	283
chr11	69374021	69375814	chr11:69190299-69198130	chr11:69375531-69383362	ORAOV1|Human_ES_cells	283
chr11	69377570	69382210	chr11:69190299-69198130	chr11:69375531-69383362	CCND1|Human_ES_cells	4640
chr11	69377570	69382210	chr11:69190299-69198130	chr11:69375531-69383362	ORAOV1|Human_ES_cells	4640
chr11	69415204	69421914	chr11:69236635-69241305	chr11:69421867-69426537	MYEOV|Human_ES_cells	47
chr11	69434158	69439851	chr11:69241306-69250127	chr11:69426538-69435359	MYEOV|Human_ES_cells	1201
chr11	69462171	69464883	chr11:69279413-69292937	chr11:69464645-69478169	MYEOV|Human_ES_cells	238
chr11	69468670	69473006	chr11:69279413-69292937	chr11:69464645-69478169	MYEOV|Human_ES_cells	4336
chr11	69483051	69498087	chr11:69292938-69311378	chr11:69478170-69496610	MYEOV|Human_ES_cells	13559
chr11	69656631	69660606	chr11:69469959-69473845	chr11:69655191-69659077	MYEOV|Human_ES_cells	2446
chr11	69656631	69660606	chr11:69473846-69479410	chr11:69659078-69664642	MYEOV|Human_ES_cells	1528
chr11	69947791	69949276	chr11:69787968-69796823	chr11:69941862-69950717	ANO1|Human_ES_cells	1485
chr11	69947791	69949276	chr11:69787968-69796823	chr11:69941862-69950717	FADD|Human_ES_cells	1485
chr11	72024627	72026963	chr11:71731962-71736153	chr11:72020916-72025107	PHOX2A|Human_ES_cells	480
chr11	72024627	72026963	chr11:71736154-71739498	chr11:72025108-72028452	FOLR1|Human_ES_cells	1855
chr11	72024627	72026963	chr11:71736154-71739498	chr11:72025108-72028452	FOLR3|Human_ES_cells	1855
chr11	72035930	72044869	chr11:71748618-71751779	chr11:72037572-72040733	LRTOMT;NUMA1|Human_ES_cells	3161
chr11	72740772	72742855	chr11:72451810-72461524	chr11:72740765-72750479	ARAP1;STARD10|Human_ES_cells	2083
chr11	72749988	72753361	chr11:72451810-72461524	chr11:72740765-72750479	ARAP1;STARD10|Human_ES_cells	491
chr11	72749988	72753361	chr11:72461525-72466600	chr11:72750480-72755555	ARAP1;STARD10|Human_ES_cells	2881
chr11	73242022	73243765	chr11:72951092-72962663	chr11:73240047-73251618	ARAP1;STARD10|Human_ES_cells	1743
chr11	73256643	73258887	chr11:72962664-72972264	chr11:73251619-73261219	ARAP1;STARD10|Human_ES_cells	2244
chr11	73256643	73258887	chr11:72962664-72972264	chr11:73251619-73261219	FAM168A|Human_ES_cells	2244
chr11	73288494	73290689	chr11:72994464-73004424	chr11:73283419-73293379	ARAP1;STARD10|Human_ES_cells	2195
chr11	73288494	73290689	chr11:72994464-73004424	chr11:73283419-73293379	P2RY2|Human_ES_cells	2195
chr11	73319449	73329035	chr11:73036636-73041099	chr11:73325591-73330054	ARAP1;STARD10|Human_ES_cells	3444
chr11	73319449	73329035	chr11:73036636-73041099	chr11:73325591-73330054	RELT|Human_ES_cells	3444
chr11	73329412	73337263	chr11:73036636-73041099	chr11:73325591-73330054	ARAP1;STARD10|Human_ES_cells	642
chr11	73329412	73337263	chr11:73036636-73041099	chr11:73325591-73330054	RELT|Human_ES_cells	642
chr11	74706538	74711913	chr11:74416656-74426402	chr11:74705611-74715357	CHRDL2|Human_ES_cells	5375
chr11	75311612	75312928	chr11:75020635-75028062	chr11:75309591-75317018	KLHL35|Human_ES_cells	1316
chr11	75336999	75342803	chr11:75044596-75050573	chr11:75333552-75339529	RPS3|Human_ES_cells	2530
chr11	7559354	7565308	chr11:7577309-7581011	chr11:7556078-7559780	RBMXL2|Human_ES_cells	426
chr11	76233083	76237851	chr11:75943819-75946916	chr11:76232775-76235872	PRKRIR;RP11-111M22.2|Human_ES_cells	2789
chr11	76746984	76749580	chr11:76448198-76462065	chr11:76737154-76751021	TSKU|Human_ES_cells	2596
chr11	77170587	77174618	chr11:76873114-76882926	chr11:77162068-77171880	AQP11|Human_ES_cells	1293
chr11	77411012	77412743	chr11:77117779-77123504	chr11:77406734-77412459	PAK1;DKFZP434E1119|Human_ES_cells	1447
chr11	8079697	8085508	chr11:8100399-8106519	chr11:8078852-8084972	TUB|Human_ES_cells	5275
chr11	8205599	8209220	chr11:8223453-8227907	chr11:8201906-8206360	LMO1|Human_ES_cells	761
chr11	8354249	8355623	chr11:8369279-8381351	chr11:8347732-8359804	STK33|Human_ES_cells	1374
chr11	87280733	87282834	chr11:86989672-86993110	chr11:87278630-87282068	FZD4|Human_ES_cells	1335
chr11	87280733	87282834	chr11:86993111-87002195	chr11:87282069-87291153	CCDC81|Human_ES_cells	765
chr11	89489369	89493502	chr11:89224630-89227809	chr11:89491462-89494641	NOX4|Human_ES_cells	2040
chr11	89489369	89493502	chr11:89224630-89227809	chr11:89491462-89494641	TRIM77|Human_ES_cells	2040
chr11	909631	912968	chr11:905911-910928	chr11:905911-910928	AP2A2|Human_ES_cells	1297
chr11	909631	912968	chr11:905911-910928	chr11:905911-910928	MUC2|Human_ES_cells	1297
chr11	909631	912968	chr11:905911-910928	chr11:905911-910928	MUC5AC|Human_ES_cells	1297
chr11	909631	912968	chr11:905911-910928	chr11:905911-910928	MUC6|Human_ES_cells	1297
chr11	909631	912968	chr11:905911-910928	chr11:905911-910928	POLR2L;TSPAN4|Human_ES_cells	1297
chr11	95105833	95109854	chr11:94842625-94845991	chr11:95109461-95112827	CEP57;FAM76B|Human_ES_cells	393
chr11	9608276	9616790	chr11:9624648-9630996	chr11:9603101-9609449	SBF2|Human_ES_cells	1173
chr11	96060615	96064617	chr11:95794259-95799682	chr11:96061095-96066518	CCDC82;JRKL|Human_ES_cells	3522
chr11	96111472	96115782	chr11:95839986-95847312	chr11:96106822-96114148	CCDC82;JRKL|Human_ES_cells	2676
chr11	9765066	9767106	chr11:9774928-9787202	chr11:9753381-9765655	MRVI1|Human_ES_cells	589
chr11	1000963	1002007	chr11:998182-1014550	chr11:998182-1014550	AP2A2|Human_ES_cells	1044
chr11	1000963	1002007	chr11:998182-1014550	chr11:998182-1014550	CHID1|Human_ES_cells	1044
chr11	1000963	1002007	chr11:998182-1014550	chr11:998182-1014550	MUC5B|Human_ES_cells	1044
chr11	1000963	1002007	chr11:998182-1014550	chr11:998182-1014550	POLR2L;TSPAN4|Human_ES_cells	1044
chr12	103954451	103959565	chr12:104348425-104357328	chr12:103954647-103963550	NFYB|Human_ES_cells	4918
chr12	104285368	104290151	chr12:104681734-104685354	chr12:104287956-104291576	TXNRD1|Human_ES_cells	2195
chr12	105022852	105027807	chr12:105414528-105419358	chr12:105020750-105025580	EID3|Human_ES_cells	2728
chr12	105490550	105495809	chr12:105884268-105889610	chr12:105490490-105495832	NUAK1|Human_ES_cells	5259
chr12	105505761	105509259	chr12:105898029-105901776	chr12:105504251-105507998	NUAK1|Human_ES_cells	2237
chr12	105505761	105509259	chr12:105901777-105908550	chr12:105507999-105514772	NUAK1|Human_ES_cells	1260
chr12	105615980	105617461	chr12:106005369-106011293	chr12:105611591-105617515	NUAK1|Human_ES_cells	1481
chr12	105720775	105721481	chr12:106110384-106119571	chr12:105716606-105725793	NUAK1|Human_ES_cells	706
chr12	108111484	108115693	chr12:108505093-108515439	chr12:108111316-108121662	FICD|Human_ES_cells	4209
chr12	108699313	108704603	chr12:109091459-109095690	chr12:108697683-108701914	UNG|Human_ES_cells	2601
chr12	108798154	108809229	chr12:109184358-109194395	chr12:108790582-108800619	SELPLG|Human_ES_cells	2465
chr12	108798154	108809229	chr12:109184358-109194395	chr12:108790582-108800619	SVOP;USP30|Human_ES_cells	2465
chr12	108798154	108809229	chr12:109201287-109206993	chr12:108807511-108813217	ACACB|Human_ES_cells	1718
chr12	108822706	108828956	chr12:109211870-109217267	chr12:108818094-108823491	UNG|Human_ES_cells	785
chr12	108822706	108828956	chr12:109217268-109223904	chr12:108823492-108830128	CORO1C|Human_ES_cells	5464
chr12	109457440	109466118	chr12:109898245-109905153	chr12:109460440-109467348	FAM222A|Human_ES_cells	5678
chr12	109457440	109466118	chr12:109898245-109905153	chr12:109460440-109467348	FOXN4|Human_ES_cells	5678
chr12	110687353	110692008	chr12:111120481-111127464	chr12:110682676-110689659	VPS29;RAD9B|Human_ES_cells	2306
chr12	111773505	111777862	chr12:112210803-112214250	chr12:111772999-111776446	RP11-162P23.2|Human_ES_cells	2941
chr12	113193688	113197010	chr12:113630811-113637476	chr12:113193006-113199671	SLC8B1;PLBD2|Human_ES_cells	3322
chr12	113637868	113638628	chr12:114068973-114075858	chr12:113631168-113638053	LHX5|Human_ES_cells	185
chr12	117043778	117046894	chr12:117479958-117488119	chr12:117042153-117050314	TESC|Human_ES_cells	3116
chr12	11764308	11767749	chr12:11917314-11920317	chr12:11764380-11767383	ETV6|Human_ES_cells	3003
chr12	118187408	118192152	chr12:118620090-118627296	chr12:118182285-118189491	SUDS3|Human_ES_cells	2083
chr12	118187408	118192152	chr12:118620090-118627296	chr12:118182285-118189491	TAOK3|Human_ES_cells	2083
chr12	119008808	119009599	chr12:119447127-119453081	chr12:119009322-119015276	SRRM4|Human_ES_cells	277
chr12	119308780	119309634	chr12:119746748-119752335	chr12:119308943-119314530	HSPB8|Human_ES_cells	691
chr12	120091569	120097455	chr12:120528831-120540703	chr12:120091027-120102899	RAB35|Human_ES_cells	5886
chr12	12032082	12034033	chr12:12184626-12192266	chr12:12031692-12039332	PRB2|Human_ES_cells	1951
chr12	120413317	120415506	chr12:120850431-120857596	chr12:120412628-120419793	MSI1|Human_ES_cells	2189
chr12	121465782	121469251	chr12:121889737-121904095	chr12:121451934-121466292	CAMKK2|Human_ES_cells	510
chr12	123074350	123077597	chr12:123553693-123563853	chr12:123069146-123079306	PITPNM2|Human_ES_cells	3247
chr12	123387065	123392227	chr12:123875450-123880330	chr12:123390903-123395783	RILPL1|Human_ES_cells	1324
chr12	12395902	12399193	chr12:12551335-12554655	chr12:12398401-12401721	CDKN1B|Human_ES_cells	792
chr12	124431621	124440391	chr12:124918983-124928731	chr12:124434437-124444185	NCOR2|Human_ES_cells	5954
chr12	124601032	124606736	chr12:125075842-125086371	chr12:124591296-124601825	NCOR2|Human_ES_cells	793
chr12	124678272	124689772	chr12:125163241-125166570	chr12:124678695-124682024	NCOR2|Human_ES_cells	3329
chr12	124729093	124733802	chr12:125217473-125221043	chr12:124732927-124736497	NCOR2|Human_ES_cells	875
chr12	124733891	124736600	chr12:125217473-125221043	chr12:124732927-124736497	NCOR2|Human_ES_cells	2606
chr12	124733891	124736600	chr12:125221044-125229107	chr12:124736498-124744561	NCOR2|Human_ES_cells	102
chr12	124740200	124752697	chr12:125221044-125229107	chr12:124736498-124744561	NCOR2|Human_ES_cells	4361
chr12	124753940	124756826	chr12:125239846-125257411	chr12:124755300-124772865	NCOR2|Human_ES_cells	1526
chr12	124764242	124767982	chr12:125239846-125257411	chr12:124755300-124772865	NCOR2|Human_ES_cells	3740
chr12	124925832	124930042	chr12:125414568-125420768	chr12:124930022-124936222	UBC|Human_ES_cells	20
chr12	128380787	128382620	chr12:128862595-128866136	chr12:128378050-128381591	TMEM132C|Human_ES_cells	804
chr12	131101663	131107287	chr12:131585503-131598908	chr12:131100958-131114363	AC078925.1|Human_ES_cells	5624
chr12	131101663	131107287	chr12:131585503-131598908	chr12:131100958-131114363	RAN|Human_ES_cells	5624
chr12	131112113	131117615	chr12:131585503-131598908	chr12:131100958-131114363	AC078925.1|Human_ES_cells	2250
chr12	131112113	131117615	chr12:131585503-131598908	chr12:131100958-131114363	RAN|Human_ES_cells	2250
chr12	13134547	13137361	chr12:13284429-13291301	chr12:13131495-13138367	GSG1|Human_ES_cells	2814
chr12	13134547	13137361	chr12:13284429-13291301	chr12:13131495-13138367	HEBP1|Human_ES_cells	2814
chr12	131607549	131611047	chr12:132089770-132094665	chr12:131605225-131610120	SFSWAP|Human_ES_cells	2571
chr12	131607549	131611047	chr12:132094666-132102729	chr12:131610121-131618184	GPR133|Human_ES_cells	926
chr12	131607549	131611047	chr12:132094666-132102729	chr12:131610121-131618184	SFSWAP|Human_ES_cells	926
chr12	131614097	131617426	chr12:132094666-132102729	chr12:131610121-131618184	GPR133|Human_ES_cells	3329
chr12	131614097	131617426	chr12:132094666-132102729	chr12:131610121-131618184	SFSWAP|Human_ES_cells	3329
chr12	13211163	13213230	chr12:13364196-13368214	chr12:13211262-13215280	GPRC5D|Human_ES_cells	1968
chr12	13211163	13213230	chr12:13364196-13368214	chr12:13211262-13215280	GSG1|Human_ES_cells	1968
chr12	13211163	13213230	chr12:13364196-13368214	chr12:13211262-13215280	HEBP1|Human_ES_cells	1968
chr12	132559133	132562494	chr12:133108045-133148952	chr12:132531459-132572366	FBRSL1|Human_ES_cells	3361
chr12	132559133	132562494	chr12:133108045-133148952	chr12:132531459-132572366	NOC4L;DDX51|Human_ES_cells	3361
chr12	13255546	13258995	chr12:13411385-13414948	chr12:13258451-13262014	GPRC5A|Human_ES_cells	544
chr12	137338	140914	chr12:250025-256274	chr12:140859-147108	IQSEC3|Human_ES_cells	55
chr12	14254972	14263382	chr12:14410876-14414883	chr12:14257942-14261949	ATF7IP|Human_ES_cells	4007
chr12	14926763	14932554	chr12:15081257-15084744	chr12:14928323-14931810	MGP|Human_ES_cells	3487
chr12	1794233	1799684	chr12:1898369-1908004	chr12:1789203-1798838	ADIPOR2|Human_ES_cells	4605
chr12	1794233	1799684	chr12:1908005-1919286	chr12:1798839-1810120	CACNA2D4|Human_ES_cells	845
chr12	1803744	1805971	chr12:1908005-1919286	chr12:1798839-1810120	CACNA2D4|Human_ES_cells	2227
chr12	1939250	1940722	chr12:2048970-2057243	chr12:1939804-1948077	CACNA1C|Human_ES_cells	918
chr12	1939250	1940722	chr12:2048970-2057243	chr12:1939804-1948077	LRTM2|Human_ES_cells	918
chr12	19572420	19579800	chr12:19724760-19731882	chr12:19571826-19578948	PDE3A|Human_ES_cells	6528
chr12	22332350	22336995	chr12:22480848-22491718	chr12:22327914-22338784	CMAS|Human_ES_cells	4645
chr12	2281752	2289694	chr12:2388351-2393549	chr12:2279185-2284383	CACNA2D4|Human_ES_cells	2631
chr12	2281752	2289694	chr12:2397813-2400827	chr12:2288647-2291661	LRTM2|Human_ES_cells	1047
chr12	25492636	25498060	chr12:25650297-25654015	chr12:25497363-25501081	RASSF8|Human_ES_cells	697
chr12	25996098	25999957	chr12:26147670-26151433	chr12:25994737-25998500	RASSF8|Human_ES_cells	2402
chr12	27843179	27845441	chr12:27997428-28002116	chr12:27844495-27849183	CCDC91|Human_ES_cells	946
chr12	27968223	27971987	chr12:28117610-28123788	chr12:27964677-27970855	MRPS35|Human_ES_cells	2632
chr12	2888079	2892871	chr12:2996232-2999482	chr12:2887066-2890316	TEAD4|Human_ES_cells	2237
chr12	3055190	3056411	chr12:3161712-3166483	chr12:3052546-3057317	TSPAN9|Human_ES_cells	1221
chr12	3055190	3056411	chr12:3161712-3166483	chr12:3052546-3057317	TULP3;FOXM1;RHNO1|Human_ES_cells	1221
chr12	30851178	30852203	chr12:31001459-31004775	chr12:30848525-30851841	TSPAN11|Human_ES_cells	663
chr12	30851178	30852203	chr12:31004776-31011593	chr12:30851842-30858659	TSPAN11|Human_ES_cells	361
chr12	30901470	30903301	chr12:31054044-31059095	chr12:30901110-30906161	TSPAN11|Human_ES_cells	1831
chr12	3135889	3140206	chr12:3241066-3248103	chr12:3131900-3138937	TSPAN9|Human_ES_cells	3048
chr12	3198891	3201499	chr12:3299227-3308495	chr12:3190061-3199329	TSPAN9|Human_ES_cells	438
chr12	3198891	3201499	chr12:3308496-3318421	chr12:3199330-3209255	TSPAN9|Human_ES_cells	2169
chr12	32270535	32274614	chr12:32426648-32430492	chr12:32273714-32277558	METTL20|Human_ES_cells	900
chr12	32390774	32391409	chr12:32539490-32546067	chr12:32386556-32393133	METTL20|Human_ES_cells	635
chr12	32501067	32506866	chr12:32653889-32657363	chr12:32500955-32504429	DNM1L|Human_ES_cells	3362
chr12	39144857	39145591	chr12:39538425-39546261	chr12:39144623-39152459	KIF21A|Human_ES_cells	734
chr12	3989412	3991520	chr12:4094766-4099476	chr12:3985600-3990310	CCND2|Human_ES_cells	898
chr12	4030007	4032684	chr12:4136132-4139615	chr12:4026966-4030449	CCND2|Human_ES_cells	442
chr12	4163090	4166797	chr12:4273426-4277220	chr12:4164260-4168054	CCND2|Human_ES_cells	2537
chr12	47716785	47719420	chr12:48110765-48116470	chr12:47716982-47722687	RAPGEF3|Human_ES_cells	2438
chr12	47826903	47830722	chr12:48209266-48222748	chr12:47815483-47828965	RAPGEF3|Human_ES_cells	2062
chr12	49214225	49216575	chr12:49609386-49612520	chr12:49215603-49218737	TUBA1B|Human_ES_cells	972
chr12	49229814	49239986	chr12:49624903-49631028	chr12:49231120-49237245	TUBA1A;TUBA1C|Human_ES_cells	6125
chr12	49229814	49239986	chr12:49624903-49631028	chr12:49231120-49237245	TUBA1B|Human_ES_cells	6125
chr12	49739935	49744096	chr12:50132059-50136201	chr12:49738276-49742418	FAM186B|Human_ES_cells	2483
chr12	49739935	49744096	chr12:50136202-50139759	chr12:49742419-49745976	AQP2|Human_ES_cells	1677
chr12	49739935	49744096	chr12:50136202-50139759	chr12:49742419-49745976	BCDIN3D|Human_ES_cells	1677
chr12	49806213	49812027	chr12:50199900-50204027	chr12:49806117-49810244	NCKAP5L|Human_ES_cells	4031
chr12	50200019	50203454	chr12:50592913-50597546	chr12:50199130-50203763	LIMA1|Human_ES_cells	3435
chr12	51183459	51184695	chr12:51574423-51577749	chr12:51180640-51183966	DAZAP2|Human_ES_cells	507
chr12	52162713	52166853	chr12:52557778-52565351	chr12:52163994-52171567	AC121757.1;KRT83|Human_ES_cells	2859
chr12	52162713	52166853	chr12:52557778-52565351	chr12:52163994-52171567	KRT7|Human_ES_cells	2859
chr12	52162713	52166853	chr12:52557778-52565351	chr12:52163994-52171567	KRT85|Human_ES_cells	2859
chr12	52243466	52244954	chr12:52632123-52640956	chr12:52238339-52247172	AC121757.1;KRT83|Human_ES_cells	1488
chr12	52537845	52540946	chr12:52927157-52933903	chr12:52533373-52540119	KRT75|Human_ES_cells	2274
chr12	52537845	52540946	chr12:52927157-52933903	chr12:52533373-52540119	KRT84|Human_ES_cells	2274
chr12	52577582	52580132	chr12:52972439-52975933	chr12:52578655-52582149	KRT79|Human_ES_cells	1477
chr12	52869400	52876276	chr12:53263493-53272552	chr12:52869709-52878768	KRT84|Human_ES_cells	6567
chr12	52901881	52909926	chr12:53295528-53298615	chr12:52901744-52904831	KRT84|Human_ES_cells	2950
chr12	52901881	52909926	chr12:53295528-53298615	chr12:52901744-52904831	KRT85|Human_ES_cells	2950
chr12	52901881	52909926	chr12:53301967-53308478	chr12:52908183-52914694	KRT8;KRT18|Human_ES_cells	1743
chr12	52971450	52972760	chr12:53362348-53367702	chr12:52968564-52973918	KRT85|Human_ES_cells	1310
chr12	52972879	52979640	chr12:53362348-53367702	chr12:52968564-52973918	KRT85|Human_ES_cells	1039
chr12	52972879	52979640	chr12:53372245-53375579	chr12:52978461-52981795	KRT2|Human_ES_cells	1179
chr12	53656510	53663483	chr12:54045172-54059069	chr12:53651388-53665285	ATF7;RP11-793H13.10|Human_ES_cells	6973
chr12	53664052	53667603	chr12:54045172-54059069	chr12:53651388-53665285	ATF7;RP11-793H13.10|Human_ES_cells	1233
chr12	54172615	54173879	chr12:54565137-54580093	chr12:54171353-54186309	HOXC11|Human_ES_cells	1264
chr12	54172615	54173879	chr12:54565137-54580093	chr12:54171353-54186309	HOXC4|Human_ES_cells	1264
chr12	54172615	54173879	chr12:54565137-54580093	chr12:54171353-54186309	HOXC5|Human_ES_cells	1264
chr12	54219670	54222063	chr12:54613446-54617341	chr12:54219662-54223557	NFE2;COPZ1|Human_ES_cells	2393
chr12	540671	543486	chr12:651977-659396	chr12:542811-550230	B4GALNT3|Human_ES_cells	675
chr12	54322165	54332660	chr12:54711884-54718927	chr12:54318100-54325143	GPR84|Human_ES_cells	2978
chr12	54322165	54332660	chr12:54711884-54718927	chr12:54318100-54325143	HNRNPA1;CBX5|Human_ES_cells	2978
chr12	54322165	54332660	chr12:54711884-54718927	chr12:54318100-54325143	NFE2;COPZ1|Human_ES_cells	2978
chr12	54322165	54332660	chr12:54718928-54723429	chr12:54325144-54329645	NFE2;COPZ1|Human_ES_cells	4501
chr12	54559687	54562636	chr12:54955740-54963033	chr12:54561956-54569249	PDE1B|Human_ES_cells	680
chr12	54564695	54566755	chr12:54955740-54963033	chr12:54561956-54569249	PDE1B|Human_ES_cells	2060
chr12	55844887	55851648	chr12:56242704-56249668	chr12:55848920-55855884	WIBG|Human_ES_cells	2728
chr12	56564271	56567823	chr12:56956623-56963225	chr12:56562839-56569441	RBMS2|Human_ES_cells	3552
chr12	56591045	56592130	chr12:56979822-56987151	chr12:56586038-56593367	BAZ2A|Human_ES_cells	1085
chr12	56591045	56592130	chr12:56979822-56987151	chr12:56586038-56593367	GLS2|Human_ES_cells	1085
chr12	56591045	56592130	chr12:56979822-56987151	chr12:56586038-56593367	PAN2|Human_ES_cells	1085
chr12	56591045	56592130	chr12:56979822-56987151	chr12:56586038-56593367	RBMS2|Human_ES_cells	1085
chr12	56591045	56592130	chr12:56979822-56987151	chr12:56586038-56593367	STAT2|Human_ES_cells	1085
chr12	56591045	56592130	chr12:56979822-56987151	chr12:56586038-56593367	TIMELESS|Human_ES_cells	1085
chr12	56592472	56596678	chr12:56979822-56987151	chr12:56586038-56593367	BAZ2A|Human_ES_cells	895
chr12	56592472	56596678	chr12:56979822-56987151	chr12:56586038-56593367	GLS2|Human_ES_cells	895
chr12	56592472	56596678	chr12:56979822-56987151	chr12:56586038-56593367	PAN2|Human_ES_cells	895
chr12	56592472	56596678	chr12:56979822-56987151	chr12:56586038-56593367	RBMS2|Human_ES_cells	895
chr12	56592472	56596678	chr12:56979822-56987151	chr12:56586038-56593367	STAT2|Human_ES_cells	895
chr12	56592472	56596678	chr12:56979822-56987151	chr12:56586038-56593367	TIMELESS|Human_ES_cells	895
chr12	568250	572954	chr12:676336-683651	chr12:567170-574485	NINJ2|Human_ES_cells	4704
chr12	56715384	56727607	chr12:57114962-57118889	chr12:56721178-56725105	ZBTB39|Human_ES_cells	3927
chr12	57068910	57071057	chr12:57458780-57463384	chr12:57064997-57069601	STAT6|Human_ES_cells	691
chr12	57068910	57071057	chr12:57463385-57469168	chr12:57069602-57075385	ZBTB39|Human_ES_cells	1455
chr12	57077094	57081253	chr12:57469169-57477582	chr12:57075386-57083799	STAT6|Human_ES_cells	4159
chr12	57077094	57081253	chr12:57469169-57477582	chr12:57075386-57083799	ZBTB39|Human_ES_cells	4159
chr12	57743579	57746783	chr12:58138818-58141587	chr12:57745035-57747804	B4GALNT1|Human_ES_cells	1748
chr12	58424089	58427026	chr12:58818537-58822484	chr12:58424754-58428701	XRCC6BP1|Human_ES_cells	2272
chr12	58889874	58898513	chr12:59288136-59292880	chr12:58894355-58899099	RP11-362K2.2|Human_ES_cells	4158
chr12	6056073	6057390	chr12:6161942-6170741	chr12:6052776-6061575	CD9|Human_ES_cells	1317
chr12	6057586	6063170	chr12:6161942-6170741	chr12:6052776-6061575	CD9|Human_ES_cells	3989
chr12	6080923	6086592	chr12:6191232-6195188	chr12:6082066-6086022	CD9|Human_ES_cells	3956
chr12	6080923	6086592	chr12:6191232-6195188	chr12:6082066-6086022	VWF|Human_ES_cells	3956
chr12	6157892	6159876	chr12:6260342-6267773	chr12:6151176-6158607	TNFRSF1A|Human_ES_cells	715
chr12	6157892	6159876	chr12:6260342-6267773	chr12:6151176-6158607	VWF|Human_ES_cells	715
chr12	6224351	6232787	chr12:6335945-6344925	chr12:6226779-6235759	CD9|Human_ES_cells	6008
chr12	6321969	6325255	chr12:6427429-6432001	chr12:6318263-6322835	VWF|Human_ES_cells	866
chr12	64570373	64571227	chr12:64963366-64966518	chr12:64569586-64572738	RASSF3|Human_ES_cells	854
chr12	64665267	64668619	chr12:65055497-65061016	chr12:64661717-64667236	RASSF3|Human_ES_cells	1969
chr12	65304757	65310151	chr12:65700782-65710525	chr12:65307002-65316745	HMGA2|Human_ES_cells	3149
chr12	65304757	65310151	chr12:65700782-65710525	chr12:65307002-65316745	RP11-366L20.2|Human_ES_cells	3149
chr12	65522112	65526813	chr12:65918717-65927129	chr12:65524937-65533349	LLPH|Human_ES_cells	1876
chr12	65531435	65538288	chr12:65918717-65927129	chr12:65524937-65533349	LLPH|Human_ES_cells	1914
chr12	65564430	65567567	chr12:65956879-65961671	chr12:65563099-65567891	RP11-366L20.2|Human_ES_cells	3137
chr12	65933615	65938427	chr12:66324409-66329273	chr12:65930629-65935493	HMGA2|Human_ES_cells	1878
chr12	66106702	66110240	chr12:66499163-66503533	chr12:66105383-66109753	HMGA2|Human_ES_cells	3051
chr12	66106702	66110240	chr12:66499163-66503533	chr12:66105383-66109753	LLPH|Human_ES_cells	3051
chr12	6609872	6621802	chr12:6726506-6743904	chr12:6617340-6634738	COPS7A|Human_ES_cells	4462
chr12	6609872	6621802	chr12:6726506-6743904	chr12:6617340-6634738	PIANP|Human_ES_cells	4462
chr12	6630531	6633724	chr12:6726506-6743904	chr12:6617340-6634738	COPS7A|Human_ES_cells	3193
chr12	6630531	6633724	chr12:6726506-6743904	chr12:6617340-6634738	PIANP|Human_ES_cells	3193
chr12	6745359	6747000	chr12:6849589-6859758	chr12:6740423-6750592	ATN1;ENO2|Human_ES_cells	1641
chr12	69005257	69009595	chr12:69397916-69404645	chr12:69004136-69010865	LYZ|Human_ES_cells	4338
chr12	6950756	6957042	chr12:7058415-7071003	chr12:6949252-6961840	CLSTN3;RBP5|Human_ES_cells	6286
chr12	75812070	75816953	chr12:76206974-76211381	chr12:75813194-75817601	PHLDA1|Human_ES_cells	3759
chr12	7637738	7640503	chr12:7786816-7790537	chr12:7634220-7637941	FAM90A1|Human_ES_cells	203
chr12	773540	774939	chr12:880818-886060	chr12:771652-776894	NINJ2|Human_ES_cells	1399
chr12	80185966	80189399	chr12:80577029-80581432	chr12:80183249-80187652	PAWR|Human_ES_cells	1686
chr12	82963969	82964990	chr12:83357964-83363039	chr12:82964185-82969260	TMTC2|Human_ES_cells	805
chr12	85420314	85425411	chr12:85813549-85818704	chr12:85419771-85424926	ALX1|Human_ES_cells	4612
chr12	8890028	8891277	chr12:9040289-9044822	chr12:8887693-8892226	A2ML1|Human_ES_cells	1249
chr12	8890028	8891277	chr12:9040289-9044822	chr12:8887693-8892226	AICDA|Human_ES_cells	1249
chr12	89016532	89017512	chr12:89408101-89412702	chr12:89014324-89018925	POC1B-GALNT4;POC1B;GALNT4|Human_ES_cells	980
chr12	91137057	91143858	chr12:91533268-91539208	chr12:91139491-91145431	EPYC|Human_ES_cells	4367
chr12	93740483	93743760	chr12:94136602-94141244	chr12:93742826-93747468	SOCS2|Human_ES_cells	934
chr12	93894251	93896000	chr12:94288242-94291937	chr12:93894466-93898161	SOCS2|Human_ES_cells	1534
chr12	94025053	94027869	chr12:94420705-94428767	chr12:94026929-94034991	SOCS2|Human_ES_cells	940
chr12	94100911	94103186	chr12:94491389-94494789	chr12:94097613-94101013	SOCS2|Human_ES_cells	102
chr12	94100911	94103186	chr12:94494790-94498745	chr12:94101014-94104969	SOCS2|Human_ES_cells	2172
chr12	94260379	94269022	chr12:94661279-94666372	chr12:94267503-94272596	PLXNC1|Human_ES_cells	1519
chr12	94532948	94533708	chr12:94924574-94928919	chr12:94530798-94535143	PLXNC1|Human_ES_cells	760
chr12	95646171	95648073	chr12:96036541-96040491	chr12:95642765-95646715	NTN4|Human_ES_cells	544
chr12	95646171	95648073	chr12:96036541-96040491	chr12:95642765-95646715	RP11-536G4.1|Human_ES_cells	544
chr12	98489130	98493996	chr12:98880662-98885487	chr12:98486884-98491709	IKBIP;APAF1|Human_ES_cells	2579
chr13	102591585	102592982	chr13:103239542-103245876	chr13:102587192-102593526	KDELC1;BIVM|Human_ES_cells	1397
chr13	106880858	106883900	chr13:107530483-107538380	chr13:106878135-106886032	EFNB2|Human_ES_cells	3042
chr13	110243062	110245859	chr13:110896004-110900471	chr13:110243657-110248124	ING1;CARS2|Human_ES_cells	2202
chr13	110409441	110414660	chr13:111066640-111072800	chr13:110414293-110420453	COL4A1;COL4A2|Human_ES_cells	367
chr13	110446565	110451577	chr13:111102536-111109036	chr13:110450189-110456689	RAB20|Human_ES_cells	1388
chr13	110540860	110541727	chr13:111189997-111193707	chr13:110537650-110541360	RAB20|Human_ES_cells	500
chr13	110540860	110541727	chr13:111193708-111197317	chr13:110541361-110544970	RAB20|Human_ES_cells	366
chr13	111066243	111068132	chr13:111714447-111719602	chr13:111062100-111067255	LINC00346|Human_ES_cells	1012
chr13	111151475	111156036	chr13:111806829-111810668	chr13:111154482-111158321	RAB20|Human_ES_cells	1554
chr13	111200713	111206668	chr13:111847122-111854455	chr13:111194775-111202108	ARHGEF7|Human_ES_cells	1395
chr13	111657410	111659455	chr13:112308415-112312227	chr13:111656068-111659880	SOX1|Human_ES_cells	2045
chr13	112158544	112162469	chr13:112812188-112820234	chr13:112157874-112165920	SOX1|Human_ES_cells	3925
chr13	112702115	112705757	chr13:113354437-113364522	chr13:112700123-112710208	MCF2L|Human_ES_cells	3642
chr13	112708886	112714759	chr13:113354437-113364522	chr13:112700123-112710208	MCF2L|Human_ES_cells	1322
chr13	112812003	112813416	chr13:113460452-113468284	chr13:112806138-112813970	C13orf35|Human_ES_cells	1413
chr13	112885169	112886516	chr13:113540587-113544571	chr13:112886273-112890257	ATP11A|Human_ES_cells	243
chr13	112885169	112886516	chr13:113540587-113544571	chr13:112886273-112890257	C13orf35|Human_ES_cells	243
chr13	112942085	112945008	chr13:113593055-113607379	chr13:112938741-112953065	F10|Human_ES_cells	2923
chr13	112994044	113004829	chr13:113654491-113662070	chr13:113000177-113007756	PROZ|Human_ES_cells	4652
chr13	113012867	113014674	chr13:113662071-113670730	chr13:113007757-113016416	PROZ|Human_ES_cells	1807
chr13	113018214	113024865	chr13:113670731-113677737	chr13:113016417-113023423	PROZ|Human_ES_cells	5209
chr13	113018214	113024865	chr13:113677738-113682662	chr13:113023424-113028348	PROZ|Human_ES_cells	1441
chr13	113026054	113028840	chr13:113677738-113682662	chr13:113023424-113028348	PROZ|Human_ES_cells	2294
chr13	113026054	113028840	chr13:113682663-113700669	chr13:113028349-113046355	F7;AL137002.1|Human_ES_cells	491
chr13	113026054	113028840	chr13:113682663-113700669	chr13:113028349-113046355	TFDP1|Human_ES_cells	491
chr13	113148706	113154044	chr13:113804395-113810693	chr13:113150081-113156379	TMCO3;DCUN1D2|Human_ES_cells	3963
chr13	113400295	113401984	chr13:114050235-114057124	chr13:113395920-113402809	PROZ|Human_ES_cells	1689
chr13	113531268	113532805	chr13:114184210-114194998	chr13:113529895-113540683	ADPRHL1|Human_ES_cells	1537
chr13	113543535	113549807	chr13:114194999-114205211	chr13:113540684-113550896	TMCO3;DCUN1D2|Human_ES_cells	6272
chr13	113834108	113836205	chr13:114538548-114557094	chr13:113835575-113854121	CDC16|Human_ES_cells	630
chr13	113834108	113836205	chr13:114538548-114557094	chr13:113835575-113854121	TMEM255B|Human_ES_cells	630
chr13	114061779	114069866	chr13:114821149-114831389	chr13:114055674-114065914	ATP4B;GRK1|Human_ES_cells	4135
chr13	114061779	114069866	chr13:114821149-114831389	chr13:114055674-114065914	CDC16|Human_ES_cells	4135
chr13	114061779	114069866	chr13:114821149-114831389	chr13:114055674-114065914	GAS6|Human_ES_cells	4135
chr13	114061779	114069866	chr13:114821149-114831389	chr13:114055674-114065914	RASA3|Human_ES_cells	4135
chr13	114061779	114069866	chr13:114821149-114831389	chr13:114055674-114065914	TMEM255B|Human_ES_cells	4135
chr13	114075937	114081706	chr13:114839416-114842609	chr13:114073941-114077134	RASA3|Human_ES_cells	1197
chr13	114096684	114099672	chr13:114863783-114871648	chr13:114098308-114106173	GAS6|Human_ES_cells	1364
chr13	114099944	114103402	chr13:114863783-114871648	chr13:114098308-114106173	GAS6|Human_ES_cells	3458
chr13	114117774	114120279	chr13:114882038-114886797	chr13:114116563-114121322	GAS6|Human_ES_cells	2505
chr13	114120442	114124478	chr13:114882038-114886797	chr13:114116563-114121322	GAS6|Human_ES_cells	880
chr13	114120442	114124478	chr13:114886798-114890416	chr13:114121323-114124941	CDC16|Human_ES_cells	3155
chr13	114120442	114124478	chr13:114886798-114890416	chr13:114121323-114124941	GAS6|Human_ES_cells	3155
chr13	114120442	114124478	chr13:114886798-114890416	chr13:114121323-114124941	TMEM255B|Human_ES_cells	3155
chr13	20414728	20415754	chr13:20988622-20992765	chr13:20414483-20418626	GJB6|Human_ES_cells	1026
chr13	20677859	20679566	chr13:21252782-21261181	chr13:20678643-20687042	IL17D|Human_ES_cells	923
chr13	20997046	20999380	chr13:21568828-21574368	chr13:20994689-21000229	MRP63;SKA3|Human_ES_cells	2334
chr13	23545742	23548526	chr13:24113796-24120784	chr13:23539657-23546645	SACS|Human_ES_cells	903
chr13	23694919	23697005	chr13:24267016-24270223	chr13:23692877-23696084	SACS|Human_ES_cells	1165
chr13	23772192	23773745	chr13:24347627-24350917	chr13:23773488-23776778	TNFRSF19|Human_ES_cells	257
chr13	24981704	24982580	chr13:25555640-25563949	chr13:24981502-24989811	ATP12A|Human_ES_cells	876
chr13	25681671	25686803	chr13:26258536-26263773	chr13:25684398-25689635	AL138815.2|Human_ES_cells	2405
chr13	25759018	25760133	chr13:26332856-26337314	chr13:25758718-25763176	AL138815.2|Human_ES_cells	1115
chr13	30111780	30116872	chr13:30685872-30689094	chr13:30111735-30114957	UBL3|Human_ES_cells	3177
chr13	30111780	30116872	chr13:30689095-30693063	chr13:30114958-30118926	UBL3|Human_ES_cells	1914
chr13	30445134	30446895	chr13:31014257-31019281	chr13:30440120-30445144	KATNAL1|Human_ES_cells	10
chr13	30461370	30467680	chr13:31035957-31039274	chr13:30461820-30465137	USPL1;HMGB1|Human_ES_cells	3317
chr13	33136343	33142793	chr13:33708793-33713237	chr13:33134656-33139100	KL|Human_ES_cells	2757
chr13	36695580	36699508	chr13:37269196-37273875	chr13:36695059-36699738	SPG20|Human_ES_cells	3928
chr13	37126077	37128808	chr13:37694629-37704946	chr13:37120492-37130809	TRPC4|Human_ES_cells	2731
chr13	40648567	40649646	chr13:41222187-41226565	chr13:40648050-40652428	AL133318.1|Human_ES_cells	1079
chr13	41693734	41697598	chr13:42268108-42271715	chr13:41693972-41697579	AKAP11|Human_ES_cells	3607
chr13	41693734	41697598	chr13:42268108-42271715	chr13:41693972-41697579	VWA8|Human_ES_cells	3607
chr13	43136985	43137906	chr13:43708788-43714374	chr13:43134652-43140238	ENOX1|Human_ES_cells	921
chr13	44050918	44054465	chr13:44623842-44626884	chr13:44049706-44052748	SERP2|Human_ES_cells	1830
chr13	44091796	44095379	chr13:44661265-44668042	chr13:44087129-44093906	SERP2|Human_ES_cells	2110
chr13	44235882	44240375	chr13:44810681-44815310	chr13:44236545-44241174	SERP2|Human_ES_cells	3830
chr13	44248491	44251392	chr13:44819848-44824986	chr13:44245712-44250850	SERP2|Human_ES_cells	2359
chr13	44292996	44295026	chr13:44865600-44872286	chr13:44291464-44298150	SERP2|Human_ES_cells	2030
chr13	44330050	44334595	chr13:44903553-44907697	chr13:44329417-44333561	SMIM2|Human_ES_cells	3511
chr13	44361801	44364560	chr13:44928157-44936988	chr13:44354021-44362852	SERP2|Human_ES_cells	1051
chr13	44393914	44398853	chr13:44965659-44975463	chr13:44391523-44401327	SERP2|Human_ES_cells	4939
chr13	44393914	44398853	chr13:44965659-44975463	chr13:44391523-44401327	SMIM2|Human_ES_cells	4939
chr13	44915960	44921008	chr13:45488129-45492796	chr13:44913994-44918661	TSC22D1|Human_ES_cells	2701
chr13	46386434	46387701	chr13:46956512-46966568	chr13:46382377-46392433	KIAA0226L|Human_ES_cells	1267
chr13	46515617	46518012	chr13:47089036-47093531	chr13:46514901-46519396	LRCH1|Human_ES_cells	2395
chr13	46593588	46597028	chr13:47171142-47177726	chr13:46597007-46603591	LRCH1|Human_ES_cells	21
chr13	46654684	46656490	chr13:47223088-47230661	chr13:46648953-46656526	LRCH1|Human_ES_cells	1806
chr13	46664860	46667199	chr13:47238941-47243082	chr13:46664806-46668947	LRCH1|Human_ES_cells	2339
chr13	49606428	49607635	chr13:50177256-50183545	chr13:49603120-49609409	PHF11|Human_ES_cells	1207
chr13	50385463	50388829	chr13:50961890-50965828	chr13:50387754-50391692	RNASEH2B|Human_ES_cells	1075
chr13	50385463	50388829	chr13:50961890-50965828	chr13:50387754-50391692	SPRYD7|Human_ES_cells	1075
chr13	50594025	50595811	chr13:51168669-51174050	chr13:50594533-50599914	RNASEH2B|Human_ES_cells	1278
chr13	50988847	50992280	chr13:51563422-51566913	chr13:50989286-50992777	FAM124A|Human_ES_cells	2994
chr13	53067859	53069965	chr13:53637972-53642103	chr13:53063837-53067968	OLFM4|Human_ES_cells	109
chr13	53067859	53069965	chr13:53637972-53642103	chr13:53063837-53067968	PCDH8|Human_ES_cells	109
chr13	53067859	53069965	chr13:53642104-53647819	chr13:53067969-53073684	OLFM4|Human_ES_cells	1996
chr13	59749613	59752261	chr13:60324167-60331668	chr13:59750033-59757534	TDRD3|Human_ES_cells	2228
chr13	74324098	74326312	chr13:74898944-74902827	chr13:74324807-74328690	AL355390.1|Human_ES_cells	1505
chr13	74554214	74557385	chr13:75130010-75133753	chr13:74555873-74559616	AL355390.1|Human_ES_cells	1512
chr13	91133793	91140863	chr13:91785937-91791228	chr13:91133683-91138974	GPC5|Human_ES_cells	5181
chr13	94967169	94969170	chr13:95614367-95621509	chr13:94962113-94969255	SOX21|Human_ES_cells	2001
chr13	97114731	97115854	chr13:97766989-97770156	chr13:97114735-97117902	MBNL2|Human_ES_cells	1119
chr13	97233140	97237901	chr13:97888285-97893700	chr13:97236031-97241446	RAP2A|Human_ES_cells	1870
chr13	98197884	98203751	chr13:98855638-98859313	chr13:98203384-98207059	FARP1|Human_ES_cells	367
chr13	98270592	98278765	chr13:98926629-98931903	chr13:98274375-98279649	RNF113B|Human_ES_cells	4390
chr13	98283982	98287214	chr13:98936554-98946402	chr13:98284300-98294148	FARP1|Human_ES_cells	2914
chr13	98323663	98330177	chr13:98978605-98982550	chr13:98326351-98330296	FARP1|Human_ES_cells	3826
chr13	99657058	99659912	chr13:100306859-100313593	chr13:99654605-99661339	ZIC5;ZIC2|Human_ES_cells	2854
chr14	100284018	100287025	chr14:100749465-100753200	chr14:100283128-100286863	DEGS2|Human_ES_cells	2845
chr14	100284018	100287025	chr14:100749465-100753200	chr14:100283128-100286863	YY1|Human_ES_cells	2845
chr14	100545209	100548074	chr14:101007022-101019936	chr14:100540685-100553599	SLC25A29|Human_ES_cells	2865
chr14	100662356	100671827	chr14:101135943-101145206	chr14:100669606-100678869	AL117190.3|Human_ES_cells	2221
chr14	100662356	100671827	chr14:101135943-101145206	chr14:100669606-100678869	RTL1|Human_ES_cells	2221
chr14	101175384	101180477	chr14:101644253-101654568	chr14:101177916-101188231	AL117190.3|Human_ES_cells	2561
chr14	101222937	101229786	chr14:101682177-101691762	chr14:101215840-101225425	BEGAIN|Human_ES_cells	2488
chr14	101222937	101229786	chr14:101682177-101691762	chr14:101215840-101225425	DIO3|Human_ES_cells	2488
chr14	101231896	101237680	chr14:101698174-101704053	chr14:101231837-101237716	DIO3|Human_ES_cells	5784
chr14	101231896	101237680	chr14:101698174-101704053	chr14:101231837-101237716	RTL1|Human_ES_cells	5784
chr14	101456597	101459766	chr14:101924358-101929618	chr14:101458021-101463281	DIO3|Human_ES_cells	1745
chr14	102078641	102093093	chr14:102545044-102549656	chr14:102078707-102083319	ZNF839|Human_ES_cells	4612
chr14	102078641	102093093	chr14:102549657-102554823	chr14:102083320-102088486	ZNF839|Human_ES_cells	5166
chr14	102078641	102093093	chr14:102554824-102558674	chr14:102088487-102092337	HSP90AA1;WDR20|Human_ES_cells	3850
chr14	102078641	102093093	chr14:102554824-102558674	chr14:102088487-102092337	ZNF839|Human_ES_cells	3850
chr14	102078641	102093093	chr14:102558675-102563077	chr14:102092338-102096740	ZNF839|Human_ES_cells	755
chr14	102095506	102098191	chr14:102558675-102563077	chr14:102092338-102096740	ZNF839|Human_ES_cells	1234
chr14	102095506	102098191	chr14:102563078-102566239	chr14:102096741-102099902	HSP90AA1;WDR20|Human_ES_cells	1450
chr14	102294645	102295687	chr14:102758284-102763533	chr14:102291947-102297196	ZNF839|Human_ES_cells	1042
chr14	102516342	102518922	chr14:102978101-102984346	chr14:102511764-102518009	TRAF3|Human_ES_cells	1667
chr14	102516342	102518922	chr14:102978101-102984346	chr14:102511764-102518009	ZNF839|Human_ES_cells	1667
chr14	102516342	102518922	chr14:102984347-102990787	chr14:102518010-102524450	RCOR1|Human_ES_cells	912
chr14	102516342	102518922	chr14:102984347-102990787	chr14:102518010-102524450	TRAF3|Human_ES_cells	912
chr14	102516342	102518922	chr14:102984347-102990787	chr14:102518010-102524450	ZNF839|Human_ES_cells	912
chr14	102522673	102528301	chr14:102984347-102990787	chr14:102518010-102524450	RCOR1|Human_ES_cells	1777
chr14	102522673	102528301	chr14:102984347-102990787	chr14:102518010-102524450	TRAF3|Human_ES_cells	1777
chr14	102522673	102528301	chr14:102984347-102990787	chr14:102518010-102524450	ZNF839|Human_ES_cells	1777
chr14	102522673	102528301	chr14:102990788-102995116	chr14:102524451-102528779	ANKRD9|Human_ES_cells	3850
chr14	102574204	102575929	chr14:103034858-103041292	chr14:102568521-102574955	ANKRD9|Human_ES_cells	751
chr14	102574204	102575929	chr14:103034858-103041292	chr14:102568521-102574955	RCOR1|Human_ES_cells	751
chr14	102574204	102575929	chr14:103034858-103041292	chr14:102568521-102574955	ZNF839|Human_ES_cells	751
chr14	102823656	102832021	chr14:103285069-103292735	chr14:102818732-102826398	TRAF3|Human_ES_cells	2742
chr14	103014530	103016883	chr14:103482097-103486140	chr14:103015760-103019803	CDC42BPB|Human_ES_cells	1123
chr14	103401020	103404626	chr14:103869800-103872996	chr14:103403463-103406659	EIF5|Human_ES_cells	1163
chr14	103401020	103404626	chr14:103869800-103872996	chr14:103403463-103406659	MARK3|Human_ES_cells	1163
chr14	103401020	103404626	chr14:103869800-103872996	chr14:103403463-103406659	TNFAIP2|Human_ES_cells	1163
chr14	103593255	103595939	chr14:104058065-104067895	chr14:103591728-103601558	APOPT1;BAG5;KLC1;RP11-73M18.2|Human_ES_cells	2684
chr14	103593255	103595939	chr14:104058065-104067895	chr14:103591728-103601558	MARK3|Human_ES_cells	2684
chr14	103854401	103858153	chr14:104323927-104331964	chr14:103857590-103865627	RD3L|Human_ES_cells	563
chr14	104205560	104208173	chr14:104663797-104674322	chr14:104197460-104207985	C14orf180|Human_ES_cells	2425
chr14	104274797	104275933	chr14:104741811-104745277	chr14:104275474-104278940	C14orf144|Human_ES_cells	459
chr14	104290390	104296660	chr14:104758096-104761530	chr14:104291759-104295193	C14orf180|Human_ES_cells	3434
chr14	104382883	104385563	chr14:104847412-104854805	chr14:104381075-104388468	C14orf144|Human_ES_cells	2680
chr14	104649222	104652445	chr14:105112311-105126292	chr14:104645974-104659955	INF2|Human_ES_cells	3223
chr14	104734295	104737213	chr14:105192423-105211917	chr14:104726086-104745580	ADSSL1|Human_ES_cells	2918
chr14	105282085	105283082	chr14:105746839-105750226	chr14:105280502-105283889	BTBD6|Human_ES_cells	997
chr14	21555058	21559723	chr14:22021038-22025679	chr14:21552907-21557548	CHD8|Human_ES_cells	2490
chr14	21555058	21559723	chr14:22021038-22025679	chr14:21552907-21557548	METTL3|Human_ES_cells	2490
chr14	21555058	21559723	chr14:22021038-22025679	chr14:21552907-21557548	SALL2|Human_ES_cells	2490
chr14	21555058	21559723	chr14:22025680-22031452	chr14:21557549-21563321	SUPT16H|Human_ES_cells	2174
chr14	22387613	22388595	chr14:22856258-22859292	chr14:22387855-22390888	AE000662.92|Human_ES_cells	740
chr14	22992646	22998179	chr14:23460664-23464088	chr14:22991455-22994879	CDH24|Human_ES_cells	2233
chr14	22992646	22998179	chr14:23460664-23464088	chr14:22991455-22994879	PSMB5;PSMB11|Human_ES_cells	2233
chr14	23067894	23074027	chr14:23538920-23543644	chr14:23069711-23074435	ACIN1;C14orf119|Human_ES_cells	4316
chr14	23283320	23287568	chr14:23756513-23767134	chr14:23287304-23297925	AL049829.1;PABPN1|Human_ES_cells	264
chr14	23692846	23697706	chr14:24162690-24166282	chr14:23693481-23697073	DHRS4-AS1|Human_ES_cells	3592
chr14	23692846	23697706	chr14:24166283-24170586	chr14:23697074-23701377	DHRS4|Human_ES_cells	632
chr14	23932547	23934259	chr14:24394277-24403601	chr14:23925068-23934392	DHRS2|Human_ES_cells	1712
chr14	24006564	24008630	chr14:24476034-24481455	chr14:24006825-24012246	CPNE6|Human_ES_cells	1805
chr14	24006564	24008630	chr14:24476034-24481455	chr14:24006825-24012246	DCAF11;NRL|Human_ES_cells	1805
chr14	24006564	24008630	chr14:24476034-24481455	chr14:24006825-24012246	DHRS4|Human_ES_cells	1805
chr14	24006564	24008630	chr14:24476034-24481455	chr14:24006825-24012246	IRF9|Human_ES_cells	1805
chr14	24006564	24008630	chr14:24476034-24481455	chr14:24006825-24012246	PCK2|Human_ES_cells	1805
chr14	24006564	24008630	chr14:24476034-24481455	chr14:24006825-24012246	RP11-468E2.4;RNF31;PSME2|Human_ES_cells	1805
chr14	24006564	24008630	chr14:24476034-24481455	chr14:24006825-24012246	RP11-468E2.6|Human_ES_cells	1805
chr14	24006564	24008630	chr14:24476034-24481455	chr14:24006825-24012246	TSSK4|Human_ES_cells	1805
chr14	35340651	35343329	chr14:35810725-35814301	chr14:35341519-35345095	NFKBIA|Human_ES_cells	1810
chr14	35351608	35353829	chr14:35818352-35829094	chr14:35349146-35359888	PSMA6|Human_ES_cells	2221
chr14	36646341	36648804	chr14:37114217-37121683	chr14:36645012-36652478	NKX2-1|Human_ES_cells	2463
chr14	36646341	36648804	chr14:37114217-37121683	chr14:36645012-36652478	NKX2-8|Human_ES_cells	2463
chr14	50081318	50084363	chr14:50542187-50549238	chr14:50075469-50082520	ARF6|Human_ES_cells	1202
chr14	50333956	50339267	chr14:50803317-50807431	chr14:50336599-50340713	ATL1|Human_ES_cells	2668
chr14	50333956	50339267	chr14:50803317-50807431	chr14:50336599-50340713	MAP4K5|Human_ES_cells	2668
chr14	51506743	51510242	chr14:51972902-51976731	chr14:51506184-51510013	AL358333.1|Human_ES_cells	3270
chr14	51506743	51510242	chr14:51972902-51976731	chr14:51506184-51510013	FRMD6|Human_ES_cells	3270
chr14	54649575	54655995	chr14:55115221-55119168	chr14:54648503-54652450	SAMD4A|Human_ES_cells	2875
chr14	54683420	54688448	chr14:55147422-55151941	chr14:54680704-54685223	SAMD4A|Human_ES_cells	1803
chr14	54683420	54688448	chr14:55151942-55156895	chr14:54685224-54690177	SAMD4A|Human_ES_cells	3224
chr14	54771462	54777195	chr14:55237219-55245233	chr14:54770501-54778515	CGRRF1|Human_ES_cells	5733
chr14	55136493	55138465	chr14:55602156-55609553	chr14:55135438-55142835	DLGAP5|Human_ES_cells	1972
chr14	58661330	58663122	chr14:59126076-59130420	chr14:58659358-58663702	GPR135|Human_ES_cells	1792
chr14	58764402	58766829	chr14:59230822-59234256	chr14:58764104-58767538	DAAM1|Human_ES_cells	2427
chr14	58864426	58866913	chr14:59327128-59333533	chr14:58860410-58866815	KIAA0586;TIMM9|Human_ES_cells	2389
chr14	59158422	59163683	chr14:59624728-59628973	chr14:59158010-59162255	L3HYPDH;JKAMP|Human_ES_cells	3833
chr14	59963645	59966124	chr14:60430500-60433911	chr14:59963782-59967193	DHRS7|Human_ES_cells	2342
chr14	60163705	60166439	chr14:60628530-60632948	chr14:60161812-60166230	PCNXL4|Human_ES_cells	2525
chr14	60615750	60618742	chr14:61073115-61084106	chr14:60606397-60617388	TMEM30B|Human_ES_cells	1638
chr14	60963242	60965232	chr14:61425150-61434150	chr14:60958432-60967432	SIX4|Human_ES_cells	1990
chr14	61032941	61035149	chr14:61497853-61501767	chr14:61031135-61035049	SIX1|Human_ES_cells	2108
chr14	61475558	61478231	chr14:61941472-61946864	chr14:61474754-61480146	HIF1A|Human_ES_cells	2673
chr14	61475558	61478231	chr14:61941472-61946864	chr14:61474754-61480146	RP11-47I22.3|Human_ES_cells	2673
chr14	61475558	61478231	chr14:61941472-61946864	chr14:61474754-61480146	SNAPC1|Human_ES_cells	2673
chr14	61560982	61563847	chr14:62026721-62034780	chr14:61560003-61568062	RP11-47I22.4|Human_ES_cells	2865
chr14	64195664	64199833	chr14:64665043-64668640	chr14:64198325-64201922	AKAP5|Human_ES_cells	1508
chr14	65228079	65232359	chr14:65696754-65700030	chr14:65230036-65233312	FUT8|Human_ES_cells	2323
chr14	65420293	65423589	chr14:65879868-65888525	chr14:65413150-65421807	CTD-2014B16.3|Human_ES_cells	1514
chr14	67938547	67946660	chr14:68406003-68410700	chr14:67939286-67943983	ZFP36L1|Human_ES_cells	4697
chr14	67938547	67946660	chr14:68410701-68414647	chr14:67943984-67947930	ZFP36L1|Human_ES_cells	2676
chr14	68039202	68045054	chr14:68500126-68508872	chr14:68033409-68042155	ZFP36L1|Human_ES_cells	2953
chr14	68231013	68234421	chr14:68697045-68700268	chr14:68230328-68233551	ZFP36L1|Human_ES_cells	2538
chr14	68243764	68254654	chr14:68713386-68717661	chr14:68246669-68250944	ZFP36L1|Human_ES_cells	4275
chr14	68259636	68266369	chr14:68725071-68728759	chr14:68258354-68262042	ZFP36L1|Human_ES_cells	2406
chr14	68305435	68315117	chr14:68780143-68785009	chr14:68313426-68318292	ZFP36L1|Human_ES_cells	1691
chr14	68560426	68573913	chr14:69030038-69034074	chr14:68563321-68567357	ZFP36L1|Human_ES_cells	4036
chr14	68576700	68581626	chr14:69046102-69051638	chr14:68579385-68584921	ZFP36L1|Human_ES_cells	2241
chr14	68582873	68595955	chr14:69046102-69051638	chr14:68579385-68584921	ZFP36L1|Human_ES_cells	2048
chr14	69765679	69770280	chr14:70235736-70239658	chr14:69769019-69772941	KIAA0247|Human_ES_cells	1261
chr14	71354362	71356840	chr14:71822250-71825382	chr14:71355533-71358665	SIPA1L1|Human_ES_cells	1307
chr14	71649476	71652696	chr14:72119376-72124359	chr14:71652659-71657642	AC004817.1|Human_ES_cells	37
chr14	72599692	72600414	chr14:73065044-73070429	chr14:72598336-72603721	DPF3|Human_ES_cells	722
chr14	73770442	73775638	chr14:74241076-74244998	chr14:73774373-73778295	PAPLN|Human_ES_cells	1265
chr14	74562342	74564078	chr14:75029033-75032978	chr14:74562330-74566275	NPC2;ISCA2|Human_ES_cells	1736
chr14	74569278	74575810	chr14:75036378-75041556	chr14:74569675-74574853	NPC2;ISCA2|Human_ES_cells	5178
chr14	74593088	74596148	chr14:75049674-75062844	chr14:74582971-74596141	NPC2;ISCA2|Human_ES_cells	3053
chr14	75145184	75150161	chr14:75612579-75617434	chr14:75145876-75150731	FOS|Human_ES_cells	4285
chr14	75252238	75253440	chr14:75714938-75721490	chr14:75248235-75254787	TMED10|Human_ES_cells	1202
chr14	75306769	75309247	chr14:75770693-75776169	chr14:75303990-75309466	BATF|Human_ES_cells	2478
chr14	75306769	75309247	chr14:75770693-75776169	chr14:75303990-75309466	JDP2|Human_ES_cells	2478
chr14	75306769	75309247	chr14:75770693-75776169	chr14:75303990-75309466	NEK9|Human_ES_cells	2478
chr14	75418867	75420209	chr14:75876476-75886765	chr14:75409773-75420062	ZC2HC1C|Human_ES_cells	1195
chr14	76089759	76092039	chr14:76550246-76561041	chr14:76083903-76094698	ESRRB|Human_ES_cells	2280
chr14	76900047	76903205	chr14:77364905-77378986	chr14:76898562-76912643	IRF2BPL|Human_ES_cells	3158
chr14	76900047	76903205	chr14:77364905-77378986	chr14:76898562-76912643	RP11-463C8.4;KIAA1737|Human_ES_cells	3158
chr14	76900047	76903205	chr14:77364905-77378986	chr14:76898562-76912643	TMEM63C|Human_ES_cells	3158
chr14	76912576	76915619	chr14:77364905-77378986	chr14:76898562-76912643	IRF2BPL|Human_ES_cells	67
chr14	76912576	76915619	chr14:77364905-77378986	chr14:76898562-76912643	RP11-463C8.4;KIAA1737|Human_ES_cells	67
chr14	76912576	76915619	chr14:77364905-77378986	chr14:76898562-76912643	TMEM63C|Human_ES_cells	67
chr14	76912576	76915619	chr14:77378987-77393768	chr14:76912644-76927425	IRF2BPL|Human_ES_cells	2975
chr14	76935006	76942761	chr14:77398924-77402068	chr14:76932581-76935725	IRF2BPL|Human_ES_cells	719
chr14	76935006	76942761	chr14:77402069-77406497	chr14:76935726-76940154	IRF2BPL|Human_ES_cells	4428
chr14	76935006	76942761	chr14:77406498-77413744	chr14:76940155-76947401	IRF2BPL|Human_ES_cells	2606
chr14	77069431	77072316	chr14:77534105-77543042	chr14:77067762-77076699	TMEM63C|Human_ES_cells	2885
chr14	77371423	77372861	chr14:77832273-77839397	chr14:77365930-77373054	AC007375.1;ZDHHC22|Human_ES_cells	1438
chr14	77371423	77372861	chr14:77832273-77839397	chr14:77365930-77373054	GSTZ1;POMT2|Human_ES_cells	1438
chr14	77371423	77372861	chr14:77832273-77839397	chr14:77365930-77373054	ISM2|Human_ES_cells	1438
chr14	81233525	81235855	chr14:81701300-81705060	chr14:81234956-81238716	STON2|Human_ES_cells	899
chr14	89039758	89042288	chr14:89504144-89508639	chr14:89037800-89042295	FOXN3|Human_ES_cells	2530
chr14	89205190	89209626	chr14:89671753-89675642	chr14:89205409-89209298	EFCAB11;TDP1|Human_ES_cells	3889
chr14	89205190	89209626	chr14:89675643-89680248	chr14:89209299-89213904	RP11-944C7.1|Human_ES_cells	327
chr14	89427799	89432531	chr14:89892708-89897679	chr14:89426364-89431335	FOXN3|Human_ES_cells	3536
chr14	89699814	89703590	chr14:90163405-90170666	chr14:89697061-89704322	FOXN3|Human_ES_cells	3776
chr14	89699814	89703590	chr14:90163405-90170666	chr14:89697061-89704322	RP11-944C7.1|Human_ES_cells	3776
chr14	91366633	91374214	chr14:91835995-91840502	chr14:91369651-91374158	CCDC88C|Human_ES_cells	4507
chr14	91366633	91374214	chr14:91840503-91848103	chr14:91374159-91381759	CCDC88C|Human_ES_cells	55
chr14	91379020	91385489	chr14:91840503-91848103	chr14:91374159-91381759	CCDC88C|Human_ES_cells	2739
chr14	96145018	96146805	chr14:96607154-96611646	chr14:96140817-96145309	DKFZP434O1614|Human_ES_cells	291
chr14	96145018	96146805	chr14:96611647-96614848	chr14:96145310-96148511	RP11-1070N10.3|Human_ES_cells	1495
chr14	99517116	99519098	chr14:99969913-99991248	chr14:99503576-99524911	SETD3;CCNK|Human_ES_cells	1982
chr14	99519473	99526020	chr14:99969913-99991248	chr14:99503576-99524911	SETD3;CCNK|Human_ES_cells	5438
chr14	99662791	99665342	chr14:100123824-100135031	chr14:99657487-99668694	CYP46A1|Human_ES_cells	2551
chr14	99662791	99665342	chr14:100123824-100135031	chr14:99657487-99668694	EML1|Human_ES_cells	2551
chr15	100113139	100116218	chr15:100651605-100657695	chr15:100111400-100117490	ADAMTS17|Human_ES_cells	3079
chr15	100763614	100767227	chr15:101301648-101305757	chr15:100761443-100765552	LRRK1|Human_ES_cells	1938
chr15	100763614	100767227	chr15:101305758-101311235	chr15:100765553-100771030	ADAMTS17|Human_ES_cells	1674
chr15	100769859	100774402	chr15:101305758-101311235	chr15:100765553-100771030	ADAMTS17|Human_ES_cells	1171
chr15	100878835	100881102	chr15:101421221-101425352	chr15:100881016-100885147	LRRK1|Human_ES_cells	86
chr15	100900348	100904157	chr15:101439314-101443347	chr15:100899109-100903142	LRRK1|Human_ES_cells	2794
chr15	100900348	100904157	chr15:101443348-101446628	chr15:100903143-100906423	VIMP|Human_ES_cells	1014
chr15	101012151	101015408	chr15:101547253-101555911	chr15:101007048-101015706	ALDH1A3|Human_ES_cells	3257
chr15	101012151	101015408	chr15:101547253-101555911	chr15:101007048-101015706	CHSY1|Human_ES_cells	3257
chr15	101012151	101015408	chr15:101547253-101555911	chr15:101007048-101015706	LRRK1|Human_ES_cells	3257
chr15	101062744	101066173	chr15:101601059-101608667	chr15:101060854-101068462	CHSY1|Human_ES_cells	3429
chr15	101066586	101072737	chr15:101601059-101608667	chr15:101060854-101068462	CHSY1|Human_ES_cells	1876
chr15	101088154	101093208	chr15:101627864-101633050	chr15:101087659-101092845	CHSY1|Human_ES_cells	4691
chr15	101125147	101129790	chr15:101667148-101677880	chr15:101126943-101137675	CHSY1|Human_ES_cells	2847
chr15	101137754	101141641	chr15:101677881-101691667	chr15:101137676-101151462	CHSY1|Human_ES_cells	3887
chr15	22785150	22788496	chr15:23082423-23090795	chr15:22782272-22790644	NIPA2|Human_ES_cells	3346
chr15	22948283	22949852	chr15:22916927-22924158	chr15:22948909-22956140	NIPA2|Human_ES_cells	943
chr15	22964238	22965259	chr15:22907853-22916926	chr15:22956141-22965214	NIPA2|Human_ES_cells	976
chr15	23858451	23861977	chr15:24106838-24114200	chr15:23861691-23869053	NDN|Human_ES_cells	286
chr15	24772212	24773917	chr15:25015209-25020340	chr15:24770062-24775193	NPAP1|Human_ES_cells	1705
chr15	25970236	25973255	chr15:26215468-26220574	chr15:25970321-25975427	ATP10A|Human_ES_cells	2934
chr15	30921456	30925475	chr15:31207345-31215151	chr15:30915142-30922948	FAN1|Human_ES_cells	1492
chr15	31021553	31026580	chr15:31313244-31318345	chr15:31021041-31026142	MTMR10|Human_ES_cells	4589
chr15	31032213	31034787	chr15:31325145-31328612	chr15:31032942-31036409	FAN1|Human_ES_cells	1845
chr15	32669280	32672759	chr15:32959937-32964829	chr15:32667736-32672628	GREM1|Human_ES_cells	3348
chr15	35697231	35699684	chr15:35989390-35997267	chr15:35697189-35705066	DPH6|Human_ES_cells	2453
chr15	39178792	39183066	chr15:39473312-39479093	chr15:39181111-39186892	THBS1|Human_ES_cells	1955
chr15	40067985	40070665	chr15:40355674-40363551	chr15:40063473-40071350	BUB1B|Human_ES_cells	2680
chr15	40074827	40076027	chr15:40363552-40371120	chr15:40071351-40078919	BUB1B|Human_ES_cells	1200
chr15	40908774	40913137	chr15:41199229-41202808	chr15:40907031-40910610	CHAC1|Human_ES_cells	1836
chr15	41566521	41571685	chr15:41855676-41861155	chr15:41563478-41568957	JMJD7-PLA2G4B;JMJD7;PLA2G4B|Human_ES_cells	2436
chr15	41659339	41662465	chr15:41953757-41957029	chr15:41661559-41664831	AC073657.1|Human_ES_cells	906
chr15	41659339	41662465	chr15:41953757-41957029	chr15:41661559-41664831	SPTBN5|Human_ES_cells	906
chr15	41795102	41798452	chr15:42080224-42088659	chr15:41788026-41796461	JMJD7-PLA2G4B;JMJD7;PLA2G4B|Human_ES_cells	1359
chr15	41795102	41798452	chr15:42080224-42088659	chr15:41788026-41796461	SPTBN5|Human_ES_cells	1359
chr15	43491130	43495308	chr15:43784056-43789241	chr15:43491858-43497043	MAP1A;TP53BP1|Human_ES_cells	3450
chr15	44783800	44785621	chr15:45075707-45079832	chr15:44783509-44787634	PATL2;B2M|Human_ES_cells	1821
chr15	44783800	44785621	chr15:45075707-45079832	chr15:44783509-44787634	TRIM69|Human_ES_cells	1821
chr15	49237580	49240279	chr15:49529986-49533237	chr15:49237789-49241040	FAM227B;DTWD1|Human_ES_cells	2490
chr15	50003035	50004970	chr15:50294229-50298198	chr15:50002032-50006001	FAM227B;DTWD1|Human_ES_cells	1935
chr15	55646898	55670199	chr15:55945758-55950032	chr15:55653560-55657834	DYX1C1|Human_ES_cells	4274
chr15	55646898	55670199	chr15:55945758-55950032	chr15:55653560-55657834	PRTG|Human_ES_cells	4274
chr15	55646898	55670199	chr15:55953394-55958276	chr15:55661196-55666078	PRTG|Human_ES_cells	4882
chr15	55692878	55698882	chr15:55982602-55989992	chr15:55690404-55697794	PRTG|Human_ES_cells	4916
chr15	55692878	55698882	chr15:55989993-55998910	chr15:55697795-55706712	PRTG|Human_ES_cells	1087
chr15	55780629	55788368	chr15:56070341-56074810	chr15:55778143-55782612	CCPG1;C15orf65|Human_ES_cells	1983
chr15	55780629	55788368	chr15:56079227-56084617	chr15:55787029-55792419	DYX1C1|Human_ES_cells	1339
chr15	57213672	57231940	chr15:57513874-57518990	chr15:57221676-57226792	CGNL1|Human_ES_cells	5116
chr15	58986348	58990589	chr15:59277218-59281975	chr15:58985019-58989776	C15ORF31|Human_ES_cells	3428
chr15	60368702	60378137	chr15:60659150-60664723	chr15:60366951-60372524	ANXA2|Human_ES_cells	3822
chr15	62756866	62760026	chr15:63046557-63050179	chr15:62754358-62757980	TLN2|Human_ES_cells	1114
chr15	62756866	62760026	chr15:63050180-63057056	chr15:62757981-62764857	RAB8B|Human_ES_cells	2045
chr15	63253828	63258174	chr15:63548227-63551305	chr15:63256028-63259106	RAB8B|Human_ES_cells	2146
chr15	63435390	63438422	chr15:63727879-63733902	chr15:63435680-63441703	USP3|Human_ES_cells	2742
chr15	63460773	63462043	chr15:63750857-63754111	chr15:63458658-63461912	FBXL22|Human_ES_cells	1139
chr15	63460773	63462043	chr15:63750857-63754111	chr15:63458658-63461912	RPS27L|Human_ES_cells	1139
chr15	63460773	63462043	chr15:63754112-63757292	chr15:63461913-63465093	FBXL22|Human_ES_cells	130
chr15	64737373	64741839	chr15:65029159-65042976	chr15:64736960-64750777	RBPMS2|Human_ES_cells	4466
chr15	64800554	64803540	chr15:65086113-65094545	chr15:64793914-64802346	RBPMS2|Human_ES_cells	1792
chr15	64853399	64860682	chr15:65140129-65165731	chr15:64847930-64873532	PIF1|Human_ES_cells	7283
chr15	65066091	65069815	chr15:65358391-65364488	chr15:65066053-65072150	MTFMT|Human_ES_cells	3724
chr15	65071094	65071932	chr15:65358391-65364488	chr15:65066053-65072150	MTFMT|Human_ES_cells	838
chr15	65637499	65639579	chr15:65928920-65932280	chr15:65636582-65639942	DENND4A|Human_ES_cells	2080
chr15	65831928	65834985	chr15:66121199-66125486	chr15:65828861-65833148	SLC24A1;VWA9|Human_ES_cells	1220
chr15	65831928	65834985	chr15:66125487-66129249	chr15:65833149-65836911	SLC24A1;VWA9|Human_ES_cells	1836
chr15	65868022	65872374	chr15:66159662-66162952	chr15:65867324-65870614	SLC24A1;VWA9|Human_ES_cells	2592
chr15	66652571	66662264	chr15:66948985-66953362	chr15:66656647-66661024	SMAD6|Human_ES_cells	4377
chr15	66712973	66719062	chr15:67001240-67005877	chr15:66708902-66713539	RP11-321F6.1|Human_ES_cells	566
chr15	66712973	66719062	chr15:67009556-67014220	chr15:66717218-66721882	LCTL|Human_ES_cells	1844
chr15	66753030	66758683	chr15:67044834-67047908	chr15:66752496-66755570	LCTL|Human_ES_cells	2540
chr15	66769865	66778700	chr15:67060184-67066732	chr15:66767846-66774394	RP11-321F6.1|Human_ES_cells	4529
chr15	66769865	66778700	chr15:67060184-67066732	chr15:66767846-66774394	SMAD6|Human_ES_cells	4529
chr15	66800038	66806236	chr15:67092272-67101186	chr15:66799934-66808848	LCTL|Human_ES_cells	6198
chr15	66819667	66822990	chr15:67114557-67119205	chr15:66822219-66826867	LCTL|Human_ES_cells	771
chr15	66819667	66822990	chr15:67114557-67119205	chr15:66822219-66826867	RP11-321F6.1|Human_ES_cells	771
chr15	66840982	66844885	chr15:67126201-67135135	chr15:66833863-66842797	SMAD6|Human_ES_cells	1815
chr15	66879585	66886028	chr15:67170780-67176098	chr15:66878442-66883760	RP11-321F6.1|Human_ES_cells	4175
chr15	67023625	67026159	chr15:67317228-67321541	chr15:67024890-67029203	RP11-342M21.2|Human_ES_cells	1269
chr15	67033139	67035446	chr15:67321542-67326942	chr15:67029204-67034604	RP11-342M21.2|Human_ES_cells	1465
chr15	67097396	67099823	chr15:67387785-67395766	chr15:67095447-67103428	SMAD3|Human_ES_cells	2427
chr15	67100177	67102179	chr15:67387785-67395766	chr15:67095447-67103428	SMAD3|Human_ES_cells	2002
chr15	67862689	67866670	chr15:68146412-68156797	chr15:67854074-67864459	CALML4|Human_ES_cells	1770
chr15	67862689	67866670	chr15:68146412-68156797	chr15:67854074-67864459	MAP2K5|Human_ES_cells	1770
chr15	67881211	67886462	chr15:68175896-68185424	chr15:67883558-67893086	CALML4|Human_ES_cells	2904
chr15	68698649	68702089	chr15:68992143-68995301	chr15:68699804-68702962	NOX5|Human_ES_cells	2285
chr15	70194424	70198508	chr15:70483925-70488876	chr15:70191586-70196537	TLE3|Human_ES_cells	2113
chr15	70794004	70796307	chr15:71084600-71090926	chr15:70792261-70798587	LARP6;LRRC49|Human_ES_cells	2303
chr15	70797796	70801928	chr15:71084600-71090926	chr15:70792261-70798587	LARP6;LRRC49|Human_ES_cells	791
chr15	71453742	71456808	chr15:71737603-71747396	chr15:71445264-71455057	CT62|Human_ES_cells	1315
chr15	71570215	71572959	chr15:71859979-71864289	chr15:71567640-71571950	CT62|Human_ES_cells	1735
chr15	71570215	71572959	chr15:71864290-71868400	chr15:71571951-71576061	CT62|Human_ES_cells	1008
chr15	72178591	72181406	chr15:72469786-72477059	chr15:72177445-72184718	GRAMD2|Human_ES_cells	2815
chr15	73944008	73945736	chr15:74237633-74240679	chr15:73945292-73948338	LOXL1|Human_ES_cells	444
chr15	74219658	74226350	chr15:74517375-74521170	chr15:74225034-74228829	ISLR|Human_ES_cells	1316
chr15	74227428	74229616	chr15:74517375-74521170	chr15:74225034-74228829	ISLR|Human_ES_cells	1401
chr15	74381797	74390689	chr15:74677378-74686463	chr15:74385037-74394123	UBL7|Human_ES_cells	5652
chr15	75177453	75183491	chr15:75474762-75485738	chr15:75182421-75193397	COX5A|Human_ES_cells	1070
chr15	75177453	75183491	chr15:75474762-75485738	chr15:75182421-75193397	PPCDC|Human_ES_cells	1070
chr15	75757311	75761116	chr15:76049211-76054623	chr15:75756870-75762282	AC019294.1;ODF3L1|Human_ES_cells	3805
chr15	75757311	75761116	chr15:76049211-76054623	chr15:75756870-75762282	AC105020.1|Human_ES_cells	3805
chr15	75757311	75761116	chr15:76049211-76054623	chr15:75756870-75762282	SIN3A|Human_ES_cells	3805
chr15	75823029	75824637	chr15:76113957-76118282	chr15:75821616-75825941	SNUPN|Human_ES_cells	1608
chr15	77058951	77062817	chr15:77350288-77355433	chr15:77057946-77063091	TSPAN3|Human_ES_cells	3866
chr15	77494276	77500387	chr15:77784899-77789831	chr15:77492557-77497489	TSPAN3|Human_ES_cells	3213
chr15	77531188	77535319	chr15:77819421-77824093	chr15:77527079-77531751	TSPAN3|Human_ES_cells	563
chr15	77540520	77544879	chr15:77828206-77833591	chr15:77535864-77541249	TSPAN3|Human_ES_cells	729
chr15	77599543	77600388	chr15:77887661-77892804	chr15:77595319-77600462	LINGO1|Human_ES_cells	845
chr15	77620839	77624414	chr15:77905406-77915692	chr15:77613064-77623350	TSPAN3|Human_ES_cells	2511
chr15	77620839	77624414	chr15:77915693-77928033	chr15:77623351-77635691	LINGO1|Human_ES_cells	1063
chr15	77629604	77635218	chr15:77915693-77928033	chr15:77623351-77635691	LINGO1|Human_ES_cells	5614
chr15	77655631	77657093	chr15:77942784-77949896	chr15:77650442-77657554	LINGO1|Human_ES_cells	1462
chr15	77907789	77911239	chr15:78202275-78214705	chr15:77909933-77922363	CHRNB4|Human_ES_cells	1306
chr15	78147630	78150477	chr15:78439480-78445515	chr15:78147138-78153173	CIB2;IDH3A|Human_ES_cells	2847
chr15	78147630	78150477	chr15:78439480-78445515	chr15:78147138-78153173	WDR61|Human_ES_cells	2847
chr15	78394223	78397637	chr15:78686378-78693638	chr15:78394036-78401296	CRABP1|Human_ES_cells	3414
chr15	78394223	78397637	chr15:78686378-78693638	chr15:78394036-78401296	MORF4L1;ADAMTS7|Human_ES_cells	3414
chr15	78405206	78410499	chr15:78693639-78698830	chr15:78401297-78406488	WDR61|Human_ES_cells	1282
chr15	78405206	78410499	chr15:78698831-78704699	chr15:78406489-78412357	CRABP1|Human_ES_cells	4010
chr15	80549380	80552181	chr15:80843860-80853406	chr15:80551519-80561065	KIAA1199|Human_ES_cells	662
chr15	81721631	81725336	chr15:82010566-82014064	chr15:81718225-81721723	MEX3B|Human_ES_cells	92
chr15	81887577	81890588	chr15:82179007-82183609	chr15:81886666-81891268	EFTUD1;FAM154B|Human_ES_cells	3011
chr15	82849264	82851295	chr15:83515033-83519943	chr15:82846281-82851191	HOMER2;FAM103A1|Human_ES_cells	1927
chr15	82849264	82851295	chr15:83515033-83519943	chr15:82846281-82851191	RP11-152F13.10|Human_ES_cells	1927
chr15	82950832	82953493	chr15:83621386-83624742	chr15:82952634-82955990	HOMER2;FAM103A1|Human_ES_cells	859
chr15	83304629	83307379	chr15:83973439-83977230	chr15:83304687-83308478	BNC1|Human_ES_cells	2692
chr15	83438549	83441003	chr15:84102798-84109740	chr15:83434046-83440988	BNC1|Human_ES_cells	2439
chr15	83438549	83441003	chr15:84102798-84109740	chr15:83434046-83440988	TM6SF1|Human_ES_cells	2439
chr15	84926450	84928570	chr15:85461720-85475919	chr15:84918489-84932688	ZSCAN2|Human_ES_cells	2120
chr15	88657918	88663000	chr15:89197184-89202871	chr15:88653953-88659640	ACAN|Human_ES_cells	1722
chr15	88694377	88698114	chr15:89233169-89238575	chr15:88689938-88695344	ACAN|Human_ES_cells	967
chr15	88699326	88702238	chr15:89241724-89248052	chr15:88698493-88704821	ACAN|Human_ES_cells	2912
chr15	88699326	88702238	chr15:89241724-89248052	chr15:88698493-88704821	HAPLN3|Human_ES_cells	2912
chr15	88704369	88706485	chr15:89241724-89248052	chr15:88698493-88704821	ACAN|Human_ES_cells	452
chr15	88704369	88706485	chr15:89241724-89248052	chr15:88698493-88704821	HAPLN3|Human_ES_cells	452
chr15	89016474	89018203	chr15:89556051-89559745	chr15:89012820-89016514	HAPLN3|Human_ES_cells	40
chr15	89177072	89178799	chr15:89717320-89728000	chr15:89174089-89184769	HAPLN3|Human_ES_cells	1727
chr15	89195868	89200974	chr15:89738690-89742279	chr15:89195459-89199048	HAPLN3|Human_ES_cells	3180
chr15	89195868	89200974	chr15:89738690-89742279	chr15:89195459-89199048	MFGE8|Human_ES_cells	3180
chr15	89195868	89200974	chr15:89742280-89747840	chr15:89199049-89204609	FANCI|Human_ES_cells	1925
chr15	90039249	90046215	chr15:90588023-90591593	chr15:90044791-90048361	MESP1|Human_ES_cells	1424
chr15	90064817	90065871	chr15:90607993-90618095	chr15:90064761-90074863	IDH2|Human_ES_cells	1054
chr15	90064817	90065871	chr15:90607993-90618095	chr15:90064761-90074863	MESP1|Human_ES_cells	1054
chr15	90064817	90065871	chr15:90607993-90618095	chr15:90064761-90074863	MESP2|Human_ES_cells	1054
chr15	90064817	90065871	chr15:90607993-90618095	chr15:90064761-90074863	ZNF710|Human_ES_cells	1054
chr15	90172971	90176044	chr15:90707196-90724963	chr15:90163964-90181731	IDH2|Human_ES_cells	3073
chr15	90172971	90176044	chr15:90707196-90724963	chr15:90163964-90181731	NGRN|Human_ES_cells	3073
chr15	90172971	90176044	chr15:90707196-90724963	chr15:90163964-90181731	RP11-697E2.6;TTLL13|Human_ES_cells	3073
chr15	90399666	90404271	chr15:90938241-90944434	chr15:90395009-90401202	GABARAPL3|Human_ES_cells	1536
chr15	90556377	90563409	chr15:91104577-91110947	chr15:90561345-90567715	CRTC3|Human_ES_cells	2064
chr15	90556377	90563409	chr15:91104577-91110947	chr15:90561345-90567715	NGRN|Human_ES_cells	2064
chr15	92654374	92656732	chr15:93194655-93197879	chr15:92651425-92654649	ST8SIA2|Human_ES_cells	275
chr15	92824577	92836384	chr15:93366472-93371991	chr15:92823242-92828761	FAM174B|Human_ES_cells	4184
chr15	92824577	92836384	chr15:93371992-93375986	chr15:92828762-92832756	FAM174B|Human_ES_cells	3994
chr15	93057027	93065877	chr15:93599484-93609668	chr15:93056254-93066439	RGMA|Human_ES_cells	8850
chr15	93278075	93281964	chr15:93819535-93824599	chr15:93276306-93281370	RGMA|Human_ES_cells	3295
chr15	93330691	93333301	chr15:93874037-93880914	chr15:93330808-93337685	AC112693.2|Human_ES_cells	2493
chr15	93330691	93333301	chr15:93874037-93880914	chr15:93330808-93337685	RGMA|Human_ES_cells	2493
chr15	96051223	96054693	chr15:96590978-96597075	chr15:96047749-96053846	AC087477.1|Human_ES_cells	2623
chr15	98599260	98602388	chr15:99137247-99143069	chr15:98594018-98599840	FAM169B|Human_ES_cells	580
chr15	98797272	98803109	chr15:99344321-99349245	chr15:98801092-98806016	IGF1R|Human_ES_cells	2017
chr15	98840126	98844171	chr15:99385640-99388869	chr15:98842411-98845640	IGF1R|Human_ES_cells	1760
chr15	98844367	98845320	chr15:99385640-99388869	chr15:98842411-98845640	IGF1R|Human_ES_cells	953
chr15	98849588	98860282	chr15:99392594-99395699	chr15:98849365-98852470	IGF1R|Human_ES_cells	2882
chr15	98849588	98860282	chr15:99395700-99399194	chr15:98852471-98855965	IGF1R|Human_ES_cells	3494
chr15	98849588	98860282	chr15:99399195-99402802	chr15:98855966-98859573	IGF1R|Human_ES_cells	3607
chr15	98849588	98860282	chr15:99402803-99406062	chr15:98859574-98862833	IGF1R|Human_ES_cells	708
chr15	99057843	99060752	chr15:99599346-99605899	chr15:99056117-99062670	IGF1R|Human_ES_cells	2909
chr15	99100167	99100888	chr15:99640829-99646167	chr15:99100626-99105962	FAM169B|Human_ES_cells	262
chr15	99484971	99487856	chr15:100022955-100026940	chr15:99482750-99486735	DKFZP779J2370|Human_ES_cells	1764
chr15	99715429	99719039	chr15:100251480-100256913	chr15:99711275-99716708	LRRC28;TTC23|Human_ES_cells	1279
chr15	99981935	99985771	chr15:100520610-100529034	chr15:99980405-99988829	ADAMTS17|Human_ES_cells	3836
chr16	10917974	10918857	chr16:11003753-11012092	chr16:10909896-10918235	EMP2|Human_ES_cells	261
chr16	10976260	10985080	chr16:11077463-11083268	chr16:10983606-10989411	SOCS1;RMI2|Human_ES_cells	1474
chr16	11044832	11052032	chr16:11143557-11146807	chr16:11049700-11052950	PRM2|Human_ES_cells	2332
chr16	11075478	11081644	chr16:11164411-11170244	chr16:11070554-11076387	PRM2|Human_ES_cells	909
chr16	11082011	11092306	chr16:11179922-11182948	chr16:11086065-11089091	PRM1|Human_ES_cells	3026
chr16	11295616	11299046	chr16:11390632-11398678	chr16:11296775-11304821	PRM2|Human_ES_cells	2271
chr16	11302524	11304765	chr16:11390632-11398678	chr16:11296775-11304821	PRM2|Human_ES_cells	2241
chr16	11406903	11412658	chr16:11499070-11502395	chr16:11405214-11408539	LITAF|Human_ES_cells	1636
chr16	11555108	11562974	chr16:11645713-11649857	chr16:11551857-11556001	CTD-3088G3.8|Human_ES_cells	893
chr16	11555108	11562974	chr16:11653877-11661298	chr16:11560021-11567442	LITAF|Human_ES_cells	2953
chr16	11594327	11599685	chr16:11685215-11700450	chr16:11591359-11606594	LITAF|Human_ES_cells	5358
chr16	11601280	11606618	chr16:11685215-11700450	chr16:11591359-11606594	LITAF|Human_ES_cells	5314
chr16	11601280	11606618	chr16:11700451-11710487	chr16:11606595-11616631	LITAF|Human_ES_cells	23
chr16	11607686	11611289	chr16:11700451-11710487	chr16:11606595-11616631	LITAF|Human_ES_cells	3603
chr16	11620114	11625244	chr16:11710488-11717582	chr16:11616632-11623726	CTD-3088G3.8|Human_ES_cells	3612
chr16	14185335	14188124	chr16:14278871-14282008	chr16:14185014-14188151	MKL2|Human_ES_cells	2789
chr16	14284370	14287421	chr16:14375788-14384148	chr16:14281931-14290291	ERCC4|Human_ES_cells	3051
chr16	14333697	14335500	chr16:14425684-14429121	chr16:14331827-14335264	AC092291.2|Human_ES_cells	1567
chr16	15140749	15148509	chr16:15238525-15246853	chr16:15144668-15152996	NTAN1|Human_ES_cells	3841
chr16	1905370	1910597	chr16:1949214-1956835	chr16:1899213-1906834	HS3ST6|Human_ES_cells	1464
chr16	1928530	1930826	chr16:1977619-1983490	chr16:1927618-1933489	MEIOB|Human_ES_cells	2296
chr16	19756638	19759155	chr16:19759693-19768166	chr16:19748371-19756844	GPRC5B|Human_ES_cells	206
chr16	19756638	19759155	chr16:19759693-19768166	chr16:19748371-19756844	KNOP1;IQCK|Human_ES_cells	206
chr16	19881630	19885718	chr16:19891099-19896975	chr16:19879777-19885653	C16orf62|Human_ES_cells	4023
chr16	19881630	19885718	chr16:19891099-19896975	chr16:19879777-19885653	KNOP1;IQCK|Human_ES_cells	4023
chr16	19907361	19908392	chr16:19911750-19919172	chr16:19900428-19907850	GP2|Human_ES_cells	489
chr16	19907361	19908392	chr16:19911750-19919172	chr16:19900428-19907850	PDILT|Human_ES_cells	489
chr16	19907361	19908392	chr16:19919173-19922983	chr16:19907851-19911661	GP2|Human_ES_cells	541
chr16	19907361	19908392	chr16:19919173-19922983	chr16:19907851-19911661	UMOD|Human_ES_cells	541
chr16	20673083	20678039	chr16:20686073-20689646	chr16:20674751-20678324	ACSM1|Human_ES_cells	3288
chr16	20762733	20764999	chr16:20776059-20780563	chr16:20764737-20769241	THUMPD1|Human_ES_cells	262
chr16	21282684	21284591	chr16:21289726-21296712	chr16:21278405-21285391	AC004381.6|Human_ES_cells	1907
chr16	21282684	21284591	chr16:21289726-21296712	chr16:21278405-21285391	EEF2K|Human_ES_cells	1907
chr16	21282684	21284591	chr16:21289726-21296712	chr16:21278405-21285391	TMEM159;DNAH3|Human_ES_cells	1907
chr16	22188162	22193887	chr16:22200130-22203520	chr16:22188809-22192199	PDZD9|Human_ES_cells	3390
chr16	22188162	22193887	chr16:22200130-22203520	chr16:22188809-22192199	VWA3A|Human_ES_cells	3390
chr16	24538192	24543112	chr16:24552645-24555926	chr16:24541324-24544605	SLC5A11|Human_ES_cells	1788
chr16	27720600	27722038	chr16:27731858-27737635	chr16:27720537-27726314	GSG1L|Human_ES_cells	1438
chr16	27769489	27771010	chr16:27771577-27782275	chr16:27760256-27770954	GSG1L|Human_ES_cells	1465
chr16	27769489	27771010	chr16:27782276-27799618	chr16:27770955-27788297	GSG1L|Human_ES_cells	55
chr16	28277293	28278620	chr16:28285857-28295607	chr16:28274536-28284286	IL27|Human_ES_cells	1327
chr16	29960886	29963755	chr16:29971732-29978736	chr16:29960411-29967415	KCTD13|Human_ES_cells	2869
chr16	30608200	30612040	chr16:30615756-30620809	chr16:30604435-30609488	1-Sep|Human_ES_cells	1288
chr16	30608200	30612040	chr16:30620810-30628405	chr16:30609489-30617084	1-Sep|Human_ES_cells	2551
chr16	30608200	30612040	chr16:30620810-30628405	chr16:30609489-30617084	CD2BP2|Human_ES_cells	2551
chr16	30608200	30612040	chr16:30620810-30628405	chr16:30609489-30617084	DCTPP1|Human_ES_cells	2551
chr16	30608200	30612040	chr16:30620810-30628405	chr16:30609489-30617084	FBRS|Human_ES_cells	2551
chr16	30608200	30612040	chr16:30620810-30628405	chr16:30609489-30617084	MYLPF;TBC1D10B|Human_ES_cells	2551
chr16	30608200	30612040	chr16:30620810-30628405	chr16:30609489-30617084	SEPHS2|Human_ES_cells	2551
chr16	30608200	30612040	chr16:30620810-30628405	chr16:30609489-30617084	ZNF688|Human_ES_cells	2551
chr16	30608200	30612040	chr16:30620810-30628405	chr16:30609489-30617084	ZNF747;ZNF747;ZNF768|Human_ES_cells	2551
chr16	30608200	30612040	chr16:30620810-30628405	chr16:30609489-30617084	ZNF771|Human_ES_cells	2551
chr16	30627345	30629395	chr16:30639382-30643764	chr16:30628061-30632443	1-Sep|Human_ES_cells	1334
chr16	30627345	30629395	chr16:30639382-30643764	chr16:30628061-30632443	CD2BP2|Human_ES_cells	1334
chr16	30627345	30629395	chr16:30639382-30643764	chr16:30628061-30632443	DCTPP1|Human_ES_cells	1334
chr16	30627345	30629395	chr16:30639382-30643764	chr16:30628061-30632443	MYLPF;TBC1D10B|Human_ES_cells	1334
chr16	30627345	30629395	chr16:30639382-30643764	chr16:30628061-30632443	PRR14|Human_ES_cells	1334
chr16	30627345	30629395	chr16:30639382-30643764	chr16:30628061-30632443	SEPHS2|Human_ES_cells	1334
chr16	30627345	30629395	chr16:30639382-30643764	chr16:30628061-30632443	ZNF48|Human_ES_cells	1334
chr16	30627345	30629395	chr16:30639382-30643764	chr16:30628061-30632443	ZNF771|Human_ES_cells	1334
chr16	30632591	30636256	chr16:30643765-30651321	chr16:30632444-30640000	1-Sep|Human_ES_cells	3665
chr16	30632591	30636256	chr16:30643765-30651321	chr16:30632444-30640000	DCTPP1|Human_ES_cells	3665
chr16	30632591	30636256	chr16:30643765-30651321	chr16:30632444-30640000	ITGAL|Human_ES_cells	3665
chr16	30632591	30636256	chr16:30643765-30651321	chr16:30632444-30640000	SEPHS2|Human_ES_cells	3665
chr16	30632591	30636256	chr16:30643765-30651321	chr16:30632444-30640000	ZNF48|Human_ES_cells	3665
chr16	30632591	30636256	chr16:30643765-30651321	chr16:30632444-30640000	ZNF771|Human_ES_cells	3665
chr16	3148754	3151639	chr16:3199083-3208928	chr16:3149082-3158927	ZSCAN10;ZNF205|Human_ES_cells	2557
chr16	3281212	3285309	chr16:3333673-3340380	chr16:3283673-3290380	ZNF597;NAA60|Human_ES_cells	1636
chr16	3517145	3522839	chr16:3569976-3573846	chr16:3519976-3523846	ZNF263|Human_ES_cells	2863
chr16	3644418	3647564	chr16:3695128-3699061	chr16:3645127-3649060	DNASE1;SLX4|Human_ES_cells	2437
chr16	3687834	3692181	chr16:3736772-3744652	chr16:3686771-3694651	TRAP1|Human_ES_cells	4347
chr16	4259729	4266424	chr16:4309565-4315642	chr16:4259564-4265641	ADCY9|Human_ES_cells	5912
chr16	4287590	4289577	chr16:4331058-4338078	chr16:4281057-4288077	PAM16|Human_ES_cells	487
chr16	4290350	4301950	chr16:4346040-4354712	chr16:4296039-4304711	PAM16|Human_ES_cells	5911
chr16	4303126	4311956	chr16:4346040-4354712	chr16:4296039-4304711	PAM16|Human_ES_cells	1585
chr16	48381893	48387842	chr16:48418439-48425219	chr16:48384528-48391308	SIAH1|Human_ES_cells	3314
chr16	48497172	48506787	chr16:48528409-48532564	chr16:48494498-48498653	N4BP1|Human_ES_cells	1481
chr16	48530573	48533413	chr16:48565365-48570197	chr16:48531454-48536286	SIAH1|Human_ES_cells	1959
chr16	48534850	48540084	chr16:48565365-48570197	chr16:48531454-48536286	SIAH1|Human_ES_cells	1436
chr16	4880864	4884304	chr16:4922774-4932690	chr16:4872773-4882689	SEC14L5;PPL|Human_ES_cells	1825
chr16	4880864	4884304	chr16:4932691-4943621	chr16:4882690-4893620	GLYR1;UBN1|Human_ES_cells	1614
chr16	49527315	49530031	chr16:49555579-49562390	chr16:49521668-49528479	ZNF423|Human_ES_cells	1164
chr16	49591751	49603181	chr16:49626822-49631665	chr16:49592911-49597754	ZNF423|Human_ES_cells	4843
chr16	49591751	49603181	chr16:49636249-49642414	chr16:49602338-49608503	ZNF423|Human_ES_cells	843
chr16	49651141	49654545	chr16:49685456-49701788	chr16:49651545-49667877	ZNF423|Human_ES_cells	3000
chr16	49661786	49669547	chr16:49685456-49701788	chr16:49651545-49667877	ZNF423|Human_ES_cells	6091
chr16	49661786	49669547	chr16:49701789-49717864	chr16:49667878-49683953	ZNF423|Human_ES_cells	1669
chr16	49753928	49758736	chr16:49790042-49793172	chr16:49756131-49759261	ZNF423|Human_ES_cells	2605
chr16	49786038	49791697	chr16:49821301-49829932	chr16:49787390-49796021	C16orf78|Human_ES_cells	4307
chr16	49920582	49922888	chr16:49954925-49958338	chr16:49921014-49924427	ZNF423|Human_ES_cells	1874
chr16	50389798	50393148	chr16:50412596-50430279	chr16:50378685-50396368	NKD1|Human_ES_cells	3350
chr16	50465078	50470814	chr16:50490372-50499674	chr16:50456461-50465763	BRD7|Human_ES_cells	685
chr16	50504585	50507389	chr16:50535168-50540688	chr16:50501257-50506777	ADCY7|Human_ES_cells	2192
chr16	50565774	50569042	chr16:50602063-50609538	chr16:50568152-50575627	BRD7|Human_ES_cells	890
chr16	50572008	50576760	chr16:50602063-50609538	chr16:50568152-50575627	BRD7|Human_ES_cells	3619
chr16	53077145	53093025	chr16:53114028-53118435	chr16:53080116-53084523	CHD9|Human_ES_cells	4407
chr16	53120307	53122896	chr16:53142932-53156029	chr16:53109020-53122117	CHD9|Human_ES_cells	1810
chr16	53204802	53213057	chr16:53235266-53245353	chr16:53201354-53211441	CHD9|Human_ES_cells	6639
chr16	53549236	53551627	chr16:53582006-53588163	chr16:53548094-53554251	IRX3|Human_ES_cells	2391
chr16	54430037	54433489	chr16:54463286-54467544	chr16:54429374-54433632	IRX3|Human_ES_cells	3452
chr16	54505835	54512022	chr16:54536473-54540406	chr16:54502561-54506494	IRX3|Human_ES_cells	659
chr16	54631090	54634338	chr16:54667139-54671284	chr16:54633227-54637372	IRX5|Human_ES_cells	1111
chr16	56866255	56868764	chr16:56901085-56906307	chr16:56867173-56872395	HERPUD1|Human_ES_cells	1591
chr16	56964223	56964682	chr16:56997892-57003271	chr16:56963980-56969359	NLRC5|Human_ES_cells	459
chr16	57414639	57420406	chr16:57451117-57458127	chr16:57417205-57424215	CX3CL1;CCL22|Human_ES_cells	3201
chr16	57414639	57420406	chr16:57451117-57458127	chr16:57417205-57424215	POLR2C|Human_ES_cells	3201
chr16	57636665	57642043	chr16:57674252-57678839	chr16:57640340-57644927	GPR56|Human_ES_cells	1703
chr16	57799624	57804518	chr16:57832635-57839654	chr16:57798723-57805742	MMP15|Human_ES_cells	4894
chr16	57984264	57986133	chr16:58017623-58021348	chr16:57983719-57987444	CTD-2600O9.1|Human_ES_cells	1869
chr16	57984264	57986133	chr16:58017623-58021348	chr16:57983719-57987444	KATNB1|Human_ES_cells	1869
chr16	58121259	58122505	chr16:58153280-58159126	chr16:58119376-58125222	MMP15|Human_ES_cells	1246
chr16	58121259	58122505	chr16:58153280-58159126	chr16:58119376-58125222	TEPP|Human_ES_cells	1246
chr16	66406085	66407420	chr16:66433760-66441467	chr16:66399857-66407564	AC132186.1|Human_ES_cells	1335
chr16	66406085	66407420	chr16:66433760-66441467	chr16:66399857-66407564	CKLF;CKLF-CMTM1;TK2|Human_ES_cells	1335
chr16	66828389	66831602	chr16:66858756-66862417	chr16:66824853-66828514	CA7|Human_ES_cells	125
chr16	66828389	66831602	chr16:66858756-66862417	chr16:66824853-66828514	DYNC1LI2|Human_ES_cells	125
chr16	67680953	67681686	chr16:67711649-67715631	chr16:67677746-67681728	CENPT;NUTF2;THAP11|Human_ES_cells	733
chr16	67680953	67681686	chr16:67711649-67715631	chr16:67677746-67681728	CTCF|Human_ES_cells	733
chr16	67680953	67681686	chr16:67711649-67715631	chr16:67677746-67681728	FAM65A|Human_ES_cells	733
chr16	67680953	67681686	chr16:67711649-67715631	chr16:67677746-67681728	GFOD2|Human_ES_cells	733
chr16	67680953	67681686	chr16:67711649-67715631	chr16:67677746-67681728	PSKH1|Human_ES_cells	733
chr16	68040104	68040656	chr16:68070910-68081048	chr16:68037007-68047145	SLC12A4;LCAT|Human_ES_cells	552
chr16	69243028	69244862	chr16:69278546-69288790	chr16:69244643-69254887	CHTF8|Human_ES_cells	219
chr16	69243028	69244862	chr16:69278546-69288790	chr16:69244643-69254887	SNTB2|Human_ES_cells	219
chr16	69384225	69387190	chr16:69413788-69423111	chr16:69379885-69389208	NOB1|Human_ES_cells	2965
chr16	69384225	69387190	chr16:69413788-69423111	chr16:69379885-69389208	PDF|Human_ES_cells	2965
chr16	69384225	69387190	chr16:69413788-69423111	chr16:69379885-69389208	RP11-343C2.9|Human_ES_cells	2965
chr16	69394949	69399604	chr16:69423112-69430578	chr16:69389209-69396675	WWP2|Human_ES_cells	1726
chr16	70758980	70762367	chr16:70792942-70797405	chr16:70759039-70763502	MTSS1L|Human_ES_cells	3328
chr16	71025733	71030950	chr16:71059747-71063516	chr16:71025844-71029613	CALB2|Human_ES_cells	3769
chr16	71025733	71030950	chr16:71063517-71067037	chr16:71029614-71033134	CMTR2|Human_ES_cells	1336
chr16	72895990	72897418	chr16:72926276-72932407	chr16:72892377-72898508	C16orf47|Human_ES_cells	1428
chr16	72895990	72897418	chr16:72926276-72932407	chr16:72892377-72898508	ZFHX3|Human_ES_cells	1428
chr16	73030980	73039494	chr16:73072036-73075840	chr16:73038137-73041941	ZFHX3|Human_ES_cells	1357
chr16	73796242	73796933	chr16:73829368-73833468	chr16:73795469-73799569	PSMD7|Human_ES_cells	691
chr16	81403399	81404971	chr16:81427910-81442388	chr16:81394305-81408783	PLCG2|Human_ES_cells	1572
chr16	81537598	81540258	chr16:81568066-81576155	chr16:81534461-81542550	CMIP|Human_ES_cells	2660
chr16	81728425	81733246	chr16:81762814-81769275	chr16:81729209-81735670	BCMO1|Human_ES_cells	4037
chr16	81728425	81733246	chr16:81762814-81769275	chr16:81729209-81735670	CMIP|Human_ES_cells	4037
chr16	824296	826637	chr16:872896-883851	chr16:822896-833851	CACNA1H|Human_ES_cells	2341
chr16	84175481	84178458	chr16:84196027-84212296	chr16:84162421-84178690	DNAAF1;HSDL1|Human_ES_cells	2977
chr16	84503366	84507258	chr16:84536527-84545587	chr16:84502921-84511981	COTL1|Human_ES_cells	3892
chr16	84503366	84507258	chr16:84536527-84545587	chr16:84502921-84511981	TLDC1|Human_ES_cells	3892
chr16	84503366	84507258	chr16:84536527-84545587	chr16:84502921-84511981	WFDC1|Human_ES_cells	3892
chr16	84529912	84550799	chr16:84576440-84587463	chr16:84542834-84553857	COTL1|Human_ES_cells	7965
chr16	84582979	84588000	chr16:84620026-84624174	chr16:84586420-84590568	KCNG4|Human_ES_cells	1580
chr16	84951435	84954732	chr16:84974972-84985233	chr16:84941366-84951627	CRISPLD2|Human_ES_cells	192
chr16	85140814	85143371	chr16:85176854-85183293	chr16:85143248-85149687	CTC-786C10.1|Human_ES_cells	123
chr16	85194162	85209421	chr16:85224862-85229144	chr16:85191256-85195538	CTC-786C10.1|Human_ES_cells	1376
chr16	85311672	85318127	chr16:85337789-85347770	chr16:85304183-85314164	FAM92B|Human_ES_cells	2492
chr16	85320045	85322621	chr16:85355570-85362199	chr16:85321964-85328593	CTC-786C10.1|Human_ES_cells	657
chr16	85320045	85322621	chr16:85355570-85362199	chr16:85321964-85328593	GSE1|Human_ES_cells	657
chr16	85320045	85322621	chr16:85355570-85362199	chr16:85321964-85328593	RP11-680G10.1|Human_ES_cells	657
chr16	85326860	85330115	chr16:85355570-85362199	chr16:85321964-85328593	CTC-786C10.1|Human_ES_cells	1733
chr16	85326860	85330115	chr16:85355570-85362199	chr16:85321964-85328593	GSE1|Human_ES_cells	1733
chr16	85326860	85330115	chr16:85355570-85362199	chr16:85321964-85328593	RP11-680G10.1|Human_ES_cells	1733
chr16	85393464	85394819	chr16:85426636-85431458	chr16:85393030-85397852	RP11-680G10.1|Human_ES_cells	1355
chr16	85395335	85396926	chr16:85426636-85431458	chr16:85393030-85397852	RP11-680G10.1|Human_ES_cells	1591
chr16	85446284	85450409	chr16:85474382-85480481	chr16:85440776-85446875	GSE1|Human_ES_cells	591
chr16	85458117	85464969	chr16:85494858-85501192	chr16:85461252-85467586	GSE1|Human_ES_cells	3717
chr16	85552055	85558884	chr16:85581767-85588986	chr16:85548161-85555380	GSE1|Human_ES_cells	3325
chr16	85552055	85558884	chr16:85581767-85588986	chr16:85548161-85555380	RP11-680G10.1|Human_ES_cells	3325
chr16	86031210	86034561	chr16:86056311-86067667	chr16:86022705-86034061	IRF8|Human_ES_cells	2851
chr16	86342682	86344964	chr16:86375115-86378289	chr16:86341509-86344683	FOXF1|Human_ES_cells	2001
chr16	86342682	86344964	chr16:86378290-86392375	chr16:86344684-86358769	FOXF1|Human_ES_cells	280
chr16	86946312	86947826	chr16:86977858-86983808	chr16:86944252-86950202	MTHFSD|Human_ES_cells	1514
chr16	86952856	86963818	chr16:86983809-86986904	chr16:86950203-86953298	MTHFSD|Human_ES_cells	442
chr16	86952856	86963818	chr16:86986905-86991127	chr16:86953299-86957521	FOXL1|Human_ES_cells	4222
chr16	87125081	87130295	chr16:87156542-87163174	chr16:87122936-87129568	FOXL1|Human_ES_cells	4487
chr16	87176243	87180568	chr16:87206560-87218700	chr16:87172954-87185094	FOXC2|Human_ES_cells	4325
chr16	8718497	8722136	chr16:8813325-8816500	chr16:8719468-8722643	TMEM186|Human_ES_cells	2668
chr16	87843552	87861285	chr16:87889143-87898686	chr16:87855537-87865080	JPH3|Human_ES_cells	5748
chr16	88060945	88065131	chr16:88092539-88102416	chr16:88058933-88068810	ZC3H18|Human_ES_cells	4186
chr16	88060945	88065131	chr16:88092539-88102416	chr16:88058933-88068810	ZNF469|Human_ES_cells	4186
chr16	88185604	88188873	chr16:88213790-88227918	chr16:88180184-88194312	ZNF469|Human_ES_cells	3269
chr16	885507	888984	chr16:933256-949909	chr16:883256-899909	AC009041.2;SOX8;LMF1|Human_ES_cells	3477
chr16	88617334	88619429	chr16:88684056-88689282	chr16:88617648-88622874	IL17C|Human_ES_cells	1781
chr16	88736412	88739939	chr16:88805793-88819587	chr16:88739385-88753179	CDT1|Human_ES_cells	554
chr16	88753489	88775403	chr16:88819588-88828950	chr16:88753180-88762542	CBFA2T3|Human_ES_cells	9053
chr16	88753489	88775403	chr16:88819588-88828950	chr16:88753180-88762542	PIEZO1|Human_ES_cells	9053
chr16	88753489	88775403	chr16:88819588-88828950	chr16:88753180-88762542	SNAI3|Human_ES_cells	9053
chr16	88753489	88775403	chr16:88828951-88836662	chr16:88762543-88770254	ACSF3|Human_ES_cells	7711
chr16	88753489	88775403	chr16:88828951-88836662	chr16:88762543-88770254	PIEZO1|Human_ES_cells	7711
chr16	88753489	88775403	chr16:88836663-88842928	chr16:88770255-88776520	SNAI3|Human_ES_cells	5148
chr16	88776572	88780670	chr16:88842929-88848493	chr16:88776521-88782085	AC137932.1|Human_ES_cells	4098
chr16	88776572	88780670	chr16:88842929-88848493	chr16:88776521-88782085	SLC22A31|Human_ES_cells	4098
chr16	88886326	88888765	chr16:88950899-88956986	chr16:88884491-88890578	AC137932.1|Human_ES_cells	2439
chr16	89239807	89242186	chr16:89303969-89308060	chr16:89237561-89241652	RPL13|Human_ES_cells	1845
chr16	89343401	89347563	chr16:89406484-89414236	chr16:89340076-89347828	RPL13|Human_ES_cells	4162
chr16	89378597	89380504	chr16:89441333-89449555	chr16:89374925-89383147	RPL13|Human_ES_cells	1907
chr16	89400700	89405402	chr16:89465827-89472535	chr16:89399419-89406127	RPL13|Human_ES_cells	4702
chr17	1000084	1006883	chr17:907122-918253	chr17:1003882-1015013	GLOD4;RNMTL1|Human_ES_cells	3001
chr17	1042759	1048908	chr17:947243-954055	chr17:1044003-1050815	TIMM22|Human_ES_cells	4905
chr17	1076844	1080612	chr17:977786-982065	chr17:1074546-1078825	TIMM22|Human_ES_cells	1981
chr17	1453666	1458092	chr17:1353716-1364869	chr17:1450422-1461575	INPP5K|Human_ES_cells	4426
chr17	1453666	1458092	chr17:1353716-1364869	chr17:1450422-1461575	MYO1C|Human_ES_cells	4426
chr17	15430294	15438630	chr17:15331009-15335393	chr17:15427692-15432076	CDRT4|Human_ES_cells	1782
chr17	15430294	15438630	chr17:15331009-15335393	chr17:15427692-15432076	PMP22|Human_ES_cells	1782
chr17	15430294	15438630	chr17:15339039-15342155	chr17:15435722-15438838	CDRT4|Human_ES_cells	2908
chr17	15454151	15466862	chr17:15350713-15361494	chr17:15447399-15458180	CDRT4|Human_ES_cells	4029
chr17	1617547	1622327	chr17:1516761-1525412	chr17:1613467-1622118	ABR|Human_ES_cells	4571
chr17	1617547	1622327	chr17:1525413-1529803	chr17:1622119-1626509	PITPNA|Human_ES_cells	208
chr17	1617547	1622327	chr17:1525413-1529803	chr17:1622119-1626509	PRPF8|Human_ES_cells	208
chr17	1617547	1622327	chr17:1525413-1529803	chr17:1622119-1626509	TSR1;SGSM2|Human_ES_cells	208
chr17	16285186	16289101	chr17:16192292-16198697	chr17:16288978-16295383	NCOR1;PIGL|Human_ES_cells	123
chr17	16462870	16464513	chr17:16363123-16372458	chr17:16459809-16469144	FAM211A|Human_ES_cells	1643
chr17	1723573	1725911	chr17:1625547-1631954	chr17:1722253-1728660	SERPINF1|Human_ES_cells	2338
chr17	1729683	1731739	chr17:1631955-1635603	chr17:1728661-1732309	RPA1;SMYD4|Human_ES_cells	2056
chr17	1729683	1731739	chr17:1631955-1635603	chr17:1728661-1732309	SERPINF1|Human_ES_cells	2056
chr17	1769125	1771740	chr17:1667185-1672818	chr17:1763891-1769524	WDR81|Human_ES_cells	399
chr17	17662075	17664786	chr17:17566360-17571132	chr17:17663046-17667818	LRRC48;TOM1L2|Human_ES_cells	1740
chr17	17667666	17670000	chr17:17566360-17571132	chr17:17663046-17667818	LRRC48;TOM1L2|Human_ES_cells	152
chr17	1778194	1781500	chr17:1683409-1686836	chr17:1780115-1783542	SERPINF1|Human_ES_cells	1385
chr17	1778194	1781500	chr17:1683409-1686836	chr17:1780115-1783542	TLCD2|Human_ES_cells	1385
chr17	1778194	1781500	chr17:1683409-1686836	chr17:1780115-1783542	WDR81|Human_ES_cells	1385
chr17	1782673	1785132	chr17:1683409-1686836	chr17:1780115-1783542	SERPINF1|Human_ES_cells	869
chr17	1782673	1785132	chr17:1683409-1686836	chr17:1780115-1783542	TLCD2|Human_ES_cells	869
chr17	1782673	1785132	chr17:1683409-1686836	chr17:1780115-1783542	WDR81|Human_ES_cells	869
chr17	1782673	1785132	chr17:1686837-1696999	chr17:1783543-1793705	SCARF1;RILP|Human_ES_cells	1589
chr17	1782673	1785132	chr17:1686837-1696999	chr17:1783543-1793705	SERPINF2|Human_ES_cells	1589
chr17	1782673	1785132	chr17:1686837-1696999	chr17:1783543-1793705	WDR81|Human_ES_cells	1589
chr17	18959467	18972748	chr17:18868888-18875430	chr17:18965575-18972117	FAM83G|Human_ES_cells	6542
chr17	18979546	18984002	chr17:18879194-18888993	chr17:18975881-18985680	FAM83G|Human_ES_cells	4456
chr17	19506078	19509689	chr17:19410992-19421182	chr17:19507679-19517869	ALDH3A1|Human_ES_cells	2010
chr17	19506078	19509689	chr17:19410992-19421182	chr17:19507679-19517869	RNF112|Human_ES_cells	2010
chr17	1996573	2001925	chr17:1904159-1909194	chr17:2000865-2005900	RPA1;SMYD4|Human_ES_cells	1060
chr17	199116	201064	chr17:50310-53483	chr17:200519-203692	DOC2B|Human_ES_cells	545
chr17	20155259	20157898	chr17:20054788-20059205	chr17:20151475-20155892	SPECC1|Human_ES_cells	633
chr17	20851440	20853454	chr17:20749491-20757230	chr17:20846178-20853917	USP22|Human_ES_cells	2014
chr17	20907237	20909562	chr17:20807712-20816798	chr17:20904399-20913485	USP22|Human_ES_cells	2325
chr17	21462804	21465218	chr17:21363266-21371578	chr17:21459954-21468266	KCNJ12|Human_ES_cells	2414
chr17	21510616	21513182	chr17:21413621-21418679	chr17:21510298-21515419	MAP2K3|Human_ES_cells	2566
chr17	2170038	2183560	chr17:2077240-2080661	chr17:2173946-2177367	HIC1;OVCA2|Human_ES_cells	3421
chr17	2222271	2223813	chr17:2122478-2129692	chr17:2219184-2226398	HIC1;OVCA2|Human_ES_cells	1542
chr17	2431899	2437540	chr17:2336643-2353261	chr17:2433349-2449967	AC006435.1|Human_ES_cells	4191
chr17	2431899	2437540	chr17:2336643-2353261	chr17:2433349-2449967	MNT|Human_ES_cells	4191
chr17	27343285	27347581	chr17:25667597-25671985	chr17:27340571-27344959	LGALS9|Human_ES_cells	1674
chr17	27343285	27347581	chr17:25671986-25682600	chr17:27344960-27355574	WSB1|Human_ES_cells	2621
chr17	27348151	27350905	chr17:25671986-25682600	chr17:27344960-27355574	WSB1|Human_ES_cells	2754
chr17	27557534	27561951	chr17:25882129-25887960	chr17:27555103-27560934	KSR1|Human_ES_cells	3400
chr17	27817710	27819728	chr17:26142685-26148638	chr17:27815659-27821612	AC015688.3|Human_ES_cells	2018
chr17	27817710	27819728	chr17:26142685-26148638	chr17:27815659-27821612	NLK|Human_ES_cells	2018
chr17	27817710	27819728	chr17:26142685-26148638	chr17:27815659-27821612	NOS2|Human_ES_cells	2018
chr17	27817710	27819728	chr17:26142685-26148638	chr17:27815659-27821612	TMEM97|Human_ES_cells	2018
chr17	2975256	2976208	chr17:2872814-2879619	chr17:2969520-2976325	CTNS;SHPK;SHPK|Human_ES_cells	952
chr17	29719980	29724224	chr17:28049143-28056679	chr17:29722125-29729661	CORO6|Human_ES_cells	2099
chr17	3048117	3050513	chr17:2944646-2954399	chr17:3041352-3051105	SPATA22|Human_ES_cells	2396
chr17	31495576	31502038	chr17:29824557-29839522	chr17:31497539-31512504	COPRS|Human_ES_cells	4499
chr17	31548680	31551172	chr17:29869009-29876099	chr17:31541990-31549080	COPRS|Human_ES_cells	400
chr17	32302375	32305698	chr17:30624632-30637504	chr17:32297613-32310485	RHBDL3|Human_ES_cells	3323
chr17	32535315	32538009	chr17:30862315-30865918	chr17:32535297-32538900	CDK5R1|Human_ES_cells	2694
chr17	32934884	32938479	chr17:31259768-31265453	chr17:32932750-32938435	CDK5R1|Human_ES_cells	3551
chr17	34168011	34170780	chr17:32494803-32500253	chr17:34167784-34173234	CCL8|Human_ES_cells	2769
chr17	34237415	34240648	chr17:32564967-32571665	chr17:34237948-34244646	AC005549.3;CCL2|Human_ES_cells	2700
chr17	34996461	34999032	chr17:33321856-33326252	chr17:34994837-34999233	RFFL|Human_ES_cells	2571
chr17	3534139	3537550	chr17:3434069-3438260	chr17:3530775-3534966	SPATA22|Human_ES_cells	827
chr17	35586086	35590346	chr17:33912770-33917209	chr17:35585751-35590190	C17orf50|Human_ES_cells	4104
chr17	35586086	35590346	chr17:33912770-33917209	chr17:35585751-35590190	RASL10B|Human_ES_cells	4104
chr17	35763483	35768436	chr17:34091440-34097491	chr17:35764421-35770472	MMP28|Human_ES_cells	4015
chr17	36807867	36808954	chr17:35157712-35166368	chr17:36800425-36809118	LHX1|Human_ES_cells	1087
chr17	38462302	38468192	chr17:36605236-36622052	chr17:38448992-38465811	SOCS7|Human_ES_cells	3509
chr17	38509210	38511906	chr17:36658787-36666911	chr17:38502545-38510675	C17orf96|Human_ES_cells	1465
chr17	38957287	38961094	chr17:37100627-37113631	chr17:38944374-38957378	FBXO47|Human_ES_cells	91
chr17	39095595	39098031	chr17:37219706-37252196	chr17:39063453-39095943	FBXO47|Human_ES_cells	348
chr17	39095595	39098031	chr17:37252197-37301899	chr17:39095944-39145646	FBXO47|Human_ES_cells	2087
chr17	39572890	39574387	chr17:37716151-37731862	chr17:39559898-39575609	NEUROD2|Human_ES_cells	1497
chr17	39674488	39679053	chr17:37827296-37832304	chr17:39671043-39676051	NEUROD2|Human_ES_cells	1563
chr17	39674488	39679053	chr17:37827296-37832304	chr17:39671043-39676051	PGAP3|Human_ES_cells	1563
chr17	39674488	39679053	chr17:37827296-37832304	chr17:39671043-39676051	STARD3|Human_ES_cells	1563
chr17	39674488	39679053	chr17:37832305-37837222	chr17:39676052-39680969	PGAP3|Human_ES_cells	3001
chr17	39753055	39756438	chr17:37903471-37919243	chr17:39747218-39762990	PGAP3|Human_ES_cells	3383
chr17	39753055	39756438	chr17:37903471-37919243	chr17:39747218-39762990	TCAP;PNMT|Human_ES_cells	3383
chr17	40052682	40055651	chr17:38199891-38213428	chr17:40043638-40057175	MSL1|Human_ES_cells	2969
chr17	40052682	40055651	chr17:38199891-38213428	chr17:40043638-40057175	NR1D1|Human_ES_cells	2969
chr17	40353919	40359095	chr17:38498867-38512453	chr17:40342615-40356201	CCR7|Human_ES_cells	2282
chr17	40353919	40359095	chr17:38498867-38512453	chr17:40342615-40356201	RARA|Human_ES_cells	2282
chr17	40353919	40359095	chr17:38498867-38512453	chr17:40342615-40356201	TNS4|Human_ES_cells	2282
chr17	40455687	40465445	chr17:38615346-38622426	chr17:40459094-40466174	IGFBP4|Human_ES_cells	6351
chr17	40485196	40489180	chr17:38637447-38642040	chr17:40481195-40485788	TNS4|Human_ES_cells	592
chr17	40497174	40501296	chr17:38646793-38653989	chr17:40490541-40497737	IGFBP4|Human_ES_cells	563
chr17	40497174	40501296	chr17:38646793-38653989	chr17:40490541-40497737	RARA|Human_ES_cells	563
chr17	40497174	40501296	chr17:38646793-38653989	chr17:40490541-40497737	TOP2A|Human_ES_cells	563
chr17	40523988	40525284	chr17:38679019-38685216	chr17:40522767-40528964	IGFBP4|Human_ES_cells	1296
chr17	40523988	40525284	chr17:38679019-38685216	chr17:40522767-40528964	RARA|Human_ES_cells	1296
chr17	40523988	40525284	chr17:38679019-38685216	chr17:40522767-40528964	TNS4|Human_ES_cells	1296
chr17	40523988	40525284	chr17:38679019-38685216	chr17:40522767-40528964	TOP2A|Human_ES_cells	1296
chr17	40538499	40546501	chr17:38696010-38707665	chr17:40539758-40551413	IGFBP4|Human_ES_cells	6743
chr17	40555844	40561074	chr17:38707666-38718948	chr17:40551414-40562696	IGFBP4|Human_ES_cells	5230
chr17	40555844	40561074	chr17:38707666-38718948	chr17:40551414-40562696	TOP2A|Human_ES_cells	5230
chr17	40856826	40859436	chr17:39009485-39016238	chr17:40853233-40859986	KRT13|Human_ES_cells	2610
chr17	40856826	40859436	chr17:39009485-39016238	chr17:40853233-40859986	KRT17|Human_ES_cells	2610
chr17	40856826	40859436	chr17:39009485-39016238	chr17:40853233-40859986	KRT20|Human_ES_cells	2610
chr17	40856826	40859436	chr17:39009485-39016238	chr17:40853233-40859986	KRT23|Human_ES_cells	2610
chr17	40856826	40859436	chr17:39009485-39016238	chr17:40853233-40859986	KRT28|Human_ES_cells	2610
chr17	40856826	40859436	chr17:39009485-39016238	chr17:40853233-40859986	KRT31|Human_ES_cells	2610
chr17	40856826	40859436	chr17:39009485-39016238	chr17:40853233-40859986	KRT37|Human_ES_cells	2610
chr17	40856826	40859436	chr17:39009485-39016238	chr17:40853233-40859986	KRT38|Human_ES_cells	2610
chr17	40856826	40859436	chr17:39009485-39016238	chr17:40853233-40859986	KRTAP4-6|Human_ES_cells	2610
chr17	40856826	40859436	chr17:39009485-39016238	chr17:40853233-40859986	KRTAP9-9|Human_ES_cells	2610
chr17	41535586	41540565	chr17:39695674-39702169	chr17:41539422-41545917	KRT12|Human_ES_cells	1143
chr17	41535586	41540565	chr17:39695674-39702169	chr17:41539422-41545917	KRT17|Human_ES_cells	1143
chr17	41546632	41550817	chr17:39706514-39709850	chr17:41550262-41553598	KRT12|Human_ES_cells	555
chr17	41546632	41550817	chr17:39706514-39709850	chr17:41550262-41553598	KRT17|Human_ES_cells	555
chr17	41737035	41740704	chr17:39896117-39905666	chr17:41739865-41749414	FKBP10;LEPREL4|Human_ES_cells	839
chr17	41737035	41740704	chr17:39896117-39905666	chr17:41739865-41749414	KLHL11|Human_ES_cells	839
chr17	41799604	41802983	chr17:39958076-39965719	chr17:41801824-41809467	ACLY|Human_ES_cells	1159
chr17	41799604	41802983	chr17:39958076-39965719	chr17:41801824-41809467	CNP|Human_ES_cells	1159
chr17	41799604	41802983	chr17:39958076-39965719	chr17:41801824-41809467	DHX58|Human_ES_cells	1159
chr17	41799604	41802983	chr17:39958076-39965719	chr17:41801824-41809467	GAST|Human_ES_cells	1159
chr17	41799604	41802983	chr17:39958076-39965719	chr17:41801824-41809467	HAP1|Human_ES_cells	1159
chr17	41799604	41802983	chr17:39958076-39965719	chr17:41801824-41809467	JUP|Human_ES_cells	1159
chr17	41799604	41802983	chr17:39958076-39965719	chr17:41801824-41809467	KLHL10;NT5C3B|Human_ES_cells	1159
chr17	41799604	41802983	chr17:39958076-39965719	chr17:41801824-41809467	KLHL11|Human_ES_cells	1159
chr17	41894211	41897070	chr17:40048684-40055539	chr17:41892431-41899286	HAP1|Human_ES_cells	2859
chr17	41894211	41897070	chr17:40048684-40055539	chr17:41892431-41899286	KLHL11|Human_ES_cells	2859
chr17	42308202	42316755	chr17:40454852-40460947	chr17:42302834-42308929	HSD17B1|Human_ES_cells	727
chr17	42308202	42316755	chr17:40454852-40460947	chr17:42302834-42308929	RAB5C;CTD-2132N18.3|Human_ES_cells	727
chr17	42308202	42316755	chr17:40460948-40464452	chr17:42308930-42312434	NAGLU|Human_ES_cells	3504
chr17	42308202	42316755	chr17:40460948-40464452	chr17:42308930-42312434	PTRF|Human_ES_cells	3504
chr17	42308202	42316755	chr17:40464453-40473191	chr17:42312435-42321173	PTRF|Human_ES_cells	4320
chr17	42318075	42321191	chr17:40464453-40473191	chr17:42312435-42321173	PTRF|Human_ES_cells	3098
chr17	42515401	42528572	chr17:40670277-40674413	chr17:42518259-42522395	PTRF|Human_ES_cells	4136
chr17	42515401	42528572	chr17:40670277-40674413	chr17:42518259-42522395	RAB5C;CTD-2132N18.3|Human_ES_cells	4136
chr17	43032870	43038892	chr17:41184682-41189715	chr17:43032665-43037698	BRCA1|Human_ES_cells	4828
chr17	43528119	43531756	chr17:41600149-41608365	chr17:43522781-43530997	SOST|Human_ES_cells	2878
chr17	43528119	43531756	chr17:41608366-41625631	chr17:43530998-43548263	ETV4|Human_ES_cells	758
chr17	43528119	43531756	chr17:41608366-41625631	chr17:43530998-43548263	MEOX1|Human_ES_cells	758
chr17	43544888	43546643	chr17:41608366-41625631	chr17:43530998-43548263	ETV4|Human_ES_cells	1755
chr17	43544888	43546643	chr17:41608366-41625631	chr17:43530998-43548263	MEOX1|Human_ES_cells	1755
chr17	43589360	43594454	chr17:41660203-41668962	chr17:43582835-43591594	MEOX1|Human_ES_cells	2234
chr17	43668833	43672607	chr17:41743808-41749294	chr17:43666440-43671926	ETV4|Human_ES_cells	3093
chr17	43878228	43880234	chr17:41949999-41961655	chr17:43872631-43884287	CD300LG|Human_ES_cells	2006
chr17	44107587	44113630	chr17:42184942-42189503	chr17:44107574-44112135	LSM12;G6PC3|Human_ES_cells	4548
chr17	44137497	44139561	chr17:42203320-42217751	chr17:44125952-44140383	FAM215A|Human_ES_cells	2064
chr17	44532659	44552598	chr17:42607308-42613315	chr17:44529940-44535947	C17orf104|Human_ES_cells	3288
chr17	44532659	44552598	chr17:42607308-42613315	chr17:44529940-44535947	CCDC43|Human_ES_cells	3288
chr17	44532659	44552598	chr17:42607308-42613315	chr17:44529940-44535947	FZD2|Human_ES_cells	3288
chr17	44532659	44552598	chr17:42607308-42613315	chr17:44529940-44535947	ITGA2B|Human_ES_cells	3288
chr17	44532659	44552598	chr17:42616432-42624599	chr17:44539064-44547231	C17orf104|Human_ES_cells	8167
chr17	44532659	44552598	chr17:42616432-42624599	chr17:44539064-44547231	DBF4B|Human_ES_cells	8167
chr17	44532659	44552598	chr17:42616432-42624599	chr17:44539064-44547231	FZD2|Human_ES_cells	8167
chr17	44598298	44611971	chr17:42686030-42694768	chr17:44608662-44617400	FZD2|Human_ES_cells	3309
chr17	44626496	44630742	chr17:42707534-42713774	chr17:44630166-44636406	FZD2|Human_ES_cells	576
chr17	44626496	44630742	chr17:42707534-42713774	chr17:44630166-44636406	ITGA2B|Human_ES_cells	576
chr17	45340133	45343264	chr17:43412355-43419849	chr17:45334989-45342483	SPATA32|Human_ES_cells	2350
chr17	45340133	45343264	chr17:43419850-43424649	chr17:45342484-45347283	FMNL1|Human_ES_cells	780
chr17	4574756	4578575	chr17:4474551-4480617	chr17:4571256-4577322	ALOX15|Human_ES_cells	2566
chr17	4594168	4596031	chr17:4495954-4506951	chr17:4592659-4603656	ALOX15|Human_ES_cells	1863
chr17	4596186	4601296	chr17:4495954-4506951	chr17:4592659-4603656	ALOX15|Human_ES_cells	5110
chr17	47969868	47972299	chr17:46048655-46054017	chr17:47971289-47976651	PNPO|Human_ES_cells	1010
chr17	47969868	47972299	chr17:46048655-46054017	chr17:47971289-47976651	SNX11;CBX1|Human_ES_cells	1010
chr17	47994107	47996009	chr17:46072219-46077226	chr17:47994853-47999860	HOXB1|Human_ES_cells	1156
chr17	47994107	47996009	chr17:46072219-46077226	chr17:47994853-47999860	PNPO|Human_ES_cells	1156
chr17	48022963	48028487	chr17:46105483-46108569	chr17:48028117-48031203	SNX11;CBX1|Human_ES_cells	370
chr17	48106558	48109700	chr17:46185682-46189857	chr17:48108320-48112495	NFE2L1|Human_ES_cells	1380
chr17	49190026	49195353	chr17:47269092-47272608	chr17:49191730-49195246	SNF8|Human_ES_cells	3516
chr17	49389669	49391850	chr17:47462297-47470461	chr17:49384935-49393099	ABI3;GNGT2|Human_ES_cells	2181
chr17	49850590	49852310	chr17:47929138-47935659	chr17:49851775-49858296	DLX3|Human_ES_cells	535
chr17	49850590	49852310	chr17:47929138-47935659	chr17:49851775-49858296	ITGA3|Human_ES_cells	535
chr17	49850590	49852310	chr17:47929138-47935659	chr17:49851775-49858296	SLC35B1|Human_ES_cells	535
chr17	49860271	49867006	chr17:47935660-47949744	chr17:49858297-49872381	DLX3|Human_ES_cells	6735
chr17	49896344	49904110	chr17:47981291-47986069	chr17:49903927-49908705	DLX3|Human_ES_cells	183
chr17	49896344	49904110	chr17:47981291-47986069	chr17:49903927-49908705	DLX4|Human_ES_cells	183
chr17	49915707	49916467	chr17:47989768-47993980	chr17:49912404-49916616	DLX4|Human_ES_cells	760
chr17	50139293	50140457	chr17:48216258-48224468	chr17:50138893-50147103	MYCBPAP|Human_ES_cells	1164
chr17	50442121	50445250	chr17:48518489-48527445	chr17:50441128-50450084	ACSF2|Human_ES_cells	3129
chr17	50625726	50630303	chr17:48705059-48708076	chr17:50627698-50630715	EPN3|Human_ES_cells	2605
chr17	50625726	50630303	chr17:48705059-48708076	chr17:50627698-50630715	MYCBPAP|Human_ES_cells	2605
chr17	50625726	50630303	chr17:48705059-48708076	chr17:50627698-50630715	SPATA20|Human_ES_cells	2605
chr17	50683739	50685285	chr17:48762566-48767806	chr17:50685205-50690445	EPN3|Human_ES_cells	80
chr17	50947153	50952257	chr17:49025942-49031725	chr17:50948581-50954364	TOB1|Human_ES_cells	3676
chr17	55566702	55568828	chr17:53646025-53650820	chr17:55568664-55573459	PCTP|Human_ES_cells	164
chr17	57135441	57136975	chr17:55205614-55215622	chr17:57128253-57138261	AC007431.1|Human_ES_cells	1534
chr17	57860147	57863522	chr17:55933904-55942637	chr17:57856543-57865276	CUEDC1|Human_ES_cells	3375
chr17	57860147	57863522	chr17:55933904-55942637	chr17:57856543-57865276	SRSF1;RP11-159D12.5|Human_ES_cells	3375
chr17	57860147	57863522	chr17:55933904-55942637	chr17:57856543-57865276	VEZF1|Human_ES_cells	3375
chr17	57867040	57887264	chr17:55952155-55961597	chr17:57874794-57884236	VEZF1|Human_ES_cells	9442
chr17	57912874	57923456	chr17:55999071-56002530	chr17:57921710-57925169	CUEDC1|Human_ES_cells	1746
chr17	57912874	57923456	chr17:55999071-56002530	chr17:57921710-57925169	VEZF1|Human_ES_cells	1746
chr17	57924054	57929565	chr17:55999071-56002530	chr17:57921710-57925169	CUEDC1|Human_ES_cells	1115
chr17	57924054	57929565	chr17:55999071-56002530	chr17:57921710-57925169	VEZF1|Human_ES_cells	1115
chr17	57924054	57929565	chr17:56002531-56006092	chr17:57925170-57928731	CUEDC1|Human_ES_cells	3561
chr17	57924054	57929565	chr17:56002531-56006092	chr17:57925170-57928731	VEZF1|Human_ES_cells	3561
chr17	57924054	57929565	chr17:56006093-56011854	chr17:57928732-57934493	VEZF1|Human_ES_cells	833
chr17	57929858	57950001	chr17:56006093-56011854	chr17:57928732-57934493	VEZF1|Human_ES_cells	4635
chr17	58531088	58532847	chr17:56605743-56612061	chr17:58528382-58534700	GDPD1|Human_ES_cells	1759
chr17	58531088	58532847	chr17:56605743-56612061	chr17:58528382-58534700	TEX14;RAD51C|Human_ES_cells	1759
chr17	58531088	58532847	chr17:56605743-56612061	chr17:58528382-58534700	TRIM37|Human_ES_cells	1759
chr17	59424635	59427864	chr17:57502648-57507571	chr17:59425287-59430210	YPEL2|Human_ES_cells	2577
chr17	599849	603260	chr17:504068-507186	chr17:600828-603946	DOC2B|Human_ES_cells	2432
chr17	599849	603260	chr17:504068-507186	chr17:600828-603946	FAM101B|Human_ES_cells	2432
chr17	599849	603260	chr17:504068-507186	chr17:600828-603946	RPH3AL|Human_ES_cells	2432
chr17	599849	603260	chr17:504068-507186	chr17:600828-603946	TIMM22|Human_ES_cells	2432
chr17	599849	603260	chr17:504068-507186	chr17:600828-603946	VPS53;FAM57A|Human_ES_cells	2432
chr17	607047	608350	chr17:507187-510801	chr17:603947-607561	FAM101B|Human_ES_cells	514
chr17	60440446	60445187	chr17:58518296-58526103	chr17:60440935-60448742	CA4|Human_ES_cells	4252
chr17	61415946	61418239	chr17:59494259-59503742	chr17:61416898-61426381	TBX4|Human_ES_cells	1341
chr17	6255996	6258717	chr17:6156999-6160823	chr17:6253679-6257503	AIPL1|Human_ES_cells	1507
chr17	6255996	6258717	chr17:6160824-6163850	chr17:6257504-6260530	WSCD1|Human_ES_cells	1213
chr17	62702764	62706604	chr17:60777920-60786212	chr17:62700559-62708851	CYB561|Human_ES_cells	3840
chr17	62702764	62706604	chr17:60777920-60786212	chr17:62700559-62708851	TANC2|Human_ES_cells	3840
chr17	63633510	63635426	chr17:61712580-61717650	chr17:63635220-63640290	CYB561|Human_ES_cells	206
chr17	63633510	63635426	chr17:61712580-61717650	chr17:63635220-63640290	TACO1|Human_ES_cells	206
chr17	64153052	64161817	chr17:62225110-62232476	chr17:64147750-64155116	CD79B|Human_ES_cells	2064
chr17	64153052	64161817	chr17:62225110-62232476	chr17:64147750-64155116	TEX2|Human_ES_cells	2064
chr17	64214523	64218279	chr17:62292407-62298538	chr17:64215047-64221178	TEX2|Human_ES_cells	3232
chr17	64739042	64743106	chr17:62734126-62739141	chr17:64738008-64743023	POLG2|Human_ES_cells	3981
chr17	66465417	66470795	chr17:64458416-64468351	chr17:66462298-66472233	PRKCA|Human_ES_cells	5378
chr17	66532618	66536611	chr17:64528068-64532417	chr17:66531950-66536299	PRKCA|Human_ES_cells	3681
chr17	66538783	66544472	chr17:64536762-64542432	chr17:66540644-66546314	PRKCA|Human_ES_cells	3828
chr17	66564686	66568908	chr17:64558595-64567425	chr17:66562477-66571307	PRKCA|Human_ES_cells	4222
chr17	66576816	66582164	chr17:64571380-64576975	chr17:66575262-66580857	PRKCA|Human_ES_cells	4041
chr17	66715197	66718575	chr17:64711599-64718172	chr17:66715481-66722054	CACNG5|Human_ES_cells	3094
chr17	68709372	68712071	chr17:66704828-66708876	chr17:68708687-68712735	FAM20A|Human_ES_cells	2699
chr17	68735720	68736652	chr17:66728225-66734743	chr17:68732084-68738602	WIPI1|Human_ES_cells	932
chr17	68776437	68779666	chr17:66768342-66774155	chr17:68772201-68778014	ABCA9|Human_ES_cells	1577
chr17	68776437	68779666	chr17:66774156-66778392	chr17:68778015-68782251	ABCA8|Human_ES_cells	1651
chr17	69051189	69051794	chr17:67046655-67053101	chr17:69050514-69056960	ABCA10|Human_ES_cells	605
chr17	693054	697315	chr17:595110-600037	chr17:691870-696797	DOC2B|Human_ES_cells	3743
chr17	693054	697315	chr17:595110-600037	chr17:691870-696797	FAM101B|Human_ES_cells	3743
chr17	693054	697315	chr17:595110-600037	chr17:691870-696797	RPH3AL|Human_ES_cells	3743
chr17	693054	697315	chr17:595110-600037	chr17:691870-696797	TIMM22|Human_ES_cells	3743
chr17	693054	697315	chr17:595110-600037	chr17:691870-696797	VPS53;FAM57A|Human_ES_cells	3743
chr17	693054	697315	chr17:600038-608078	chr17:696798-704838	RPH3AL|Human_ES_cells	517
chr17	693054	697315	chr17:600038-608078	chr17:696798-704838	VPS53;FAM57A|Human_ES_cells	517
chr17	69715620	69719191	chr17:67709907-67715220	chr17:69713766-69719079	KCNJ16|Human_ES_cells	3459
chr17	69715620	69719191	chr17:67715221-67718797	chr17:69719080-69722656	KCNJ2|Human_ES_cells	111
chr17	7173468	7174464	chr17:7072301-7077574	chr17:7168982-7174255	SLC16A11|Human_ES_cells	787
chr17	7173468	7174464	chr17:7072301-7077574	chr17:7168982-7174255	SLC16A13|Human_ES_cells	787
chr17	7173468	7174464	chr17:7077575-7082093	chr17:7174256-7178774	SLC16A11|Human_ES_cells	208
chr17	72501139	72503919	chr17:70497384-70502834	chr17:72501244-72506694	COG1|Human_ES_cells	2675
chr17	72573760	72577949	chr17:70562190-70580422	chr17:72566051-72584283	COG1|Human_ES_cells	4189
chr17	72665582	72667733	chr17:70658088-70670771	chr17:72661949-72674632	SSTR2|Human_ES_cells	2151
chr17	72976553	72978116	chr17:70972394-70975401	chr17:72976255-72979262	COG1|Human_ES_cells	1563
chr17	72976553	72978116	chr17:70972394-70975401	chr17:72976255-72979262	SSTR2|Human_ES_cells	1563
chr17	73277193	73280467	chr17:71272373-71281742	chr17:73276234-73285603	CDC42EP4|Human_ES_cells	3274
chr17	73281527	73287899	chr17:71272373-71281742	chr17:73276234-73285603	CDC42EP4|Human_ES_cells	4076
chr17	73318843	73328223	chr17:71316582-71326552	chr17:73320443-73330413	CPSF4L|Human_ES_cells	7780
chr17	73332935	73351063	chr17:71338147-71343093	chr17:73342008-73346954	CDC42EP4|Human_ES_cells	4946
chr17	73332935	73351063	chr17:71343094-71348861	chr17:73346955-73352722	CPSF4L|Human_ES_cells	4108
chr17	73363610	73367656	chr17:71357908-71366208	chr17:73361769-73370069	C17orf80;FAM104A|Human_ES_cells	4046
chr17	73363610	73367656	chr17:71357908-71366208	chr17:73361769-73370069	CPSF4L|Human_ES_cells	4046
chr17	73609205	73619131	chr17:71611870-71615068	chr17:73615731-73618929	CPSF4L|Human_ES_cells	3198
chr17	75150514	75156159	chr17:73146956-73160657	chr17:75150861-75164562	ARMC7;SLC16A5|Human_ES_cells	5298
chr17	75150514	75156159	chr17:73146956-73160657	chr17:75150861-75164562	KCTD2|Human_ES_cells	5298
chr17	75150514	75156159	chr17:73146956-73160657	chr17:75150861-75164562	SUMO2|Human_ES_cells	5298
chr17	75831606	75834071	chr17:73828364-73839426	chr17:75832283-75843345	UNK;H3F3B|Human_ES_cells	1788
chr17	75840058	75841073	chr17:73828364-73839426	chr17:75832283-75843345	UNK;H3F3B|Human_ES_cells	1015
chr17	75863796	75865645	chr17:73859269-73870301	chr17:75863188-75874220	MRPL38|Human_ES_cells	1849
chr17	75872308	75874535	chr17:73859269-73870301	chr17:75863188-75874220	MRPL38|Human_ES_cells	1912
chr17	76149202	76153004	chr17:74146084-74149641	chr17:76150003-76153560	UBALD2|Human_ES_cells	3001
chr17	76250322	76254360	chr17:74244694-74250566	chr17:76248613-76254485	EXOC7|Human_ES_cells	4038
chr17	76250322	76254360	chr17:74244694-74250566	chr17:76248613-76254485	FOXJ1|Human_ES_cells	4038
chr17	76365283	76371621	chr17:74355039-74368375	chr17:76358958-76372294	QRICH2|Human_ES_cells	6338
chr17	76680517	76689953	chr17:74674974-74680806	chr17:76678892-76684724	ST6GALNAC1|Human_ES_cells	4207
chr17	76695506	76698744	chr17:74694037-74700599	chr17:76697955-76704517	AANAT;UBE2O|Human_ES_cells	789
chr17	76695506	76698744	chr17:74694037-74700599	chr17:76697955-76704517	CYGB|Human_ES_cells	789
chr17	76699280	76702363	chr17:74694037-74700599	chr17:76697955-76704517	AANAT;UBE2O|Human_ES_cells	3083
chr17	76699280	76702363	chr17:74694037-74700599	chr17:76697955-76704517	CYGB|Human_ES_cells	3083
chr17	77318191	77325900	chr17:75321656-75326910	chr17:77325574-77330828	9-Sep|Human_ES_cells	326
chr17	77330442	77332513	chr17:75321656-75326910	chr17:77325574-77330828	9-Sep|Human_ES_cells	386
chr17	77527490	77529837	chr17:75524776-75527928	chr17:77528694-77531846	TNRC6C|Human_ES_cells	1143
chr17	77600612	77603920	chr17:75594446-75602053	chr17:77598364-77605971	FLJ45079|Human_ES_cells	3308
chr17	77732954	77737915	chr17:75726877-75730825	chr17:77730795-77734743	FLJ45079|Human_ES_cells	1789
chr17	77955946	77962007	chr17:75948639-75958179	chr17:77952557-77962097	FLJ45079|Human_ES_cells	6061
chr17	77955946	77962007	chr17:75948639-75958179	chr17:77952557-77962097	TNRC6C|Human_ES_cells	6061
chr17	78039551	78042462	chr17:76032003-76036830	chr17:78035922-78040749	TMC6;TMC8|Human_ES_cells	1198
chr17	78178420	78182185	chr17:76172572-76176102	chr17:78176491-78180021	TMEM235|Human_ES_cells	1601
[truncated: 2,638 more rows]

[truncated: 15 more sheets: Supp.Data.8, Supp.Data.9, Supp.Data.10, Supp.Data.11, Supp.Data.12, Supp.Data.13, Supp.Data.14, Supp.Data.15, Supp.Data.16, Supp.Data.17, Supp.Data.18, Supp.Data.19, Supp.Data.20, Supp.Data.21, Supp.Data.22]
