# Supplementary material for: Dynamic enhancer landscapes in human craniofacial development
Source: Nat Commun. 2024 Mar 6;15:2030. doi: 10.1038/s41467-024-46396-4 (PMC10917818; doi:10.1038/s41467-024-46396-4)
Supplement: Supplementary file 6 — Source Data [file 41467_2024_46396_MOESM6_ESM.xlsx]

## Sheet: Figure2b
Human enhancers: this study			Week4	Week5	Week6	Week7	Week8	Class
Chr (hg38)	Start (hg38)	End (hg38)
chr1	934968	945722	0	1	1	1	1	continuous
chr1	1022650	1028032	1	0	1	0	1	non-continuous
chr1	1031210	1035148	1	0	0	0	0	week-specific
chr1	1079121	1082053	1	1	1	1	1	constant
chr1	1142620	1146919	1	0	0	0	0	week-specific
chr1	1303042	1306742	0	0	0	1	1	continuous
chr1	1371292	1372985	0	0	0	0	1	week-specific
chr1	1776250	1779435	0	0	1	0	1	non-continuous
chr1	1857191	1863130	0	0	0	1	1	continuous
chr1	1905723	1910733	1	1	1	1	1	constant
chr1	2087296	2088752	1	0	0	0	0	week-specific
chr1	2124520	2137426	1	1	1	1	1	constant
chr1	2187719	2201641	1	1	1	1	1	constant
chr1	2203027	2204908	0	0	1	0	1	non-continuous
chr1	2236914	2241119	0	0	0	0	1	week-specific
chr1	2245392	2250571	0	0	0	1	0	week-specific
chr1	2255436	2257673	0	0	0	0	1	week-specific
chr1	2266065	2280825	1	1	1	1	1	constant
chr1	2282397	2285881	1	0	1	0	0	non-continuous
chr1	2288732	2292303	1	0	0	1	1	non-continuous
chr1	2297644	2302289	1	0	0	1	1	non-continuous
chr1	2309866	2325171	1	1	1	1	1	constant
chr1	2342256	2346335	0	0	0	0	1	week-specific
chr1	2380575	2383843	1	0	1	0	1	non-continuous
chr1	2535062	2536227	1	0	0	0	0	week-specific
chr1	2577590	2579395	0	1	0	0	0	week-specific
chr1	2641128	2644537	0	1	1	1	1	continuous
chr1	2852825	2859369	1	1	1	1	1	constant
chr1	2862919	2870134	1	1	0	0	0	continuous
chr1	2873088	2880797	1	0	1	1	1	non-continuous
chr1	2889326	2893532	1	0	1	1	0	non-continuous
chr1	2903933	2904618	0	1	0	0	0	week-specific
chr1	2915976	2918292	0	1	0	0	0	week-specific
chr1	2918340	2921175	1	0	0	0	0	week-specific
chr1	2924997	2926829	0	0	0	1	0	week-specific
chr1	2966094	2974505	1	1	1	1	1	constant
chr1	2977935	2989312	1	1	1	1	1	constant
chr1	3011134	3014426	0	1	1	1	0	continuous
chr1	3079647	3081593	0	0	0	1	0	week-specific
chr1	3101094	3108067	1	1	1	0	0	continuous
chr1	3110513	3114135	1	0	0	0	0	week-specific
chr1	3114444	3129083	1	0	1	1	1	non-continuous
chr1	3168490	3175637	1	0	1	0	1	non-continuous
chr1	3182101	3189022	1	1	1	1	0	continuous
chr1	3321657	3325835	1	1	1	1	0	continuous
chr1	3334480	3336234	1	0	0	0	0	week-specific
chr1	3338101	3340372	0	1	0	0	0	week-specific
chr1	3345074	3347712	0	0	0	0	1	week-specific
chr1	3348965	3356356	1	1	1	1	1	constant
chr1	3363976	3367846	0	0	0	1	0	week-specific
chr1	3391544	3396143	1	1	1	1	1	constant
chr1	3470292	3473938	1	1	1	0	0	continuous
chr1	3478589	3485441	1	1	0	0	0	continuous
chr1	3513988	3517957	0	0	0	0	1	week-specific
chr1	3519864	3554682	1	1	1	1	1	constant
chr1	3575726	3576671	0	0	0	1	0	week-specific
chr1	3589602	3594575	1	0	0	0	0	week-specific
chr1	3594735	3601695	1	1	1	1	1	constant
chr1	3617926	3619569	0	0	1	0	0	week-specific
chr1	4107771	4109744	0	1	0	0	0	week-specific
chr1	4420746	4422216	1	0	0	0	0	week-specific
chr1	5716078	5720436	1	0	0	0	0	week-specific
chr1	5742969	5744172	1	0	0	0	0	week-specific
chr1	5744647	5746510	1	0	0	0	0	week-specific
chr1	6197836	6201482	1	1	1	1	1	constant
chr1	6268965	6274660	0	0	0	0	1	week-specific
chr1	6274764	6278058	0	0	1	1	1	continuous
chr1	6327789	6331631	0	0	0	0	1	week-specific
chr1	6357348	6360946	1	0	0	0	1	non-continuous
chr1	6483604	6487146	1	1	1	0	1	non-continuous
chr1	6488333	6492680	1	1	1	1	1	constant
chr1	6496235	6497846	1	0	0	0	0	week-specific
chr1	6599986	6606821	1	1	1	1	1	constant
chr1	6866250	6871839	0	0	0	1	0	week-specific
chr1	6935001	6936535	0	0	0	1	0	week-specific
chr1	6959273	6962724	0	0	0	1	0	week-specific
chr1	6970733	6971385	0	0	0	0	1	week-specific
chr1	7290814	7294027	0	0	0	1	0	week-specific
chr1	7298277	7302281	1	0	0	1	1	non-continuous
chr1	7377725	7381212	1	1	1	0	0	continuous
chr1	7451540	7454873	1	0	0	0	0	week-specific
chr1	7469151	7474054	1	0	0	0	0	week-specific
chr1	7487636	7488518	1	0	0	0	0	week-specific
chr1	7489736	7492579	1	0	0	0	0	week-specific
chr1	7500363	7501617	1	0	0	0	0	week-specific
chr1	7662581	7674424	1	1	1	1	1	constant
chr1	7677429	7684171	1	1	1	1	1	constant
chr1	7702058	7706430	1	0	1	0	1	non-continuous
chr1	7751148	7754457	0	0	1	1	1	continuous
chr1	7959873	7963567	1	1	1	1	1	constant
chr1	8069188	8072778	0	0	0	1	1	continuous
chr1	8112085	8119775	1	1	1	1	1	constant
chr1	8120120	8122258	0	0	0	1	0	week-specific
chr1	8136478	8139182	1	0	1	0	0	non-continuous
chr1	8142574	8143725	0	0	0	1	0	week-specific
chr1	8153006	8157470	1	0	1	1	0	non-continuous
chr1	8166099	8172230	1	1	1	1	1	constant
chr1	8215465	8218949	1	1	1	1	1	constant
chr1	8362477	8364750	0	0	0	1	1	continuous
chr1	8406658	8411303	0	0	0	1	1	continuous
chr1	8436741	8440823	0	0	0	1	1	continuous
chr1	8461585	8466399	0	0	1	1	1	continuous
chr1	8475987	8478646	1	0	0	0	0	week-specific
chr1	8516014	8519351	0	0	0	1	0	week-specific
chr1	8523209	8528785	0	0	1	1	1	continuous
chr1	8660372	8661821	0	0	0	0	1	week-specific
chr1	8679104	8681608	0	0	0	1	0	week-specific
chr1	8698046	8709332	1	1	1	1	1	constant
chr1	8709470	8714092	1	0	1	1	1	non-continuous
chr1	8847925	8849570	0	0	0	0	1	week-specific
chr1	8905451	8906230	0	0	0	0	1	week-specific
chr1	8937822	8938883	0	0	0	1	0	week-specific
chr1	8942907	8944258	0	0	1	0	0	week-specific
chr1	9195788	9196497	1	0	0	0	0	week-specific
chr1	9264649	9267202	1	0	0	0	0	week-specific
chr1	9277776	9284017	0	0	1	1	0	continuous
chr1	9317285	9328172	1	0	1	1	1	non-continuous
chr1	9336407	9343006	1	1	1	1	1	constant
chr1	9348889	9351109	0	0	0	0	1	week-specific
chr1	9351209	9354550	1	0	0	0	0	week-specific
chr1	9363130	9365213	0	0	1	1	0	continuous
chr1	9367990	9379673	1	1	1	1	1	constant
chr1	9397335	9403137	0	0	1	1	0	continuous
chr1	9411014	9415204	0	0	1	1	1	continuous
chr1	9425363	9430929	1	1	1	1	1	constant
chr1	9440152	9451818	1	1	1	1	1	constant
chr1	9453901	9454809	1	0	0	0	0	week-specific
chr1	9465589	9469075	0	0	1	1	1	continuous
chr1	9531122	9534708	1	0	1	1	1	non-continuous
chr1	9715239	9719927	1	1	1	1	1	constant
chr1	9874514	9876141	1	0	0	0	1	non-continuous
chr1	9888607	9892071	0	0	0	1	0	week-specific
chr1	9950016	9951748	1	0	1	0	0	non-continuous
chr1	10177452	10182810	0	0	1	1	1	continuous
chr1	10236236	10237568	0	0	0	0	1	week-specific
chr1	10386487	10389355	0	0	0	1	1	continuous
chr1	10494450	10497893	0	0	0	0	1	week-specific
chr1	10663077	10678660	1	1	0	0	0	continuous
chr1	10693569	10694419	1	0	0	0	0	week-specific
chr1	10694716	10696334	1	0	0	0	0	week-specific
chr1	10703318	10707138	1	0	0	0	0	week-specific
chr1	10723175	10728726	1	0	0	0	0	week-specific
chr1	10888268	10890917	0	0	1	1	0	continuous
chr1	10897749	10899553	1	0	0	0	0	week-specific
chr1	10979830	10980961	1	0	0	1	0	non-continuous
chr1	11330263	11330697	1	0	0	0	0	week-specific
chr1	11678953	11683573	1	0	1	1	1	non-continuous
chr1	11699783	11702805	1	0	1	0	0	non-continuous
chr1	11702947	11707420	1	0	0	0	0	week-specific
chr1	11730729	11733063	0	0	0	0	1	week-specific
chr1	11783661	11786319	1	1	0	0	0	continuous
chr1	11941494	11947129	1	1	1	1	1	constant
chr1	12032852	12036015	0	0	0	0	1	week-specific
chr1	12067369	12068735	1	0	0	0	0	week-specific
chr1	12174198	12176669	0	1	0	0	0	week-specific
chr1	12183727	12189223	1	1	1	1	1	constant
chr1	12314537	12320246	0	0	0	0	1	week-specific
chr1	12343737	12345907	0	0	0	0	1	week-specific
chr1	12355179	12358770	0	0	0	1	1	continuous
chr1	12380176	12383043	0	0	1	1	1	continuous
chr1	12401054	12410938	0	0	1	1	1	continuous
chr1	12432056	12438040	0	0	1	1	1	continuous
chr1	12446519	12455590	0	0	1	0	1	non-continuous
chr1	12460050	12463224	0	0	0	1	1	continuous
chr1	12463327	12465866	0	0	1	0	1	non-continuous
chr1	12482958	12488548	0	0	1	0	0	week-specific
chr1	12495098	12498267	0	0	0	1	0	week-specific
chr1	12539200	12543551	1	0	1	0	0	non-continuous
chr1	12551945	12559612	1	0	1	1	1	non-continuous
chr1	12592283	12598360	1	0	1	1	1	non-continuous
chr1	13747861	13752076	1	1	1	1	1	constant
chr1	13764110	13767703	0	0	0	1	1	continuous
chr1	14364883	14367818	0	0	0	1	1	continuous
chr1	14511118	14512435	0	0	0	0	1	week-specific
chr1	14626425	14628821	1	0	0	0	0	week-specific
chr1	14754855	14757204	0	0	0	1	0	week-specific
chr1	14809747	14811337	0	0	0	1	0	week-specific
chr1	14825583	14827245	0	0	0	1	0	week-specific
chr1	14921995	14926797	1	1	1	1	1	constant
chr1	14935715	14938805	0	0	1	0	0	week-specific
chr1	14939832	14949174	1	1	1	1	1	constant
chr1	14949310	14951669	0	0	1	1	0	continuous
chr1	14962814	14966432	0	0	0	1	0	week-specific
chr1	14987706	14989003	0	0	0	1	0	week-specific
chr1	15007353	15009797	1	0	1	0	0	non-continuous
chr1	15085975	15091697	0	1	1	1	1	continuous
chr1	15206409	15208357	0	1	0	0	0	week-specific
chr1	15212034	15216968	1	1	1	1	1	constant
chr1	15323002	15330451	1	0	0	1	1	non-continuous
chr1	15830535	15837854	1	1	1	1	1	constant
chr1	15882546	15888881	1	1	1	1	1	constant
chr1	15947846	15952410	0	0	0	1	0	week-specific
chr1	16026919	16027714	1	0	0	0	0	week-specific
chr1	16048512	16049806	0	0	1	0	0	week-specific
chr1	16078720	16080944	1	0	1	0	1	non-continuous
chr1	16110413	16114165	1	0	1	0	1	non-continuous
chr1	16114222	16117939	0	1	0	0	0	week-specific
chr1	16140171	16142604	0	0	0	0	1	week-specific
chr1	16143064	16149277	1	1	1	1	1	constant
chr1	16164123	16170048	0	1	1	1	0	continuous
chr1	16172184	16179623	1	1	1	1	1	constant
chr1	16180640	16184979	1	0	1	1	0	non-continuous
chr1	16243321	16245117	0	0	0	0	1	week-specific
chr1	16365678	16369147	1	1	1	1	1	constant
chr1	16509784	16510280	1	0	0	0	0	week-specific
chr1	16618181	16619153	1	0	0	0	0	week-specific
chr1	16619710	16621578	1	0	0	0	0	week-specific
chr1	16705958	16710011	1	0	1	0	0	non-continuous
chr1	16716592	16718551	0	1	0	0	0	week-specific
chr1	16723641	16725824	1	0	0	0	0	week-specific
chr1	16748356	16749155	0	0	1	0	0	week-specific
chr1	16911685	16917214	1	1	1	1	1	constant
chr1	16920245	16931543	1	1	1	1	1	constant
chr1	16959666	16973910	1	1	1	1	1	constant
chr1	17044993	17046762	0	0	0	1	1	continuous
chr1	17210050	17214927	0	0	1	1	0	continuous
chr1	17243928	17247682	1	1	0	0	0	continuous
chr1	17531299	17533864	1	0	0	0	0	week-specific
chr1	17568890	17570446	1	0	0	0	1	non-continuous
chr1	17571911	17577043	1	0	0	0	0	week-specific
chr1	17584234	17590773	1	1	1	1	1	constant
chr1	17696052	17698384	0	0	0	0	1	week-specific
chr1	17700258	17701900	1	0	0	0	0	week-specific
chr1	17742439	17744198	0	0	0	0	1	week-specific
chr1	18406324	18407501	1	0	0	0	0	week-specific
chr1	18715902	18717922	0	0	1	0	1	non-continuous
chr1	18906423	18908787	1	0	0	0	0	week-specific
chr1	18926190	18927808	0	0	0	0	1	week-specific
chr1	18936317	18952639	1	1	1	1	1	constant
chr1	19008837	19014076	1	0	0	1	0	non-continuous
chr1	19052646	19055840	1	0	0	0	0	week-specific
chr1	19340937	19343133	0	0	0	1	0	week-specific
chr1	19359349	19363103	0	0	0	0	1	week-specific
chr1	19365103	19371258	0	0	0	1	1	continuous
chr1	19378735	19380531	0	0	0	0	1	week-specific
chr1	19380909	19383539	0	0	1	1	1	continuous
chr1	19384371	19387288	0	0	0	1	1	continuous
chr1	19388836	19393263	0	0	1	1	1	continuous
chr1	19394179	19395943	0	0	0	0	1	week-specific
chr1	19399523	19402966	0	0	0	0	1	week-specific
chr1	19404593	19408281	0	0	0	1	1	continuous
chr1	19436151	19440808	1	0	0	1	1	non-continuous
chr1	19444842	19447183	0	0	0	0	1	week-specific
chr1	19447521	19450077	0	0	0	1	1	continuous
chr1	19494966	19497208	0	0	0	1	1	continuous
chr1	19628665	19630487	0	0	0	1	0	week-specific
chr1	19642910	19647704	1	0	1	1	1	non-continuous
chr1	20213079	20213563	1	0	0	0	0	week-specific
chr1	20695114	20699019	1	1	1	1	1	constant
chr1	21012405	21013908	0	0	0	1	1	continuous
chr1	21116554	21119149	0	0	0	1	0	week-specific
chr1	21148279	21151281	0	0	0	1	1	continuous
chr1	21273821	21282166	1	1	0	1	1	non-continuous
chr1	21300152	21311036	1	0	1	1	1	non-continuous
chr1	21316002	21330009	1	1	1	1	1	constant
chr1	21573500	21576042	0	0	1	0	1	non-continuous
chr1	21589572	21590977	0	0	0	0	1	week-specific
chr1	21617293	21621925	0	0	0	0	1	week-specific
chr1	21813994	21815430	1	0	0	0	0	week-specific
chr1	21899555	21903541	1	1	0	0	0	continuous
chr1	21908234	21915955	1	1	0	1	1	non-continuous
chr1	21919329	21924460	0	0	0	0	1	week-specific
chr1	21943770	21945632	0	0	0	0	1	week-specific
chr1	22039430	22040740	0	0	0	0	1	week-specific
chr1	22112549	22116823	0	0	1	1	1	continuous
chr1	22122398	22123346	1	0	0	0	0	week-specific
chr1	22162889	22164223	1	0	0	0	1	non-continuous
chr1	22252685	22255699	0	0	0	0	1	week-specific
chr1	22274389	22276255	0	0	1	1	0	continuous
chr1	22349240	22352506	0	1	1	0	1	non-continuous
chr1	22378920	22380257	0	0	0	0	1	week-specific
chr1	22507351	22510666	0	0	0	1	0	week-specific
chr1	22556046	22556475	1	0	0	0	0	week-specific
chr1	22675903	22677735	1	1	0	0	0	continuous
chr1	22753026	22755020	0	0	1	1	1	continuous
chr1	22770954	22777175	1	0	0	1	1	non-continuous
chr1	22777636	22779586	1	0	0	0	1	non-continuous
chr1	22787606	22792272	0	0	0	0	1	week-specific
chr1	22793842	22797184	0	0	0	0	1	week-specific
chr1	22798682	22803461	0	1	0	1	0	non-continuous
chr1	22813237	22817354	0	0	0	1	1	continuous
chr1	22824634	22831470	0	0	1	1	1	continuous
chr1	23166285	23170343	1	1	1	1	1	constant
chr1	23393429	23396371	0	0	1	1	1	continuous
chr1	23402381	23405194	0	0	0	0	1	week-specific
chr1	23411440	23412712	0	0	0	0	1	week-specific
chr1	23472892	23473823	0	0	0	0	1	week-specific
chr1	23544002	23546566	0	0	1	0	0	week-specific
chr1	23573633	23579390	0	0	0	1	1	continuous
chr1	23634045	23636801	1	0	0	1	0	non-continuous
chr1	23636974	23639111	0	1	1	0	0	continuous
chr1	23823426	23826870	1	1	1	1	1	constant
chr1	23930491	23932716	0	0	0	1	1	continuous
chr1	23963263	23965693	0	0	0	0	1	week-specific
chr1	24014216	24024122	0	0	1	1	1	continuous
chr1	24149240	24154011	0	0	1	1	1	continuous
chr1	24235396	24237776	0	0	1	0	0	week-specific
chr1	24286402	24286868	0	0	0	0	1	week-specific
chr1	24338925	24341968	1	0	1	0	0	non-continuous
chr1	24418593	24420084	0	0	0	0	1	week-specific
chr1	24640588	24645451	1	1	1	1	1	constant
chr1	24704117	24707084	1	0	1	1	1	non-continuous
chr1	24722083	24727986	1	0	0	0	0	week-specific
chr1	24729211	24731597	1	0	0	1	0	non-continuous
chr1	24768679	24771900	0	0	0	1	0	week-specific
chr1	24925670	24927730	0	0	0	0	1	week-specific
chr1	25016270	25020152	0	0	1	1	1	continuous
chr1	25102580	25104070	0	0	0	1	0	week-specific
chr1	25105974	25108428	0	0	1	1	1	continuous
chr1	25118986	25122522	0	0	1	1	0	continuous
chr1	25197282	25201470	0	0	1	1	1	continuous
chr1	25237310	25242132	1	1	1	1	1	constant
chr1	25562969	25570171	1	1	1	1	0	continuous
chr1	25666002	25668512	0	0	0	1	1	continuous
chr1	25693646	25695090	0	0	0	1	0	week-specific
chr1	25703643	25704980	0	0	0	0	1	week-specific
chr1	25765016	25768137	0	0	0	0	1	week-specific
chr1	25769817	25773463	1	1	1	0	0	continuous
chr1	25778529	25781623	0	1	0	0	0	week-specific
chr1	25891224	25893770	0	0	0	1	1	continuous
chr1	25894854	25897681	0	0	0	0	1	week-specific
chr1	25921247	25924570	1	1	1	1	1	constant
chr1	25925836	25929818	0	0	1	1	0	continuous
chr1	25952391	25953857	0	0	0	1	0	week-specific
chr1	26033994	26037624	1	1	1	1	1	constant
chr1	26163700	26166504	0	0	1	0	0	week-specific
chr1	26200359	26202379	1	0	0	0	1	non-continuous
chr1	26305557	26307781	0	0	0	0	1	week-specific
chr1	26499400	26502485	1	1	1	1	1	constant
chr1	26617043	26624974	1	1	1	1	1	constant
chr1	26722362	26727105	0	0	1	1	1	continuous
chr1	26918692	26924286	1	1	1	1	1	constant
chr1	26997279	27001792	1	0	1	0	0	non-continuous
chr1	27002013	27007904	1	0	1	0	0	non-continuous
chr1	27026157	27029499	0	0	0	1	1	continuous
chr1	27031001	27032506	1	0	1	0	1	non-continuous
chr1	27043721	27048841	1	0	0	0	0	week-specific
chr1	27056394	27063365	1	1	1	1	1	constant
chr1	27070021	27072155	1	1	0	0	0	continuous
chr1	27096912	27103919	1	0	1	1	1	non-continuous
chr1	27136721	27139838	1	0	1	0	0	non-continuous
chr1	27143610	27147779	0	0	0	0	1	week-specific
chr1	27151442	27156632	0	0	1	1	1	continuous
chr1	27295523	27302972	1	0	1	1	1	non-continuous
chr1	27306058	27308753	0	0	0	0	1	week-specific
chr1	27356166	27358254	0	0	1	0	0	week-specific
chr1	27397897	27408141	1	1	1	1	1	constant
chr1	27416242	27424171	0	0	1	1	1	continuous
chr1	27426874	27432310	0	0	1	0	0	week-specific
chr1	27495368	27498849	0	0	1	1	1	continuous
chr1	27500978	27510739	1	1	1	1	1	constant
chr1	27534778	27538384	0	0	0	1	1	continuous
chr1	27553702	27579497	1	1	1	1	1	constant
chr1	27653771	27656920	1	0	0	0	0	week-specific
chr1	28436691	28439153	0	0	0	0	1	week-specific
chr1	28515922	28520878	1	1	1	1	1	constant
chr1	28913458	28917082	1	1	1	1	1	constant
chr1	28927320	28929184	0	0	0	0	1	week-specific
chr1	29156303	29158980	0	1	1	1	1	continuous
chr1	29201338	29203131	0	0	0	1	1	continuous
chr1	29244609	29253545	1	1	1	1	1	constant
chr1	29256420	29261135	1	0	1	1	1	non-continuous
chr1	29268193	29273909	1	0	1	1	1	non-continuous
chr1	29279589	29284989	1	0	1	0	0	non-continuous
chr1	29303787	29304182	0	1	0	0	0	week-specific
chr1	30083368	30086950	1	0	0	0	0	week-specific
chr1	30378873	30380638	0	0	0	0	1	week-specific
chr1	30761019	30762843	1	0	0	0	0	week-specific
chr1	30781482	30784248	0	0	0	0	1	week-specific
chr1	30785845	30789505	1	0	0	0	0	week-specific
chr1	30800244	30803659	0	0	0	0	1	week-specific
chr1	30878082	30881722	0	0	0	0	1	week-specific
chr1	30884608	30890600	0	0	1	1	1	continuous
chr1	30894746	30896956	0	0	0	0	1	week-specific
chr1	30901019	30904237	0	0	1	0	0	week-specific
chr1	31153435	31156887	1	1	1	1	1	constant
chr1	31169905	31171934	0	0	0	0	1	week-specific
chr1	31412143	31417252	1	1	1	1	1	constant
chr1	31548079	31550211	1	0	0	0	0	week-specific
chr1	31568211	31571101	0	1	1	0	0	continuous
chr1	31579079	31581595	0	0	1	0	1	non-continuous
chr1	31587002	31590149	0	0	1	0	0	week-specific
chr1	31664146	31671811	1	0	0	0	1	non-continuous
chr1	31687506	31696789	1	0	1	1	1	non-continuous
chr1	31710665	31716717	0	0	1	1	1	continuous
chr1	31780895	31785526	0	0	0	1	1	continuous
chr1	31934465	31940978	1	0	1	1	1	non-continuous
chr1	31953650	31958010	0	0	0	1	1	continuous
chr1	32055452	32056182	0	0	0	0	1	week-specific
chr1	32059679	32065840	1	1	1	1	1	constant
chr1	32141432	32143602	0	0	0	0	1	week-specific
chr1	32400587	32401612	1	0	0	0	0	week-specific
chr1	32497435	32504133	1	1	1	1	1	constant
chr1	32753168	32756446	1	0	1	1	1	non-continuous
chr1	32757483	32763384	0	0	0	1	1	continuous
chr1	32764451	32773146	1	1	1	1	1	constant
chr1	32892500	32895940	1	0	1	1	0	non-continuous
chr1	32991960	32993675	0	0	0	0	1	week-specific
chr1	33035098	33037920	1	0	1	1	1	non-continuous
chr1	33097690	33100863	0	0	0	1	1	continuous
chr1	33125455	33129055	1	1	1	1	1	constant
chr1	33149728	33156684	1	1	1	1	1	constant
chr1	33166958	33172419	1	0	0	1	1	non-continuous
chr1	33360099	33371704	1	1	1	1	1	constant
chr1	33381824	33385630	0	0	0	1	0	week-specific
chr1	33409419	33411297	0	0	1	0	0	week-specific
chr1	34864887	34866894	1	0	1	0	0	non-continuous
chr1	35078569	35081482	1	1	1	1	1	constant
chr1	35706639	35709964	1	1	1	0	1	non-continuous
chr1	35882313	35888415	1	1	1	1	1	constant
chr1	36097788	36101641	1	1	0	0	0	continuous
chr1	36106529	36110002	0	0	0	1	0	week-specific
chr1	36112127	36121013	0	1	1	1	1	continuous
chr1	36129580	36131967	0	0	0	1	1	continuous
chr1	36132509	36138343	1	1	1	1	1	constant
chr1	36186967	36188861	1	0	1	1	1	non-continuous
chr1	36202372	36205215	1	0	0	0	0	week-specific
chr1	36349155	36355055	1	0	0	0	0	week-specific
chr1	36365165	36368037	0	0	0	0	1	week-specific
chr1	36368305	36371475	0	0	0	1	1	continuous
chr1	36371898	36375641	1	0	0	1	1	non-continuous
chr1	36470639	36472752	0	1	0	0	0	week-specific
chr1	36515380	36521635	1	0	1	0	0	non-continuous
chr1	37476790	37477380	0	0	0	0	1	week-specific
chr1	37704603	37706718	0	0	0	0	1	week-specific
chr1	37930507	37933514	0	0	1	1	0	continuous
chr1	38010824	38014854	1	1	1	1	1	constant
chr1	38029346	38032177	0	1	0	0	0	week-specific
chr1	38245770	38246924	1	0	0	0	0	week-specific
chr1	38274976	38275637	0	1	0	0	0	week-specific
chr1	38611351	38612400	1	0	0	0	0	week-specific
chr1	38803639	38804809	0	1	1	0	0	continuous
chr1	38816985	38819027	0	1	0	0	0	week-specific
chr1	39086121	39088130	0	0	0	0	1	week-specific
chr1	39089245	39091437	0	0	1	1	1	continuous
chr1	39102161	39109493	1	1	1	1	1	constant
chr1	39169981	39179110	0	0	0	1	1	continuous
chr1	39190502	39193810	0	0	0	1	0	week-specific
chr1	39266343	39270895	0	0	1	1	1	continuous
chr1	39397433	39400327	0	0	0	1	1	continuous
chr1	39404480	39412974	1	1	1	1	1	constant
chr1	39508985	39509705	1	0	0	0	0	week-specific
chr1	39644697	39648662	0	0	0	0	1	week-specific
chr1	39737762	39740528	1	1	1	1	1	constant
chr1	39844822	39847199	0	0	0	0	1	week-specific
chr1	40372910	40375936	0	0	1	1	1	continuous
chr1	40384856	40386486	0	0	0	0	1	week-specific
chr1	40705792	40714625	1	1	1	1	1	constant
chr1	40735763	40736745	0	0	0	0	1	week-specific
chr1	40819157	40827656	1	1	1	0	0	continuous
chr1	41100578	41103733	0	0	0	0	1	week-specific
chr1	41108014	41110528	0	0	0	0	1	week-specific
chr1	41364667	41369793	1	0	1	0	1	non-continuous
chr1	41379265	41383923	1	0	1	1	1	non-continuous
chr1	41387167	41388066	0	0	0	0	1	week-specific
chr1	41426684	41434528	1	0	0	0	1	non-continuous
chr1	41435216	41437404	1	0	0	0	0	week-specific
chr1	41473318	41477635	0	0	1	1	1	continuous
chr1	41491889	41509202	1	1	1	1	1	constant
chr1	41514141	41518145	1	0	1	1	1	non-continuous
chr1	41521027	41524758	1	0	1	0	0	non-continuous
chr1	41661324	41664098	0	0	1	0	1	non-continuous
chr1	41672015	41674943	0	0	0	0	1	week-specific
chr1	41677467	41679119	0	0	0	0	1	week-specific
chr1	41737685	41740345	0	0	1	1	1	continuous
chr1	42417940	42423935	0	0	0	0	1	week-specific
chr1	42784576	42786104	0	1	1	0	1	non-continuous
chr1	42922253	42926878	1	1	1	1	1	constant
chr1	42977621	42979321	1	0	0	0	0	week-specific
chr1	43003984	43010563	1	1	1	1	1	constant
chr1	43034947	43037226	1	1	0	0	0	continuous
chr1	43055915	43060829	1	1	1	1	1	constant
chr1	43066534	43073640	1	1	1	1	0	continuous
chr1	43204686	43208332	1	0	1	1	1	non-continuous
chr1	43347738	43351157	1	1	1	1	1	constant
chr1	43471088	43474537	0	0	1	1	0	continuous
chr1	43474833	43476914	0	0	0	1	0	week-specific
chr1	43529361	43534226	1	0	1	0	1	non-continuous
chr1	43541810	43554651	1	1	1	1	1	constant
chr1	43555941	43567922	1	1	1	1	1	constant
chr1	43834266	43837886	0	0	0	0	1	week-specific
chr1	43857936	43859148	0	0	0	0	1	week-specific
chr1	43912244	43915037	0	0	0	1	0	week-specific
chr1	43935615	43937294	1	0	0	0	0	week-specific
chr1	44416356	44418745	1	0	0	0	0	week-specific
chr1	44500154	44502599	0	0	1	1	0	continuous
chr1	44523275	44525770	0	0	0	1	0	week-specific
chr1	44575361	44577467	1	0	0	0	0	week-specific
chr1	44630131	44635492	1	1	1	1	1	constant
chr1	44635987	44638823	0	0	0	0	1	week-specific
chr1	44783100	44787334	1	1	1	1	1	constant
chr1	44830724	44832627	0	0	0	1	0	week-specific
chr1	44902324	44904532	0	0	0	0	1	week-specific
chr1	44945406	44948526	0	0	0	0	1	week-specific
chr1	45204821	45207623	1	1	1	1	1	constant
chr1	45359963	45361405	0	0	0	0	1	week-specific
chr1	45802026	45805294	0	0	1	1	0	continuous
chr1	45891791	45893278	0	0	0	0	1	week-specific
chr1	46136577	46139209	0	0	1	1	1	continuous
chr1	46166613	46167836	1	0	0	0	0	week-specific
chr1	46182578	46185724	0	0	0	0	1	week-specific
chr1	46196522	46200123	1	1	1	1	1	constant
chr1	46404677	46408245	1	0	1	1	1	non-continuous
chr1	46603238	46605560	1	0	1	1	1	non-continuous
chr1	47387534	47389324	0	0	0	1	0	week-specific
chr1	47507584	47510878	0	1	1	1	0	continuous
chr1	47532313	47534926	1	0	0	1	1	non-continuous
chr1	47572726	47573830	1	0	0	0	0	week-specific
chr1	47577125	47579774	1	1	1	1	0	continuous
chr1	47592066	47594559	0	0	1	0	0	week-specific
chr1	47642278	47645874	0	0	1	1	1	continuous
chr1	47707807	47710958	1	1	1	0	1	non-continuous
chr1	47724446	47726659	0	0	1	0	0	week-specific
chr1	47751729	47753245	0	0	0	1	0	week-specific
chr1	47829869	47832040	0	0	0	1	0	week-specific
chr1	47962729	47965181	0	0	0	1	1	continuous
chr1	48493623	48495263	0	0	0	1	1	continuous
chr1	50967853	50970456	0	0	0	0	1	week-specific
chr1	51420891	51424365	0	0	1	0	0	week-specific
chr1	51444215	51446401	0	0	0	0	1	week-specific
chr1	51616091	51618469	0	1	1	1	1	continuous
chr1	51728386	51735871	1	1	1	1	1	constant
chr1	52348050	52349454	1	0	0	0	0	week-specific
chr1	52584317	52592708	0	0	1	1	1	continuous
chr1	52657755	52666303	0	1	1	1	1	continuous
chr1	52685640	52686799	0	0	1	0	0	week-specific
chr1	52702479	52704023	0	0	1	1	1	continuous
chr1	52954496	52956369	0	0	0	1	0	week-specific
chr1	53014101	53016231	0	0	0	0	1	week-specific
chr1	53119686	53126370	0	0	0	1	1	continuous
chr1	53145265	53147576	0	0	0	0	1	week-specific
chr1	53315166	53318043	0	0	0	1	0	week-specific
chr1	53502783	53505835	1	1	1	1	1	constant
chr1	53508993	53510414	0	1	0	0	0	week-specific
chr1	53510491	53514045	1	0	0	0	1	non-continuous
chr1	53518119	53520162	1	0	0	0	0	week-specific
chr1	53524827	53529540	1	0	1	1	1	non-continuous
chr1	53536557	53538846	0	0	0	1	0	week-specific
chr1	53542096	53545000	0	0	1	0	0	week-specific
chr1	53571238	53574167	0	0	0	1	1	continuous
chr1	53580754	53587994	0	0	1	1	1	continuous
chr1	53588945	53591739	0	0	0	1	0	week-specific
chr1	53593087	53595055	0	0	1	0	0	week-specific
chr1	53655634	53658036	0	0	0	1	0	week-specific
chr1	53728379	53732098	0	0	0	1	0	week-specific
chr1	54262425	54264135	0	0	0	0	1	week-specific
chr1	54270415	54279241	1	1	1	1	1	constant
chr1	54294331	54295449	0	0	0	1	0	week-specific
chr1	54296846	54301168	0	0	0	1	1	continuous
chr1	54310754	54315450	0	0	0	1	0	week-specific
chr1	54323012	54340164	0	1	1	1	1	continuous
chr1	54340299	54344181	0	0	1	1	0	continuous
chr1	54374392	54381258	0	0	1	1	0	continuous
chr1	54395740	54398906	0	0	0	0	1	week-specific
chr1	54455828	54457443	0	0	0	1	0	week-specific
chr1	54458799	54466690	1	1	1	1	1	constant
chr1	54482903	54491718	1	1	1	1	1	constant
chr1	54546500	54549869	1	0	0	1	1	non-continuous
chr1	54569955	54573760	1	1	1	1	1	constant
chr1	54576985	54584739	0	0	0	1	1	continuous
chr1	54933940	54935784	0	0	1	1	0	continuous
chr1	54949474	54951865	1	0	1	1	1	non-continuous
chr1	55021384	55022737	0	1	0	0	0	week-specific
chr1	55398885	55401795	0	0	0	1	1	continuous
chr1	55417013	55422722	0	0	1	1	1	continuous
chr1	55546435	55548920	0	0	0	0	1	week-specific
chr1	55556775	55561677	0	0	0	1	1	continuous
chr1	55583380	55585961	0	0	0	1	1	continuous
chr1	55599965	55601723	0	0	0	0	1	week-specific
chr1	55640419	55643280	0	0	1	1	1	continuous
chr1	55693966	55694423	0	0	1	0	0	week-specific
chr1	55703426	55704433	0	0	0	0	1	week-specific
chr1	55885675	55888436	0	0	1	1	1	continuous
chr1	56073812	56074660	0	0	0	0	1	week-specific
chr1	56433413	56438567	1	0	1	1	1	non-continuous
chr1	56476030	56478561	1	1	1	1	1	constant
chr1	56526866	56528977	0	0	0	0	1	week-specific
chr1	56575443	56581558	1	1	1	1	1	constant
chr1	57213714	57217503	1	0	0	0	0	week-specific
chr1	57421072	57425116	1	1	1	1	1	constant
chr1	58839742	58840498	0	0	0	1	0	week-specific
chr1	58874189	58876208	1	0	0	0	0	week-specific
chr1	58881858	58883983	0	0	0	1	0	week-specific
chr1	59012007	59016459	1	0	1	1	1	non-continuous
chr1	59146204	59147618	1	0	1	0	0	non-continuous
chr1	59213614	59216057	0	0	1	1	0	continuous
chr1	59316153	59318009	0	0	0	1	0	week-specific
chr1	59390785	59396735	1	0	1	1	1	non-continuous
chr1	59405109	59410766	0	0	1	1	1	continuous
chr1	59445675	59449024	0	0	1	1	1	continuous
chr1	59595243	59597511	0	0	0	1	0	week-specific
chr1	59633572	59646389	1	0	1	1	1	non-continuous
chr1	59663885	59665769	0	0	1	1	0	continuous
chr1	59667607	59671731	1	0	1	1	0	non-continuous
chr1	59689662	59694044	0	0	1	1	0	continuous
chr1	59736956	59738744	0	0	0	0	1	week-specific
chr1	59966691	59967882	0	0	0	1	0	week-specific
chr1	60280351	60282262	0	0	0	0	1	week-specific
chr1	60745275	60747809	0	0	1	1	0	continuous
chr1	60884991	60888150	0	0	1	1	0	continuous
chr1	60922016	60924911	0	0	0	0	1	week-specific
chr1	60934859	60937753	0	0	0	1	0	week-specific
chr1	60982840	60985273	0	0	0	0	1	week-specific
chr1	60988432	60991795	0	0	0	1	1	continuous
chr1	61027414	61028989	0	0	0	0	1	week-specific
chr1	61042233	61044932	1	1	1	1	1	constant
chr1	61048841	61058222	1	1	1	1	1	constant
chr1	61074930	61087191	1	1	1	1	1	constant
chr1	61130912	61136636	0	0	0	0	1	week-specific
chr1	61155822	61160673	0	0	1	1	1	continuous
chr1	61167700	61175394	0	0	0	1	1	continuous
chr1	61180623	61189068	0	0	1	1	1	continuous
chr1	61201848	61204461	0	0	0	0	1	week-specific
chr1	61336720	61339988	0	0	1	1	1	continuous
chr1	61423739	61429105	0	0	1	1	1	continuous
chr1	61441441	61456203	0	0	1	1	1	continuous
chr1	61584622	61590678	0	0	1	1	1	continuous
chr1	61636089	61643028	0	0	0	0	1	week-specific
chr1	61950762	61952893	1	0	0	0	0	week-specific
chr1	62236411	62239150	1	0	0	0	0	week-specific
chr1	62240136	62242294	0	0	0	1	1	continuous
chr1	62262786	62264662	0	0	1	0	1	non-continuous
chr1	62269027	62276973	0	0	1	1	1	continuous
chr1	62307951	62308774	1	0	0	0	0	week-specific
chr1	62313965	62314879	0	0	0	0	1	week-specific
chr1	62335396	62340135	1	1	1	1	0	continuous
chr1	62381829	62387897	0	0	0	1	1	continuous
chr1	62724056	62725620	0	0	0	1	0	week-specific
chr1	62735253	62736719	0	0	0	1	0	week-specific
chr1	63616510	63617722	1	0	0	0	0	week-specific
chr1	63622720	63623655	1	0	0	0	0	week-specific
chr1	63635486	63637061	0	0	0	0	1	week-specific
chr1	63673718	63676102	1	0	0	0	0	week-specific
chr1	63745580	63748886	0	1	1	1	1	continuous
chr1	63815979	63818591	0	0	0	0	1	week-specific
chr1	63846059	63849507	0	0	0	1	0	week-specific
chr1	64037550	64044462	1	0	0	1	1	non-continuous
chr1	64077004	64077874	1	0	0	0	0	week-specific
chr1	64100121	64103843	0	0	1	1	0	continuous
chr1	64123191	64126842	0	0	0	1	1	continuous
chr1	64182745	64184480	0	0	0	1	0	week-specific
chr1	64193882	64196913	0	0	0	1	0	week-specific
chr1	64244456	64244990	1	0	0	0	0	week-specific
chr1	64245270	64249382	0	0	1	1	0	continuous
chr1	64267579	64270924	0	0	1	1	1	continuous
chr1	64487740	64490717	0	0	0	0	1	week-specific
chr1	64502051	64506975	0	0	1	1	1	continuous
chr1	64513219	64515083	0	0	0	1	0	week-specific
chr1	64536240	64543128	0	0	1	1	1	continuous
chr1	64594957	64598785	0	0	1	1	0	continuous
chr1	64663033	64665353	0	0	0	1	0	week-specific
chr1	65113091	65116583	0	0	1	1	1	continuous
chr1	65253686	65255954	1	1	1	0	0	continuous
chr1	65265231	65266720	1	1	1	0	0	continuous
chr1	65277568	65279848	0	0	1	1	1	continuous
chr1	65525039	65526523	1	1	0	0	0	continuous
chr1	66269080	66274397	0	0	1	1	1	continuous
chr1	66277368	66280656	0	0	0	0	1	week-specific
chr1	66330490	66334483	1	1	1	1	1	constant
chr1	66352129	66355499	0	0	1	1	0	continuous
chr1	66928745	66932564	1	1	1	1	1	constant
chr1	67018668	67020394	0	0	0	0	1	week-specific
chr1	67438860	67443210	0	0	1	1	1	continuous
chr1	67459164	67465680	0	0	0	1	1	continuous
chr1	67673737	67677115	0	0	0	1	0	week-specific
chr1	67746131	67752678	1	0	1	1	1	non-continuous
chr1	67765600	67767837	0	0	1	0	0	week-specific
chr1	67885685	67891349	0	0	1	1	1	continuous
chr1	67956343	67958766	0	0	1	1	0	continuous
chr1	68110717	68113043	0	0	1	0	1	non-continuous
chr1	68139409	68147380	1	0	1	1	1	non-continuous
chr1	68172425	68176875	1	0	0	0	1	non-continuous
chr1	68200628	68204344	0	0	1	0	1	non-continuous
chr1	68204751	68208208	0	0	1	1	1	continuous
chr1	68215514	68219324	0	0	0	0	1	week-specific
chr1	68219802	68223491	0	0	0	1	1	continuous
chr1	68291378	68296760	1	1	1	1	1	constant
chr1	69913437	69916067	0	0	0	0	1	week-specific
chr1	74771402	74780024	0	0	0	0	1	week-specific
chr1	74856175	74858215	0	0	0	0	1	week-specific
chr1	76082198	76083655	0	0	1	0	0	week-specific
chr1	76083949	76085812	0	0	1	0	0	week-specific
chr1	76278221	76280745	0	0	1	1	1	continuous
chr1	77512926	77518521	1	1	1	1	1	constant
chr1	78489849	78495536	0	0	1	1	1	continuous
chr1	78839975	78841763	0	0	1	1	0	continuous
chr1	80673562	80675702	0	0	1	1	0	continuous
chr1	80890196	80891676	1	0	0	0	0	week-specific
chr1	80891889	80894370	0	0	1	0	1	non-continuous
chr1	80908220	80911911	0	0	0	1	0	week-specific
chr1	81679439	81683466	1	0	0	0	1	non-continuous
chr1	81798056	81810146	1	1	1	1	1	constant
chr1	83640157	83643540	0	0	0	0	1	week-specific
chr1	83764023	83764916	0	0	0	0	1	week-specific
chr1	84270932	84272590	0	0	0	0	1	week-specific
chr1	84619499	84621553	1	1	1	0	0	continuous
chr1	84718640	84721698	0	0	0	1	1	continuous
chr1	85061381	85063159	0	0	1	0	1	non-continuous
chr1	85224116	85226790	0	0	0	1	1	continuous
chr1	85241115	85246536	0	0	1	1	1	continuous
chr1	85402208	85409779	0	0	1	1	1	continuous
chr1	85440127	85441406	0	0	0	0	1	week-specific
chr1	85524829	85529187	1	0	1	0	0	non-continuous
chr1	85543528	85547462	0	0	1	1	0	continuous
chr1	85569011	85572788	1	0	0	0	0	week-specific
chr1	85606521	85608730	1	0	0	0	0	week-specific
chr1	85609839	85614054	0	0	1	1	1	continuous
chr1	85614687	85618747	1	0	1	0	1	non-continuous
chr1	85628077	85630630	0	0	0	1	1	continuous
chr1	85938437	85942565	0	0	0	1	1	continuous
chr1	86040215	86042384	0	0	0	0	1	week-specific
chr1	86067268	86069764	0	0	0	0	1	week-specific
chr1	86114059	86116349	0	0	0	0	1	week-specific
chr1	86196874	86197932	0	0	1	0	0	week-specific
chr1	86287886	86290164	0	0	0	0	1	week-specific
chr1	87118782	87123249	0	0	0	0	1	week-specific
chr1	87130987	87133626	1	1	1	1	1	constant
chr1	87166245	87175040	0	0	1	1	0	continuous
chr1	87512208	87515379	0	1	1	1	1	continuous
chr1	87594572	87595679	0	0	0	0	1	week-specific
chr1	87683128	87687186	0	0	1	0	1	non-continuous
chr1	87804815	87807221	0	0	0	0	1	week-specific
chr1	87825405	87827919	0	0	0	1	1	continuous
chr1	88461718	88464515	1	1	1	1	1	constant
chr1	88983475	88987104	0	0	0	1	1	continuous
chr1	89761644	89764325	1	0	1	0	0	non-continuous
chr1	89841919	89845054	1	0	1	1	1	non-continuous
chr1	89911226	89912557	1	0	0	0	0	week-specific
chr1	91171450	91174259	0	0	0	0	1	week-specific
chr1	91600595	91603569	0	0	0	1	1	continuous
chr1	91604458	91605488	0	0	0	0	1	week-specific
chr1	91650916	91652409	0	0	0	0	1	week-specific
chr1	91682997	91686329	0	0	0	1	1	continuous
chr1	91700176	91702174	0	0	0	0	1	week-specific
chr1	91725212	91727477	0	0	0	0	1	week-specific
chr1	91735702	91738062	0	0	0	1	1	continuous
chr1	91741615	91747702	0	0	1	1	1	continuous
chr1	91750136	91752098	0	0	0	0	1	week-specific
chr1	91754244	91756656	0	0	0	0	1	week-specific
chr1	91776539	91786015	0	0	0	1	1	continuous
chr1	91791026	91792046	0	0	0	1	0	week-specific
chr1	91794613	91796652	0	0	0	1	1	continuous
chr1	91802645	91808427	1	0	1	1	1	non-continuous
chr1	91816705	91818876	0	0	1	0	0	week-specific
chr1	91862053	91865569	0	0	0	0	1	week-specific
chr1	91883106	91887763	1	1	1	1	1	constant
chr1	92783478	92786156	1	1	1	1	1	constant
chr1	93551195	93553795	0	0	0	0	1	week-specific
chr1	93573344	93580814	0	1	1	1	1	continuous
chr1	93581980	93585911	0	0	1	1	1	continuous
chr1	93594082	93599897	0	0	0	0	1	week-specific
chr1	93607594	93611751	0	0	0	1	1	continuous
chr1	93612053	93619454	1	0	1	1	1	non-continuous
chr1	93634550	93639917	0	1	1	1	0	continuous
chr1	93678990	93682736	1	1	1	1	1	constant
chr1	93719085	93725190	1	1	1	1	0	continuous
chr1	93816441	93818832	0	0	0	0	1	week-specific
chr1	94043987	94046456	1	1	1	1	1	constant
chr1	94067411	94071325	0	0	0	1	0	week-specific
chr1	94090470	94100409	1	0	1	1	1	non-continuous
chr1	94104105	94108479	0	0	0	1	0	week-specific
chr1	94234812	94239143	1	1	1	1	1	constant
chr1	94320938	94323402	0	0	1	1	0	continuous
chr1	94549447	94554996	1	1	0	1	1	non-continuous
chr1	94701308	94702989	0	0	0	1	1	continuous
chr1	94708408	94710497	0	0	0	1	0	week-specific
chr1	94734527	94736288	0	0	0	1	0	week-specific
chr1	94754624	94756941	0	0	1	0	0	week-specific
chr1	94791864	94794067	0	0	0	0	1	week-specific
chr1	94801416	94805129	0	0	0	0	1	week-specific
chr1	94861421	94872286	1	1	1	1	1	constant
chr1	94880368	94889371	1	1	1	1	1	constant
chr1	94952274	94956470	0	0	0	0	1	week-specific
chr1	94970621	94975899	0	0	0	1	1	continuous
chr1	94979296	94984734	0	0	1	1	1	continuous
chr1	95001195	95003995	0	0	0	1	1	continuous
chr1	95006298	95008418	0	0	0	1	1	continuous
chr1	95018633	95023193	0	0	1	1	1	continuous
chr1	95039842	95044551	0	0	0	0	1	week-specific
chr1	96525767	96526935	0	0	0	1	0	week-specific
chr1	96536573	96541721	0	0	1	1	1	continuous
chr1	98052501	98054728	0	1	1	1	1	continuous
chr1	99180287	99181319	0	0	1	0	0	week-specific
chr1	99348253	99348918	0	0	0	0	1	week-specific
chr1	99807573	99810136	1	0	0	0	0	week-specific
chr1	100349798	100357419	1	1	1	1	1	constant
chr1	100386425	100389125	0	0	0	1	0	week-specific
chr1	101308731	101310763	1	0	1	0	0	non-continuous
chr1	103265116	103267082	0	0	0	0	1	week-specific
chr1	103456849	103462020	0	0	0	1	0	week-specific
chr1	108050120	108052879	1	1	0	0	0	continuous
chr1	108608695	108611693	0	0	1	1	1	continuous
chr1	108813344	108820266	1	0	1	1	1	non-continuous
chr1	108827850	108829566	0	0	0	0	1	week-specific
chr1	109161417	109163724	0	0	0	1	1	continuous
chr1	109259508	109264705	1	0	0	0	1	non-continuous
chr1	109272852	109278945	0	0	0	1	0	week-specific
chr1	109390367	109394250	0	0	0	0	1	week-specific
chr1	109528462	109533192	0	0	1	1	1	continuous
chr1	109775966	109777987	1	0	0	0	1	non-continuous
chr1	109782154	109784889	1	0	0	0	0	week-specific
chr1	109786448	109790248	1	0	0	0	0	week-specific
chr1	109790406	109795883	1	0	1	1	0	non-continuous
chr1	109876299	109884492	1	1	1	1	1	constant
chr1	109927524	109932940	1	1	0	1	0	non-continuous
chr1	109957653	109964307	1	0	0	0	0	week-specific
chr1	110032863	110037855	1	1	1	1	1	constant
chr1	110101868	110103341	0	0	0	0	1	week-specific
chr1	111507077	111509961	1	1	1	1	1	constant
chr1	111514879	111516548	1	0	0	0	0	week-specific
chr1	111618411	111621733	1	0	1	1	1	non-continuous
chr1	112388207	112389345	0	0	0	1	0	week-specific
chr1	112501254	112503405	0	0	1	0	1	non-continuous
chr1	112527028	112530887	0	0	0	1	1	continuous
chr1	112721846	112724466	1	0	0	0	0	week-specific
chr1	112803814	112805008	1	0	0	0	0	week-specific
chr1	113040777	113044674	1	0	1	1	0	non-continuous
chr1	113140749	113141413	0	0	1	0	0	week-specific
chr1	114020137	114024746	0	0	1	1	0	continuous
chr1	114345297	114347916	1	1	1	1	1	constant
chr1	115250541	115253000	0	0	0	1	0	week-specific
chr1	115260492	115262527	0	0	0	0	1	week-specific
chr1	115298259	115303948	0	0	0	1	1	continuous
chr1	115544895	115547907	0	0	1	1	1	continuous
chr1	116138294	116140014	0	0	1	1	0	continuous
chr1	116150980	116153518	1	1	1	1	1	constant
chr1	116166647	116169814	1	1	1	1	1	constant
chr1	116363360	116366683	0	0	1	1	1	continuous
chr1	116483443	116486046	1	0	1	0	0	non-continuous
chr1	116492798	116496124	1	0	0	0	0	week-specific
chr1	116574908	116575653	1	0	0	0	0	week-specific
chr1	116585732	116588277	0	0	1	1	0	continuous
chr1	116641385	116650058	0	1	1	0	1	non-continuous
chr1	116672553	116675371	0	0	0	0	1	week-specific
chr1	116677615	116681624	0	0	1	1	1	continuous
chr1	116695367	116698329	0	1	1	1	1	continuous
chr1	116824572	116826748	0	0	1	1	1	continuous
chr1	116850898	116859222	1	1	1	1	1	constant
chr1	116876217	116882699	1	0	1	1	1	non-continuous
chr1	116885532	116887639	0	0	0	0	1	week-specific
chr1	116891237	116892906	0	0	0	1	0	week-specific
chr1	116970627	116973653	0	0	0	1	0	week-specific
chr1	117034604	117037930	1	0	0	0	0	week-specific
chr1	117128124	117129931	0	0	1	0	0	week-specific
chr1	118303089	118303928	1	0	0	0	0	week-specific
chr1	119005808	119010087	0	0	0	1	1	continuous
chr1	119067492	119070744	0	0	0	1	1	continuous
chr1	119203678	119205499	0	0	0	1	0	week-specific
chr1	119225099	119228929	0	0	1	1	1	continuous
chr1	119672717	119677127	0	0	1	0	1	non-continuous
chr1	119711481	119716789	1	1	1	1	1	constant
chr1	119771206	119777042	1	0	0	0	0	week-specific
chr1	119779186	119781342	0	0	0	1	1	continuous
chr1	119790197	119791971	1	0	0	0	0	week-specific
chr1	119963845	119967372	0	0	0	1	0	week-specific
chr1	120012470	120018502	0	1	1	1	1	continuous
chr1	120036572	120037695	0	0	1	0	0	week-specific
chr1	120058958	120059726	0	0	1	0	0	week-specific
chr1	120178347	120181670	0	0	0	1	1	continuous
chr1	120340396	120341242	1	0	1	0	1	non-continuous
chr1	120843933	120845908	1	1	1	0	0	continuous
chr1	143421322	143425384	1	1	1	0	0	continuous
chr1	143802911	143806135	1	1	1	0	1	non-continuous
chr1	144544979	144548173	0	0	0	1	1	continuous
chr1	145424849	145426102	0	0	0	1	0	week-specific
chr1	145720602	145721653	1	0	0	0	0	week-specific
chr1	145871077	145873850	1	1	1	1	1	constant
chr1	145974821	145982451	1	1	1	1	1	constant
chr1	146034249	146040856	1	1	1	1	1	constant
chr1	146153576	146154007	0	0	1	0	0	week-specific
chr1	146171742	146177799	1	1	1	0	0	continuous
chr1	146211295	146214068	0	0	1	0	0	week-specific
chr1	146217051	146218209	0	0	1	0	0	week-specific
chr1	146386159	146388995	0	0	0	1	1	continuous
chr1	146472055	146473502	0	0	0	0	1	week-specific
chr1	147496049	147496979	0	0	0	0	1	week-specific
chr1	147503103	147506151	1	0	0	1	0	non-continuous
chr1	147578114	147584262	0	0	1	1	1	continuous
chr1	147585577	147588034	1	0	1	1	1	non-continuous
chr1	147596901	147602440	1	1	1	1	1	constant
chr1	148303229	148304265	0	0	1	0	0	week-specific
chr1	148528657	148529388	0	0	1	0	0	week-specific
chr1	148742875	148745886	0	0	1	0	0	week-specific
chr1	148790043	148793183	1	1	1	0	0	continuous
chr1	148843579	148846274	1	1	1	0	0	continuous
chr1	148874076	148875972	0	0	1	0	0	week-specific
chr1	148888633	148891210	1	1	0	0	0	continuous
chr1	148949523	148959127	1	1	1	0	1	non-continuous
chr1	149156535	149160020	1	0	1	0	0	non-continuous
chr1	149711998	149714126	1	1	1	0	1	non-continuous
chr1	149898898	149901762	1	1	1	1	1	constant
chr1	149961752	149962815	0	0	0	0	1	week-specific
chr1	150158214	150167209	1	1	1	1	1	constant
chr1	150212675	150215309	0	0	0	1	1	continuous
chr1	150553807	150557147	1	0	0	0	0	week-specific
chr1	150995089	150996290	1	0	0	0	0	week-specific
chr1	151187795	151191358	0	1	1	1	1	continuous
chr1	151471956	151475862	1	1	1	1	1	constant
chr1	151607499	151610064	0	0	1	1	1	continuous
chr1	152033014	152038493	1	0	1	1	1	non-continuous
chr1	152188693	152189719	1	1	1	1	1	constant
chr1	153122374	153124127	0	0	0	1	0	week-specific
chr1	153696670	153699903	1	0	1	1	1	non-continuous
chr1	153781925	153785187	1	1	1	1	1	constant
chr1	153879396	153884319	0	0	1	1	1	continuous
chr1	154180806	154184678	0	0	1	1	1	continuous
chr1	154333709	154335873	0	0	0	1	1	continuous
chr1	154351357	154355203	1	0	0	1	0	non-continuous
chr1	154747036	154749387	0	0	0	1	0	week-specific
chr1	154760246	154761081	1	1	1	0	0	continuous
chr1	154774384	154777325	0	0	0	1	1	continuous
chr1	154786710	154788396	1	0	0	0	0	week-specific
chr1	154838093	154842220	1	0	0	0	1	non-continuous
chr1	154844820	154849607	0	0	0	0	1	week-specific
chr1	155015516	155018981	1	1	1	1	1	constant
chr1	155069546	155072086	0	0	0	0	1	week-specific
chr1	155092353	155096142	1	0	0	1	1	non-continuous
chr1	155270694	155274787	1	1	1	1	1	constant
chr1	155378833	155380668	0	0	0	0	1	week-specific
chr1	155471490	155473482	0	0	0	1	0	week-specific
chr1	155966139	155971480	0	0	0	0	1	week-specific
chr1	155971679	155972468	0	0	0	0	1	week-specific
chr1	156095000	156132337	1	1	1	1	1	constant
chr1	156159936	156163200	0	0	1	1	1	continuous
chr1	156290860	156293585	0	0	0	1	1	continuous
chr1	156488202	156493135	1	0	0	0	1	non-continuous
chr1	156805660	156807193	0	0	0	0	1	week-specific
chr1	156911592	156915550	0	0	1	0	1	non-continuous
chr1	157003290	157006428	0	0	0	1	1	continuous
chr1	157089715	157091618	0	0	0	1	1	continuous
chr1	157117339	157118164	0	0	0	0	1	week-specific
chr1	157154389	157157247	0	0	1	0	0	week-specific
chr1	157181319	157182142	1	0	0	0	0	week-specific
chr1	157978155	157979357	0	1	0	0	0	week-specific
chr1	158034396	158038419	0	0	0	0	1	week-specific
chr1	158043036	158043913	0	0	0	0	1	week-specific
chr1	158112491	158114538	0	1	1	0	0	continuous
chr1	160192174	160194522	0	1	1	0	0	continuous
chr1	160406989	160413167	1	0	1	1	1	non-continuous
chr1	161012716	161015025	1	0	1	1	1	non-continuous
chr1	161190761	161193940	1	0	1	1	0	non-continuous
chr1	161304467	161307076	1	0	1	0	1	non-continuous
chr1	161388325	161391740	1	1	1	1	1	constant
chr1	161529620	161533536	1	1	1	1	1	constant
chr1	161611401	161613567	0	1	1	1	1	continuous
chr1	161725465	161728347	1	1	1	1	1	constant
chr1	161804584	161808257	0	0	0	1	1	continuous
chr1	161884616	161885949	0	0	0	1	0	week-specific
chr1	162062096	162064725	0	0	0	1	0	week-specific
chr1	162167008	162169249	1	0	0	0	0	week-specific
chr1	162612505	162614174	1	0	0	0	0	week-specific
chr1	162694701	162699487	1	0	1	1	1	non-continuous
chr1	162821768	162823513	1	0	0	0	0	week-specific
chr1	163202019	163204232	1	0	0	0	0	week-specific
chr1	163409392	163411380	0	0	1	0	0	week-specific
chr1	163774926	163775841	0	0	0	0	1	week-specific
chr1	164320901	164322151	0	1	0	0	0	week-specific
chr1	164557475	164567777	1	1	1	1	1	constant
chr1	164573970	164581725	1	1	1	1	1	constant
chr1	164599372	164605627	0	0	1	1	1	continuous
chr1	164606885	164616536	1	1	1	1	1	constant
chr1	164644094	164649236	0	0	0	1	1	continuous
chr1	164658754	164662209	0	0	0	0	1	week-specific
chr1	164752108	164756327	0	0	0	1	1	continuous
chr1	164785175	164788285	0	0	0	0	1	week-specific
chr1	165375376	165377313	0	0	1	1	1	continuous
chr1	166920357	166922018	1	0	0	0	0	week-specific
chr1	167066343	167067641	0	1	1	0	0	continuous
chr1	167120942	167122314	1	0	0	0	0	week-specific
chr1	167134223	167139623	1	0	0	0	0	week-specific
chr1	167156133	167159380	1	0	0	0	0	week-specific
chr1	167454261	167457001	1	1	1	0	1	non-continuous
chr1	167487860	167491660	1	0	0	0	0	week-specific
chr1	167491703	167493880	1	0	0	0	0	week-specific
chr1	167601106	167602335	1	0	0	0	0	week-specific
chr1	167712787	167717444	1	1	1	1	1	constant
chr1	168465019	168467988	0	0	0	0	1	week-specific
chr1	168609270	168610000	0	0	1	0	0	week-specific
chr1	168612683	168616256	1	1	0	0	0	continuous
chr1	169426218	169428413	0	0	0	0	1	week-specific
chr1	170072740	170075972	1	1	1	1	1	constant
chr1	170095623	170099357	0	0	1	1	1	continuous
chr1	170223370	170228288	0	0	0	1	1	continuous
chr1	170308583	170311475	0	0	0	1	0	week-specific
chr1	170509658	170512361	0	0	0	1	0	week-specific
chr1	170561895	170564963	0	0	1	1	1	continuous
chr1	170683943	170701192	0	0	1	1	1	continuous
chr1	170749136	170750953	0	0	0	0	1	week-specific
chr1	170788682	170792886	0	0	1	0	1	non-continuous
chr1	170804510	170809547	0	0	0	1	1	continuous
chr1	170892286	170895048	0	0	0	0	1	week-specific
chr1	170927837	170930652	0	0	0	1	1	continuous
chr1	171081460	171082200	0	0	0	1	0	week-specific
chr1	171139602	171144753	0	0	1	1	1	continuous
chr1	171217827	171223675	1	0	1	1	1	non-continuous
chr1	171256672	171260849	0	0	1	1	1	continuous
chr1	171262712	171265352	0	0	0	1	1	continuous
chr1	171645146	171646044	1	0	0	0	0	week-specific
chr1	171898723	171899856	0	1	0	0	0	week-specific
chr1	172041548	172044140	0	0	0	0	1	week-specific
chr1	172068506	172073283	0	0	0	1	1	continuous
chr1	172106006	172112206	0	0	1	1	1	continuous
chr1	172161372	172165641	0	0	1	1	0	continuous
chr1	172166811	172170284	0	0	0	1	1	continuous
chr1	172177936	172189290	0	0	1	1	1	continuous
chr1	172206200	172221657	0	0	1	1	1	continuous
chr1	172235438	172243006	0	0	1	1	1	continuous
chr1	172266662	172272384	0	0	0	1	1	continuous
chr1	172308696	172310709	0	0	0	1	0	week-specific
chr1	172319924	172328481	0	0	1	1	1	continuous
chr1	172337696	172339861	0	0	0	1	0	week-specific
chr1	172339943	172347904	0	0	1	1	1	continuous
chr1	172348146	172364473	0	1	1	1	1	continuous
chr1	172372456	172403659	1	1	1	1	1	constant
chr1	173419669	173420698	0	0	0	0	1	week-specific
chr1	173428169	173432477	0	0	1	1	1	continuous
chr1	174798596	174801378	1	1	0	1	1	non-continuous
chr1	174963549	174964809	0	0	0	0	1	week-specific
chr1	174965137	174966662	0	0	0	0	1	week-specific
chr1	175069209	175074399	0	0	0	1	1	continuous
chr1	175505013	175505429	1	0	0	0	0	week-specific
chr1	178340033	178343732	0	0	1	1	1	continuous
chr1	178370704	178372745	0	0	0	1	1	continuous
chr1	178486191	178487600	1	0	0	0	0	week-specific
chr1	178644346	178646668	0	0	0	1	0	week-specific
chr1	178931306	178935056	0	0	0	1	1	continuous
chr1	178937402	178943642	0	0	0	1	1	continuous
chr1	178951297	178955529	0	0	0	0	1	week-specific
chr1	178959877	178962125	0	0	0	1	1	continuous
chr1	178963135	178963790	0	0	0	0	1	week-specific
chr1	178971642	178975917	0	0	1	1	1	continuous
chr1	179001269	179004220	0	0	1	0	0	week-specific
chr1	179015912	179019476	0	0	0	0	1	week-specific
chr1	179813659	179816496	0	0	1	1	1	continuous
chr1	180852886	180855994	0	0	1	1	0	continuous
chr1	180920328	180930002	1	0	1	1	1	non-continuous
chr1	181093404	181098300	0	0	1	1	0	continuous
chr1	181100570	181107389	1	1	1	1	1	constant
chr1	181112542	181113978	0	1	0	0	0	week-specific
chr1	181126113	181131227	0	0	1	1	0	continuous
chr1	181134869	181137483	0	0	0	1	0	week-specific
chr1	181140868	181143946	0	0	1	0	1	non-continuous
chr1	182028037	182030995	1	1	1	1	1	constant
chr1	182120235	182121859	1	0	0	0	0	week-specific
chr1	182142085	182146123	1	1	1	1	1	constant
chr1	182395640	182397681	0	1	0	0	1	non-continuous
chr1	182697631	182701184	1	1	1	1	1	constant
chr1	182868311	182870576	1	0	1	1	0	non-continuous
chr1	183038169	183041719	0	0	0	0	1	week-specific
chr1	183217392	183219935	0	0	0	0	1	week-specific
chr1	183233882	183236220	0	0	1	1	1	continuous
chr1	183278366	183280541	1	0	0	0	0	week-specific
chr1	183327286	183334782	1	1	1	1	1	constant
chr1	183777326	183779430	0	0	0	0	1	week-specific
chr1	183803187	183808593	1	1	1	1	1	constant
chr1	183840984	183845494	0	0	1	1	1	continuous
chr1	183870038	183873290	0	0	0	0	1	week-specific
chr1	183875982	183877819	0	0	0	0	1	week-specific
chr1	183880230	183883869	0	0	1	1	1	continuous
chr1	184077627	184080988	0	0	0	0	1	week-specific
chr1	184189486	184193745	0	0	0	1	0	week-specific
chr1	184619487	184624451	0	0	0	1	1	continuous
chr1	184663494	184665617	0	0	0	0	1	week-specific
chr1	185727280	185729023	0	0	0	1	1	continuous
chr1	185963294	185967834	0	0	1	1	1	continuous
chr1	186182102	186186264	0	0	0	1	0	week-specific
chr1	186973431	186977536	0	0	1	1	1	continuous
chr1	188821521	188823174	0	0	0	1	0	week-specific
chr1	192487449	192491484	0	0	0	1	1	continuous
chr1	192534220	192544130	1	0	1	1	1	non-continuous
chr1	193347726	193351319	0	0	0	0	1	week-specific
chr1	198117072	198119288	0	0	0	0	1	week-specific
chr1	198171683	198172481	0	0	0	0	1	week-specific
chr1	198847131	198850916	0	0	0	1	0	week-specific
chr1	198875783	198877168	0	0	1	0	1	non-continuous
chr1	198901127	198905609	0	0	1	0	1	non-continuous
chr1	200028770	200030168	1	0	0	0	0	week-specific
chr1	200038512	200043821	0	0	1	0	1	non-continuous
chr1	200350825	200353897	0	0	0	0	1	week-specific
chr1	200525380	200526159	0	0	0	1	0	week-specific
chr1	201008057	201011274	0	0	0	1	0	week-specific
chr1	201013270	201018027	0	1	0	0	0	week-specific
chr1	201151590	201156737	1	1	1	1	1	constant
chr1	201165500	201167013	0	0	1	0	0	week-specific
chr1	201301733	201303232	0	0	0	0	1	week-specific
chr1	201382640	201387026	0	0	0	1	1	continuous
chr1	201407419	201409177	1	0	0	0	0	week-specific
chr1	201418257	201422963	1	1	1	1	0	continuous
chr1	201448642	201452531	1	0	1	1	1	non-continuous
chr1	201511032	201513950	0	1	1	1	1	continuous
chr1	201538038	201540726	0	0	1	0	1	non-continuous
chr1	201636611	201638486	0	0	0	1	0	week-specific
chr1	201646642	201658705	1	1	1	1	1	constant
chr1	201693903	201697509	0	0	0	0	1	week-specific
chr1	201759259	201765110	0	0	0	1	0	week-specific
chr1	201789969	201793646	0	0	0	1	1	continuous
chr1	201902273	201906702	1	0	0	0	0	week-specific
chr1	201938098	201942760	1	1	1	0	0	continuous
chr1	202034199	202035755	0	0	0	1	0	week-specific
chr1	202083889	202087428	0	0	0	1	1	continuous
chr1	202504642	202507555	1	0	1	0	0	non-continuous
chr1	202537071	202542376	0	0	1	1	1	continuous
chr1	202566722	202570136	0	0	1	1	0	continuous
chr1	202575076	202581763	0	0	1	1	1	continuous
chr1	202585694	202588316	0	0	1	1	0	continuous
chr1	202613553	202617570	0	0	1	1	0	continuous
chr1	203267268	203268505	1	1	1	1	1	constant
chr1	203268552	203269612	0	0	1	0	0	week-specific
chr1	203337810	203347052	0	1	1	0	0	continuous
chr1	203377918	203381619	0	0	0	0	1	week-specific
chr1	203447102	203452497	0	0	1	1	0	continuous
chr1	203453094	203457184	0	1	1	1	1	continuous
chr1	203460067	203460825	0	0	1	0	0	week-specific
chr1	203463120	203468771	1	0	1	1	1	non-continuous
chr1	203471553	203472931	1	0	0	0	0	week-specific
chr1	203485333	203490839	1	1	1	1	1	constant
chr1	203504523	203510770	0	0	1	1	0	continuous
chr1	203511613	203518170	0	1	1	1	0	continuous
chr1	203552011	203559087	1	1	1	1	1	constant
chr1	203569856	203574902	1	0	1	1	1	non-continuous
chr1	203590873	203594182	0	0	0	1	1	continuous
chr1	203666332	203668934	0	0	0	1	1	continuous
chr1	203669868	203676634	0	0	1	1	1	continuous
chr1	203685030	203686837	0	0	0	1	1	continuous
chr1	203690516	203694849	0	0	0	1	1	continuous
chr1	203754147	203756261	0	0	0	0	1	week-specific
chr1	204090747	204097440	1	0	0	0	0	week-specific
chr1	204292280	204297941	0	0	1	1	1	continuous
chr1	204357299	204364891	1	1	1	1	1	constant
chr1	204419947	204421289	0	0	0	1	0	week-specific
chr1	204453059	204459190	0	0	1	1	1	continuous
chr1	204481321	204483124	1	0	0	0	0	week-specific
chr1	204503171	204508765	1	1	1	1	1	constant
chr1	204636939	204639433	0	1	0	1	0	non-continuous
chr1	204806665	204807951	1	0	1	0	1	non-continuous
chr1	205143827	205146205	0	0	0	1	0	week-specific
chr1	205246240	205251594	0	0	0	1	1	continuous
chr1	205272831	205275823	1	0	0	0	0	week-specific
chr1	205290078	205305160	1	1	1	1	1	constant
chr1	205311869	205315795	1	1	1	1	1	constant
chr1	205342982	205344659	1	0	0	0	0	week-specific
chr1	205429872	205431834	0	0	1	0	0	week-specific
chr1	205438901	205442533	0	1	0	0	0	week-specific
chr1	205527611	205530690	1	1	0	0	0	continuous
chr1	205541896	205545339	1	0	1	0	1	non-continuous
chr1	205591315	205593154	0	0	0	0	1	week-specific
chr1	205597089	205600673	0	0	0	1	1	continuous
chr1	205668017	205672881	1	0	1	0	0	non-continuous
chr1	206444506	206449165	0	0	1	1	0	continuous
chr1	206454114	206457409	0	0	0	1	0	week-specific
chr1	206663320	206664832	1	0	0	0	0	week-specific
chr1	206947904	206948880	0	0	1	0	0	week-specific
chr1	206954164	206957067	1	0	1	1	1	non-continuous
chr1	207884694	207885910	1	0	0	0	0	week-specific
chr1	207958418	207960624	1	1	1	0	1	non-continuous
chr1	207961999	207964825	1	1	1	1	1	constant
chr1	208045884	208049820	0	0	0	1	1	continuous
chr1	208081744	208086948	1	0	0	0	0	week-specific
chr1	208089122	208091644	0	0	0	1	0	week-specific
chr1	208102265	208105142	0	0	0	1	0	week-specific
chr1	208131103	208132965	0	0	0	1	0	week-specific
chr1	208140985	208143248	0	0	1	0	0	week-specific
chr1	208157879	208162458	0	0	1	1	1	continuous
chr1	208177486	208186555	0	0	0	1	0	week-specific
chr1	208218217	208221326	0	0	0	0	1	week-specific
chr1	208474637	208478415	1	0	0	0	0	week-specific
chr1	208832644	208836294	1	0	0	1	0	non-continuous
chr1	209641237	209642151	0	0	0	0	1	week-specific
chr1	209814389	209817676	0	0	0	0	1	week-specific
chr1	210249789	210254413	1	1	1	1	1	constant
chr1	210257173	210265511	0	0	1	1	1	continuous
chr1	210270497	210273849	0	0	1	1	1	continuous
chr1	210289962	210299390	1	1	1	1	1	constant
chr1	210309880	210312101	0	1	1	0	0	continuous
chr1	211514294	211517009	0	0	1	0	0	week-specific
chr1	212462479	212464552	1	0	0	0	0	week-specific
chr1	212512571	212519227	1	1	1	0	0	continuous
chr1	212605092	212611187	1	1	1	1	1	constant
chr1	214332691	214334382	0	0	1	0	0	week-specific
chr1	214459746	214461114	0	0	0	1	0	week-specific
chr1	215081787	215084112	1	0	1	0	1	non-continuous
chr1	216599833	216602322	1	1	1	1	1	constant
chr1	217087900	217091308	0	1	1	0	1	non-continuous
chr1	218163858	218166778	1	1	1	0	1	non-continuous
chr1	218373549	218376260	0	0	1	1	1	continuous
chr1	218379172	218381962	0	0	0	1	0	week-specific
chr1	218458976	218464151	1	0	1	1	1	non-continuous
chr1	218584320	218587238	1	0	1	1	1	non-continuous
chr1	218817586	218818099	0	0	1	0	0	week-specific
chr1	219271005	219272997	0	0	1	1	0	continuous
chr1	219373071	219373972	0	0	0	1	0	week-specific
chr1	219527420	219529722	0	0	0	1	0	week-specific
chr1	219927707	219929284	1	0	0	0	0	week-specific
chr1	220409409	220411718	0	0	1	0	0	week-specific
chr1	222464773	222466295	0	1	1	1	1	continuous
chr1	222756898	222758873	0	0	0	1	0	week-specific
chr1	222786352	222787129	0	0	0	0	1	week-specific
chr1	222823678	222826613	0	0	1	0	1	non-continuous
chr1	222954418	222958118	1	0	0	0	0	week-specific
chr1	222994066	222995993	1	0	0	0	0	week-specific
chr1	223004811	223012153	1	0	1	0	1	non-continuous
chr1	223020922	223024320	0	0	0	1	0	week-specific
chr1	223080436	223082162	0	0	1	1	1	continuous
chr1	223086073	223090229	0	0	0	1	1	continuous
chr1	223133490	223134908	0	0	0	0	1	week-specific
chr1	223139945	223141766	0	0	0	0	1	week-specific
chr1	223705074	223708278	0	0	0	0	1	week-specific
chr1	223711498	223715682	1	1	1	1	1	constant
chr1	223724958	223728597	0	0	0	1	1	continuous
chr1	223729255	223735456	1	0	0	1	1	non-continuous
chr1	223748031	223749887	1	1	1	0	0	continuous
chr1	224181762	224185898	1	1	1	1	1	constant
chr1	224211215	224211963	0	0	0	1	0	week-specific
chr1	224339310	224339964	0	0	0	1	0	week-specific
chr1	224340728	224341479	1	0	1	0	0	non-continuous
chr1	224501640	224504920	0	0	1	1	1	continuous
chr1	224928944	224931087	1	1	1	1	1	constant
chr1	225445378	225449019	0	0	0	0	1	week-specific
chr1	225602819	225604484	0	0	0	1	0	week-specific
chr1	225695091	225698029	0	0	0	1	0	week-specific
chr1	225746372	225748811	0	0	0	0	1	week-specific
chr1	225754977	225756962	0	0	0	0	1	week-specific
chr1	225760921	225764759	0	0	1	1	0	continuous
chr1	225765721	225775355	0	0	0	1	1	continuous
chr1	225816469	225818354	1	0	0	0	0	week-specific
chr1	225833813	225836304	0	0	0	0	1	week-specific
chr1	225914325	225917345	0	0	1	1	0	continuous
chr1	226002054	226003313	0	0	1	0	1	non-continuous
chr1	226107167	226112919	1	1	1	1	1	constant
chr1	226120192	226124538	1	1	1	1	1	constant
chr1	226348454	226351123	1	0	1	1	1	non-continuous
chr1	226355375	226357074	0	0	0	0	1	week-specific
chr1	226601504	226608306	1	1	1	1	0	continuous
chr1	226651591	226666598	1	0	1	1	1	non-continuous
chr1	226688014	226694011	0	0	0	0	1	week-specific
chr1	226696470	226699130	0	0	0	1	1	continuous
chr1	226699668	226705318	1	1	1	1	1	constant
chr1	226721897	226725355	1	0	1	1	1	non-continuous
chr1	226826470	226828658	0	1	0	0	0	week-specific
chr1	226937975	226942189	1	1	1	1	1	constant
chr1	226992304	226996316	1	1	0	0	0	continuous
chr1	227431422	227432322	0	0	1	1	0	continuous
chr1	227541098	227544244	1	1	1	0	1	non-continuous
chr1	227767906	227771401	0	0	1	1	1	continuous
chr1	227791372	227797254	1	1	1	1	1	constant
chr1	227883749	227897744	1	1	1	1	1	constant
chr1	227909640	227926561	1	1	1	1	1	constant
chr1	228100799	228105407	1	0	1	1	1	non-continuous
chr1	228377683	228380014	0	0	1	0	1	non-continuous
chr1	228620811	228621254	0	1	0	0	0	week-specific
chr1	228804542	228805863	0	0	1	0	0	week-specific
chr1	228899199	228902546	0	0	0	1	1	continuous
chr1	228910829	228913018	1	0	0	0	0	week-specific
chr1	228963264	228965447	0	0	1	1	0	continuous
chr1	229031153	229033265	0	0	0	1	0	week-specific
chr1	229202836	229206564	0	0	1	1	1	continuous
chr1	229540088	229540562	0	0	1	0	0	week-specific
chr1	229578877	229579786	1	0	0	0	0	week-specific
chr1	229714853	229718639	0	0	1	1	1	continuous
chr1	230065393	230069579	1	1	1	1	1	constant
chr1	230111867	230114911	1	0	0	0	0	week-specific
chr1	230748735	230755709	1	1	1	1	1	constant
chr1	230768194	230771117	0	0	1	1	1	continuous
chr1	230847285	230852762	1	0	0	1	0	non-continuous
chr1	230891153	230893033	0	0	1	0	0	week-specific
chr1	231418140	231424194	1	1	1	1	1	constant
chr1	231599882	231602148	0	0	0	0	1	week-specific
chr1	231688982	231692765	1	0	0	0	0	week-specific
chr1	231693856	231695112	0	1	0	0	0	week-specific
chr1	231929059	231930925	0	0	0	1	0	week-specific
chr1	231989524	231992391	0	0	0	1	0	week-specific
chr1	232378107	232379591	0	0	0	0	1	week-specific
chr1	232432006	232433086	0	0	0	1	0	week-specific
chr1	232619848	232621584	0	0	0	0	1	week-specific
chr1	232625869	232631823	1	1	1	1	1	constant
chr1	233112841	233113944	0	0	0	1	0	week-specific
chr1	233253373	233254358	1	0	0	0	0	week-specific
chr1	234494638	234495945	0	0	0	0	1	week-specific
chr1	234497597	234502803	0	1	1	1	1	continuous
chr1	234514432	234516285	0	0	0	0	1	week-specific
chr1	234518912	234525858	1	1	1	1	1	constant
chr1	234550122	234551998	0	0	1	1	0	continuous
chr1	234552781	234555969	0	0	0	1	1	continuous
chr1	234579533	234586825	0	0	0	1	1	continuous
chr1	234675280	234677285	0	0	1	1	1	continuous
chr1	234734386	234736256	1	0	0	0	0	week-specific
chr1	234737189	234739269	0	0	0	1	1	continuous
chr1	234741381	234747326	0	0	1	1	1	continuous
chr1	234768671	234773752	1	0	1	1	1	non-continuous
chr1	234862278	234864362	0	0	0	1	1	continuous
chr1	234907146	234909526	0	0	0	1	0	week-specific
chr1	234916735	234921185	1	0	1	1	0	non-continuous
chr1	234982777	234990447	1	1	1	1	1	constant
chr1	234996295	235001612	0	0	1	1	1	continuous
chr1	235021039	235025725	0	0	0	1	1	continuous
chr1	235046738	235051275	0	0	0	1	1	continuous
chr1	235081027	235086339	1	1	1	1	1	constant
chr1	235088386	235096169	1	0	1	0	0	non-continuous
chr1	235865216	235868897	1	1	1	1	1	constant
chr1	236057135	236059459	1	0	0	0	0	week-specific
chr1	236099270	236100429	0	0	0	1	0	week-specific
chr1	236393934	236396646	1	1	1	0	1	non-continuous
chr1	236501849	236504536	1	0	1	1	1	non-continuous
chr1	237383276	237385538	0	0	1	1	1	continuous
chr1	238589385	238591104	0	0	0	1	0	week-specific
chr1	240090642	240094127	1	1	0	0	0	continuous
chr1	241932501	241935757	0	0	1	0	0	week-specific
chr1	243473312	243476078	1	0	0	0	0	week-specific
chr1	243481756	243484382	1	1	1	0	0	continuous
chr1	243495072	243497302	0	1	0	0	0	week-specific
chr1	243712684	243713687	0	0	0	0	1	week-specific
chr1	244359961	244364507	1	0	1	1	1	non-continuous
chr1	244459138	244462964	1	1	1	1	1	constant
chr1	244671639	244674911	0	0	1	1	1	continuous
chr1	244899509	244900426	0	0	0	0	1	week-specific
chr1	244963697	244965716	0	0	0	1	0	week-specific
chr1	245165307	245167419	0	0	0	1	0	week-specific
chr1	245179901	245182951	1	0	0	0	0	week-specific
chr1	245199698	245202989	0	0	0	1	1	continuous
chr1	245224158	245226748	0	0	0	0	1	week-specific
chr1	245310230	245312969	1	0	0	0	0	week-specific
chr1	245403348	245404936	0	0	0	1	0	week-specific
chr1	245427710	245429804	0	0	0	1	0	week-specific
chr1	245583948	245586284	0	0	0	1	0	week-specific
chr1	245682648	245685138	0	0	0	1	1	continuous
chr1	245741592	245744026	0	0	0	1	1	continuous
chr1	245749892	245753532	0	0	1	1	1	continuous
chr1	245867896	245877367	0	0	1	1	1	continuous
chr1	245982783	245985149	0	0	0	0	1	week-specific
chr1	246007569	246009768	0	0	0	1	0	week-specific
chr1	246064633	246069352	0	0	0	1	1	continuous
chr1	246273834	246275328	0	0	0	1	0	week-specific
chr1	246783297	246786949	0	0	1	1	1	continuous
chr1	246787207	246790544	0	0	1	0	1	non-continuous
chr1	247360218	247362002	0	0	0	0	1	week-specific
chr1	247447546	247448973	1	1	1	1	1	constant
chr1	247530406	247531415	1	1	1	0	1	non-continuous
chr1	248862630	248864474	1	1	1	1	1	constant
chr1	248871822	248875020	1	1	1	1	1	constant
chr10	76073	77034	0	0	1	0	0	week-specific
chr10	371098	376769	0	0	1	1	0	continuous
chr10	508117	513365	1	0	0	0	0	week-specific
chr10	521160	521601	1	0	0	0	0	week-specific
chr10	569377	573627	0	0	0	1	1	continuous
chr10	606871	608164	1	0	0	0	0	week-specific
chr10	659600	660666	0	0	0	1	0	week-specific
chr10	661903	664729	1	0	0	0	0	week-specific
chr10	784251	785844	0	0	1	0	1	non-continuous
chr10	1052665	1059092	1	1	1	1	1	constant
chr10	1109852	1111710	1	0	0	1	0	non-continuous
chr10	1359687	1361477	1	0	0	0	0	week-specific
chr10	1754544	1755641	1	1	0	0	0	continuous
chr10	2251039	2252438	0	0	0	1	0	week-specific
chr10	3047573	3049977	1	0	0	0	0	week-specific
chr10	3077709	3079413	1	0	0	0	0	week-specific
chr10	3226875	3228046	0	0	0	1	0	week-specific
chr10	3362742	3364047	0	0	0	1	0	week-specific
chr10	3398573	3400933	0	0	0	1	0	week-specific
chr10	3464942	3466169	0	0	0	0	1	week-specific
chr10	3466700	3470735	0	0	1	1	1	continuous
chr10	3480296	3488278	0	0	1	1	1	continuous
chr10	3515316	3518433	0	0	0	1	1	continuous
chr10	3668256	3669033	0	0	0	1	0	week-specific
chr10	3681701	3682567	1	1	0	0	0	continuous
chr10	3773568	3777706	0	0	0	0	1	week-specific
chr10	3802681	3806387	1	0	1	1	0	non-continuous
chr10	4370121	4374149	0	0	1	1	1	continuous
chr10	4825150	4827587	1	1	1	1	1	constant
chr10	4849502	4850948	0	0	1	0	0	week-specific
chr10	5444430	5452583	0	0	1	1	1	continuous
chr10	5459378	5471465	1	1	1	1	1	constant
chr10	5545416	5562866	1	0	1	1	1	non-continuous
chr10	5573550	5577285	0	0	0	0	1	week-specific
chr10	5640828	5645235	0	0	1	1	1	continuous
chr10	5691621	5694491	1	1	1	1	1	constant
chr10	5839583	5841538	1	0	0	0	0	week-specific
chr10	5875665	5877431	0	0	1	0	0	week-specific
chr10	6162388	6165755	1	1	1	1	1	constant
chr10	6210863	6213945	1	0	0	0	0	week-specific
chr10	6299945	6301238	0	0	1	0	0	week-specific
chr10	6785574	6787898	0	0	0	0	1	week-specific
chr10	6985958	6989365	0	0	0	1	0	week-specific
chr10	7085002	7087317	0	0	0	1	0	week-specific
chr10	7475223	7475963	1	0	0	0	0	week-specific
chr10	7540249	7542678	1	0	0	0	0	week-specific
chr10	8079475	8080341	1	0	0	0	0	week-specific
chr10	8380217	8381176	1	0	0	0	0	week-specific
chr10	10791938	10793640	0	0	0	0	1	week-specific
chr10	10796065	10799431	0	0	1	0	1	non-continuous
chr10	10910591	10913058	0	0	1	1	1	continuous
chr10	11016925	11020102	1	1	1	0	1	non-continuous
chr10	11162817	11166975	1	1	1	1	1	constant
chr10	11334359	11339274	1	0	0	0	0	week-specific
chr10	11396726	11398696	0	0	0	0	1	week-specific
chr10	11755871	11759126	1	0	0	1	1	non-continuous
chr10	11830542	11833062	0	0	0	0	1	week-specific
chr10	11869171	11871308	0	0	1	0	0	week-specific
chr10	11872970	11878375	1	1	1	1	1	constant
chr10	11878755	11882255	1	0	0	0	0	week-specific
chr10	11912751	11914290	1	0	0	0	0	week-specific
chr10	12264128	12266016	0	0	1	0	0	week-specific
chr10	12484225	12484745	0	0	0	0	1	week-specific
chr10	12707052	12710092	0	0	0	0	1	week-specific
chr10	12795134	12797731	0	0	0	1	1	continuous
chr10	12798842	12800417	0	0	0	0	1	week-specific
chr10	12811690	12812902	0	0	0	0	1	week-specific
chr10	12842004	12846262	0	0	0	1	1	continuous
chr10	12849007	12850483	0	0	0	0	1	week-specific
chr10	13327354	13328546	0	0	0	0	1	week-specific
chr10	13337212	13342550	0	0	1	1	1	continuous
chr10	13430114	13431905	0	0	0	1	1	continuous
chr10	13612909	13617628	0	0	1	1	1	continuous
chr10	13658363	13663306	0	0	1	1	1	continuous
chr10	13682264	13688013	1	0	1	1	1	non-continuous
chr10	13716317	13721121	0	0	1	1	1	continuous
chr10	13777451	13778933	0	0	0	0	1	week-specific
chr10	13786134	13791227	1	1	1	1	1	constant
chr10	13807979	13811500	0	0	0	1	1	continuous
chr10	13826455	13828852	0	0	0	1	1	continuous
chr10	13831302	13832718	0	0	0	0	1	week-specific
chr10	13888522	13894894	1	1	1	1	1	constant
chr10	13943901	13948633	0	0	1	1	0	continuous
chr10	13948966	13951612	0	0	0	1	0	week-specific
chr10	13954061	13958344	0	0	0	1	0	week-specific
chr10	13959347	13960979	0	0	0	0	1	week-specific
chr10	13969105	13975596	0	0	0	1	1	continuous
chr10	13975966	13980732	0	0	1	1	1	continuous
chr10	14000983	14018753	1	0	1	1	1	non-continuous
chr10	14022396	14027323	0	0	1	1	0	continuous
chr10	14056209	14057737	0	0	0	0	1	week-specific
chr10	14167265	14168190	1	0	0	0	0	week-specific
chr10	14171329	14175889	1	1	1	1	1	constant
chr10	14184162	14186845	0	0	0	1	1	continuous
chr10	14476234	14479387	0	0	0	0	1	week-specific
chr10	14499075	14499853	0	0	0	1	0	week-specific
chr10	14587405	14589417	0	0	0	0	1	week-specific
chr10	14602177	14605672	1	1	1	1	1	constant
chr10	14621174	14622573	0	0	0	1	0	week-specific
chr10	14624808	14626784	0	0	0	0	1	week-specific
chr10	14645079	14646224	0	0	0	1	0	week-specific
chr10	14647073	14650117	0	0	1	1	0	continuous
chr10	14666580	14668559	0	0	0	0	1	week-specific
chr10	14822754	14823764	0	0	0	1	0	week-specific
chr10	15083476	15085507	0	0	0	0	1	week-specific
chr10	15438835	15440998	0	0	1	1	0	continuous
chr10	15565602	15567811	0	0	0	1	0	week-specific
chr10	15734570	15736203	0	0	0	0	1	week-specific
chr10	15737441	15739969	0	0	0	0	1	week-specific
chr10	16777104	16778042	0	0	0	1	0	week-specific
chr10	16843995	16846569	0	0	0	1	1	continuous
chr10	16884695	16888170	0	0	1	0	1	non-continuous
chr10	16903863	16908555	0	0	1	1	1	continuous
chr10	16918533	16920244	0	0	0	0	1	week-specific
chr10	16942092	16955185	1	1	1	1	1	constant
chr10	16963240	16970488	1	1	1	1	1	constant
chr10	16983013	16989251	1	0	1	1	1	non-continuous
chr10	16992016	16993632	0	0	0	0	1	week-specific
chr10	16998914	17004493	0	0	1	1	1	continuous
chr10	17004934	17010259	0	0	1	1	0	continuous
chr10	17020670	17025065	0	0	1	1	1	continuous
chr10	17056063	17068291	0	0	1	1	1	continuous
chr10	17073386	17079529	0	0	1	1	1	continuous
chr10	17091570	17095173	0	0	0	0	1	week-specific
chr10	17211820	17218822	0	0	1	1	1	continuous
chr10	18340088	18341561	0	0	0	0	1	week-specific
chr10	18400566	18401301	1	0	0	0	0	week-specific
chr10	18626319	18628783	0	1	1	0	1	non-continuous
chr10	18649462	18653039	1	1	1	1	1	constant
chr10	19921570	19922719	0	0	0	0	1	week-specific
chr10	20623155	20623988	0	0	0	0	1	week-specific
chr10	21099414	21101733	0	0	0	1	0	week-specific
chr10	21312539	21316423	1	0	1	0	0	non-continuous
chr10	21362119	21365757	1	0	1	1	0	non-continuous
chr10	21396775	21403621	0	0	1	1	1	continuous
chr10	21457823	21460272	0	0	0	0	1	week-specific
chr10	21723318	21728939	0	0	1	1	1	continuous
chr10	21925982	21930578	1	0	1	1	0	non-continuous
chr10	22227470	22232369	1	1	1	1	1	constant
chr10	22324179	22326672	1	1	1	1	0	continuous
chr10	22435326	22439713	1	1	1	1	1	constant
chr10	22553826	22556592	0	1	1	0	1	non-continuous
chr10	22618914	22621575	0	0	0	0	1	week-specific
chr10	22623242	22627541	0	0	1	0	0	week-specific
chr10	24007751	24009571	0	0	1	0	1	non-continuous
chr10	24205546	24211388	1	1	1	1	1	constant
chr10	24236267	24243169	0	0	0	1	1	continuous
chr10	24306195	24309114	0	0	0	1	1	continuous
chr10	24342556	24347006	0	0	0	0	1	week-specific
chr10	24349079	24351655	0	0	0	0	1	week-specific
chr10	24381225	24387074	0	0	0	1	1	continuous
chr10	24447978	24451776	0	0	0	0	1	week-specific
chr10	27251830	27253545	1	1	1	1	1	constant
chr10	27318979	27320653	0	1	1	1	1	continuous
chr10	27609498	27613675	0	0	0	1	1	continuous
chr10	27618142	27622180	0	0	0	0	1	week-specific
chr10	27622877	27627682	1	1	1	1	1	constant
chr10	27679087	27681647	0	0	0	0	1	week-specific
chr10	27701853	27702833	0	0	0	1	0	week-specific
chr10	28200900	28203300	0	0	0	0	1	week-specific
chr10	28326112	28328161	0	0	1	1	1	continuous
chr10	28367493	28368985	0	0	0	1	0	week-specific
chr10	28479245	28480027	1	0	0	0	0	week-specific
chr10	28720924	28723128	1	1	0	1	0	non-continuous
chr10	28810166	28811071	0	1	0	0	0	week-specific
chr10	29201386	29206738	1	0	0	0	0	week-specific
chr10	29315692	29321594	0	0	1	1	1	continuous
chr10	29586868	29590197	0	1	0	0	0	week-specific
chr10	29597797	29600523	0	0	0	0	1	week-specific
chr10	29617319	29619927	0	0	1	0	1	non-continuous
chr10	29622376	29623126	0	0	0	0	1	week-specific
chr10	29645647	29650470	0	0	1	1	1	continuous
chr10	29702064	29704570	0	0	0	1	0	week-specific
chr10	29726099	29729928	0	0	0	0	1	week-specific
chr10	29810605	29812200	0	0	0	0	1	week-specific
chr10	29838440	29843431	0	0	0	0	1	week-specific
chr10	29849023	29850124	0	0	0	0	1	week-specific
chr10	29946862	29950724	0	0	0	1	1	continuous
chr10	29951178	29952166	0	0	0	1	0	week-specific
chr10	30010948	30016006	0	0	1	1	0	continuous
chr10	30026901	30029934	0	0	0	1	1	continuous
chr10	30056282	30060743	0	1	1	0	1	non-continuous
chr10	30179937	30185237	0	0	1	1	1	continuous
chr10	30346745	30350859	1	1	1	1	1	constant
chr10	30422617	30424825	0	0	0	1	0	week-specific
chr10	30583425	30584534	0	0	0	1	0	week-specific
chr10	30754187	30756757	0	0	0	0	1	week-specific
chr10	30775127	30777977	0	0	0	1	0	week-specific
chr10	30781098	30787929	1	0	1	1	1	non-continuous
chr10	30811770	30823280	1	0	1	1	1	non-continuous
chr10	30830975	30831757	1	0	0	0	0	week-specific
chr10	30966690	30969180	0	0	0	1	0	week-specific
chr10	31062260	31065455	0	0	1	0	1	non-continuous
chr10	31096882	31098665	0	0	0	1	0	week-specific
chr10	31131726	31137501	1	1	1	1	1	constant
chr10	31145724	31147753	0	0	0	0	1	week-specific
chr10	31156793	31158504	0	0	0	0	1	week-specific
chr10	31621973	31623930	0	0	0	0	1	week-specific
chr10	31677352	31679185	1	0	0	0	0	week-specific
chr10	31696280	31701859	1	0	1	0	0	non-continuous
chr10	31748711	31752188	0	1	1	1	1	continuous
chr10	31764444	31766683	0	0	1	0	0	week-specific
chr10	31772985	31776171	1	1	1	1	1	constant
chr10	32416526	32419399	0	0	0	0	1	week-specific
chr10	32950306	32952575	1	0	0	0	0	week-specific
chr10	32979802	32986294	1	0	1	1	1	non-continuous
chr10	33234613	33236569	0	0	0	1	0	week-specific
chr10	33421657	33424239	0	0	0	1	0	week-specific
chr10	33674580	33676309	0	0	0	0	1	week-specific
chr10	34318704	34320868	0	0	0	0	1	week-specific
chr10	34739258	34741120	0	0	1	0	0	week-specific
chr10	34780108	34783323	1	0	0	1	1	non-continuous
chr10	34808146	34810805	0	0	1	1	1	continuous
chr10	34903746	34910884	1	0	1	1	1	non-continuous
chr10	34966693	34968234	0	0	0	0	1	week-specific
chr10	35193864	35197873	1	1	1	1	1	constant
chr10	35378605	35381334	0	0	0	1	0	week-specific
chr10	35386909	35387689	0	0	0	0	1	week-specific
chr10	35764875	35766421	0	1	0	0	1	non-continuous
chr10	36116091	36119485	0	0	0	0	1	week-specific
chr10	36171044	36173691	0	0	1	0	1	non-continuous
chr10	36448898	36450817	0	0	0	0	1	week-specific
chr10	36488867	36491070	0	1	1	1	0	continuous
chr10	36801077	36804289	0	0	1	1	1	continuous
chr10	43043118	43045589	0	1	0	0	0	week-specific
chr10	43360726	43364094	1	1	1	1	1	constant
chr10	43393152	43399967	1	1	1	1	1	constant
chr10	43454298	43457009	1	1	1	1	1	constant
chr10	43687027	43691220	1	1	1	1	1	constant
chr10	43815783	43817936	0	0	0	0	1	week-specific
chr10	43867022	43870426	0	0	1	1	1	continuous
chr10	43881480	43882203	0	0	0	1	0	week-specific
chr10	44010195	44011561	1	1	1	0	1	non-continuous
chr10	44192961	44194557	0	0	0	0	1	week-specific
chr10	44232657	44235316	1	1	1	0	0	continuous
chr10	44309437	44312490	1	1	1	0	1	non-continuous
chr10	44382072	44386423	1	0	1	1	1	non-continuous
chr10	44694593	44700501	0	0	1	1	1	continuous
chr10	44785283	44788709	0	0	0	0	1	week-specific
chr10	44862094	44866403	1	1	1	1	1	constant
chr10	44878017	44881197	0	1	1	1	1	continuous
chr10	44906656	44909548	1	0	1	0	0	non-continuous
chr10	44995010	44997745	0	0	0	1	1	continuous
chr10	45007821	45009091	0	0	0	1	0	week-specific
chr10	45417406	45422100	1	1	1	1	1	constant
chr10	45426777	45428633	1	0	1	0	0	non-continuous
chr10	46022960	46024060	0	0	0	0	1	week-specific
chr10	46095097	46099852	1	1	0	0	0	continuous
chr10	46106052	46107213	0	0	0	0	1	week-specific
chr10	46540834	46542099	1	1	1	0	0	continuous
chr10	46586452	46587910	1	0	0	0	0	week-specific
chr10	47164270	47167529	0	0	1	1	1	continuous
chr10	47294715	47298046	1	0	1	1	1	non-continuous
chr10	48456047	48456876	1	0	0	0	0	week-specific
chr10	48464697	48467527	1	1	1	0	1	non-continuous
chr10	48552184	48553344	1	0	0	0	0	week-specific
chr10	51072526	51078334	1	1	1	1	1	constant
chr10	51204434	51205896	0	0	0	0	1	week-specific
chr10	52215929	52216745	1	0	0	0	0	week-specific
chr10	52307843	52309966	1	1	1	0	0	continuous
chr10	55630170	55631904	0	1	0	0	0	week-specific
chr10	58458026	58458932	0	0	0	0	1	week-specific
chr10	58475013	58477748	0	0	0	1	1	continuous
chr10	58573169	58580485	0	0	0	1	1	continuous
chr10	58619840	58623463	0	0	0	0	1	week-specific
chr10	58647343	58648523	0	0	0	0	1	week-specific
chr10	58650138	58651768	0	0	0	1	0	week-specific
chr10	58753103	58758644	0	0	1	1	1	continuous
chr10	59097509	59100161	0	0	0	1	0	week-specific
chr10	59536037	59538981	0	0	0	1	0	week-specific
chr10	59707870	59712325	1	1	1	1	1	constant
chr10	60520600	60523202	0	0	0	1	0	week-specific
chr10	60570422	60575026	0	0	1	1	1	continuous
chr10	60815911	60818239	0	0	0	0	1	week-specific
chr10	60819755	60821139	0	0	0	0	1	week-specific
chr10	60848214	60848615	0	0	1	0	0	week-specific
chr10	60894668	60898838	0	0	1	0	1	non-continuous
chr10	60940012	60946075	1	1	1	1	1	constant
chr10	61023939	61025365	0	0	0	0	1	week-specific
chr10	61140273	61141461	0	0	1	0	0	week-specific
chr10	61174503	61176601	0	0	0	1	0	week-specific
chr10	61324572	61326737	0	0	0	1	0	week-specific
chr10	61336903	61338905	0	0	0	0	1	week-specific
chr10	61587458	61591033	0	0	1	1	0	continuous
chr10	61607953	61611934	0	0	0	1	0	week-specific
chr10	61620929	61625157	0	0	1	1	0	continuous
chr10	61639715	61644800	0	0	0	1	0	week-specific
chr10	61833517	61839604	0	0	1	1	1	continuous
chr10	61865933	61871144	0	0	1	1	1	continuous
chr10	61877538	61878925	0	0	0	0	1	week-specific
chr10	61936962	61940627	0	0	0	0	1	week-specific
chr10	61941888	61945933	0	0	0	1	1	continuous
chr10	61960047	61977138	0	0	1	1	1	continuous
chr10	61991392	61996605	0	0	0	1	0	week-specific
chr10	62015731	62022941	0	0	0	0	1	week-specific
chr10	62033454	62041896	0	0	1	0	1	non-continuous
chr10	62046469	62052176	0	0	0	1	1	continuous
chr10	62054390	62060443	0	0	0	1	1	continuous
chr10	62074236	62079725	0	0	0	1	1	continuous
chr10	62079944	62086604	0	0	1	1	1	continuous
chr10	62092182	62096486	0	0	0	0	1	week-specific
chr10	62814803	62818350	0	0	1	0	1	non-continuous
chr10	63264044	63270785	1	1	1	1	1	constant
chr10	63570666	63576873	0	0	1	1	1	continuous
chr10	63582616	63586924	0	0	1	1	0	continuous
chr10	63626425	63632716	1	1	1	1	1	constant
chr10	63710588	63715078	0	0	1	1	1	continuous
chr10	63759411	63761612	0	0	0	1	1	continuous
chr10	63765952	63768393	0	0	0	1	0	week-specific
chr10	64041028	64042744	1	1	1	0	1	non-continuous
chr10	67386491	67387908	1	0	0	0	1	non-continuous
chr10	67762775	67766044	1	1	1	1	1	constant
chr10	68348408	68349176	0	0	0	0	1	week-specific
chr10	68597399	68603348	1	1	1	1	1	constant
chr10	68869131	68873410	1	0	1	1	1	non-continuous
chr10	68876168	68878440	0	0	0	1	0	week-specific
chr10	69315417	69322165	1	1	1	1	1	constant
chr10	69332117	69336096	1	0	0	0	1	non-continuous
chr10	69391940	69394091	1	0	0	0	0	week-specific
chr10	69408270	69409588	1	0	1	1	1	non-continuous
chr10	69478953	69481380	0	0	0	1	0	week-specific
chr10	69490954	69496157	0	0	1	0	1	non-continuous
chr10	69643899	69649216	0	0	1	1	0	continuous
chr10	69709345	69711855	0	0	1	1	0	continuous
chr10	69727059	69733519	0	0	1	1	0	continuous
chr10	69756110	69761729	1	0	1	1	1	non-continuous
chr10	69787841	69790410	0	0	0	1	0	week-specific
chr10	69805050	69806881	0	0	0	0	1	week-specific
chr10	69809493	69811459	0	0	1	0	0	week-specific
chr10	69845429	69848729	1	0	0	0	0	week-specific
chr10	69864450	69870201	1	0	1	1	1	non-continuous
chr10	69871877	69874768	0	0	0	1	0	week-specific
chr10	69876710	69882131	0	1	1	1	1	continuous
chr10	69895233	69898239	0	0	0	0	1	week-specific
chr10	69901911	69902523	0	0	0	1	0	week-specific
chr10	69951672	69954968	0	0	0	1	1	continuous
chr10	70105590	70108052	1	0	0	0	0	week-specific
chr10	70325075	70325982	0	0	0	0	1	week-specific
chr10	70363487	70364813	0	0	0	0	1	week-specific
chr10	70439196	70442280	1	0	0	0	0	week-specific
chr10	70549205	70555327	0	0	1	1	1	continuous
chr10	70559172	70563722	0	0	0	1	1	continuous
chr10	70583208	70586942	0	0	0	1	0	week-specific
chr10	70589010	70590390	0	0	0	0	1	week-specific
chr10	70660927	70666068	0	0	0	1	1	continuous
chr10	70681411	70684120	1	0	0	0	0	week-specific
chr10	70684367	70686264	0	0	0	0	1	week-specific
chr10	70701634	70702700	0	0	0	1	0	week-specific
chr10	70711685	70712356	1	0	0	0	0	week-specific
chr10	70741981	70744045	0	0	1	0	0	week-specific
chr10	71040211	71042899	1	0	1	0	0	non-continuous
chr10	71232459	71242923	1	0	1	1	1	non-continuous
chr10	71243350	71249463	1	1	1	1	1	constant
chr10	71270538	71272648	1	0	0	0	0	week-specific
chr10	71375876	71378094	1	1	1	1	1	constant
chr10	71527061	71530582	0	1	0	0	0	week-specific
chr10	71542379	71550282	1	1	0	1	0	non-continuous
chr10	71575330	71576469	0	0	0	1	0	week-specific
chr10	71712503	71715023	1	0	1	0	1	non-continuous
chr10	71719284	71720607	1	0	0	0	0	week-specific
chr10	71727237	71729154	0	0	0	0	1	week-specific
chr10	71834885	71842375	1	1	1	1	1	constant
chr10	71859534	71862638	0	0	0	1	1	continuous
chr10	71888168	71889957	1	1	1	0	1	non-continuous
chr10	71977062	71984129	0	1	0	1	1	non-continuous
chr10	71996812	72002715	0	0	0	1	1	continuous
chr10	72007695	72012813	1	0	1	1	1	non-continuous
chr10	72041375	72045986	1	1	0	0	0	continuous
chr10	72222201	72223983	0	0	0	0	1	week-specific
chr10	72228866	72231082	0	0	0	0	1	week-specific
chr10	72240972	72268876	1	1	1	1	1	constant
chr10	72295335	72300181	1	1	1	1	1	constant
chr10	72313887	72339050	1	1	1	1	1	constant
chr10	72363492	72365533	0	1	1	0	0	continuous
chr10	73075848	73078879	0	0	0	0	1	week-specific
chr10	73590455	73593183	1	0	0	0	0	week-specific
chr10	73601013	73602672	0	0	0	1	1	continuous
chr10	73644296	73649352	1	1	1	1	1	constant
chr10	73885893	73890513	1	1	0	0	1	non-continuous
chr10	73939607	73941637	0	0	1	0	0	week-specific
chr10	73948611	73951618	0	0	0	1	1	continuous
chr10	73955844	73957813	0	1	1	1	1	continuous
chr10	73963563	73969975	1	1	1	1	1	constant
chr10	73995415	74001868	1	1	1	1	1	constant
chr10	74008088	74009135	0	0	0	1	0	week-specific
chr10	74112367	74115721	0	0	0	1	1	continuous
chr10	74174182	74178461	1	1	1	1	1	constant
chr10	74187664	74192813	0	0	0	1	1	continuous
chr10	74416779	74420610	0	0	0	1	0	week-specific
chr10	74587908	74590741	0	0	1	0	0	week-specific
chr10	75041213	75044844	0	0	0	0	1	week-specific
chr10	75061016	75066977	0	0	0	1	1	continuous
chr10	75070117	75072405	0	0	0	0	1	week-specific
chr10	75083461	75086360	0	0	1	1	1	continuous
chr10	75282464	75285161	1	0	1	1	1	non-continuous
chr10	75293422	75297347	1	1	1	1	1	constant
chr10	75463664	75466921	0	0	0	1	0	week-specific
chr10	75540324	75544309	0	0	1	1	1	continuous
chr10	75547117	75547666	0	0	0	1	0	week-specific
chr10	75825398	75829356	0	0	0	0	1	week-specific
chr10	76110684	76117795	0	0	1	0	1	non-continuous
chr10	76133224	76134930	1	0	0	0	0	week-specific
chr10	76149305	76151716	1	1	1	1	1	constant
chr10	76231202	76231988	0	1	0	0	0	week-specific
chr10	76550550	76555245	1	0	0	0	0	week-specific
chr10	76997057	76999157	0	0	1	0	0	week-specific
chr10	77010135	77014109	0	0	0	1	1	continuous
chr10	77069053	77077552	0	0	0	1	1	continuous
chr10	77077898	77083158	0	0	0	0	1	week-specific
chr10	77102490	77112657	0	0	0	1	1	continuous
chr10	77510300	77514746	1	0	0	0	0	week-specific
chr10	77836804	77839377	0	0	0	1	0	week-specific
chr10	77844023	77848603	0	1	1	1	1	continuous
chr10	77886727	77891378	1	0	0	1	0	non-continuous
chr10	77938596	77940500	0	0	0	1	1	continuous
chr10	77942843	77943967	0	0	0	1	0	week-specific
chr10	77947441	77951003	0	0	1	1	0	continuous
chr10	78138729	78140341	0	0	1	1	0	continuous
chr10	78210863	78217199	0	1	0	0	1	non-continuous
chr10	78301384	78304982	0	0	1	1	1	continuous
chr10	78353845	78361109	0	0	0	1	0	week-specific
chr10	78374211	78378180	0	0	0	1	1	continuous
chr10	78380191	78381412	0	0	0	1	0	week-specific
chr10	78400969	78403212	0	0	1	1	1	continuous
chr10	78405436	78411309	1	1	1	1	1	constant
chr10	78432620	78439843	1	0	1	1	1	non-continuous
chr10	78441198	78444934	0	0	0	0	1	week-specific
chr10	78464376	78466711	0	0	0	0	1	week-specific
chr10	78469499	78474194	1	0	0	1	1	non-continuous
chr10	78538979	78539786	1	0	0	0	0	week-specific
chr10	78541161	78546277	0	0	1	1	1	continuous
chr10	78560843	78568805	0	0	1	1	1	continuous
chr10	78583629	78589270	0	0	1	1	0	continuous
chr10	78654755	78659419	1	0	0	0	0	week-specific
chr10	78686205	78691048	0	0	1	1	1	continuous
chr10	78699956	78701466	0	0	0	1	0	week-specific
chr10	78739605	78748516	0	0	1	1	1	continuous
chr10	78751003	78758988	0	0	1	1	1	continuous
chr10	78760452	78779714	1	1	1	1	1	constant
chr10	78800040	78809551	0	0	1	1	1	continuous
chr10	78907215	78910179	0	0	1	0	0	week-specific
chr10	78930764	78933587	0	1	1	1	1	continuous
chr10	78940419	78948095	0	0	1	1	1	continuous
chr10	78952789	78953525	0	0	1	0	0	week-specific
chr10	78964009	78967192	0	0	1	1	1	continuous
chr10	78970361	78976673	1	1	1	1	1	constant
chr10	79024167	79026618	0	0	1	0	0	week-specific
chr10	79037668	79040278	0	0	0	1	0	week-specific
chr10	79051148	79053620	0	0	1	0	0	week-specific
chr10	79099809	79107488	0	0	1	1	1	continuous
chr10	79111270	79115975	1	0	0	0	1	non-continuous
chr10	79117811	79119367	0	1	0	0	1	non-continuous
chr10	79128276	79134361	1	1	1	1	1	constant
chr10	79135037	79140960	1	1	1	1	1	constant
chr10	79147123	79164366	1	1	1	1	1	constant
chr10	79164459	79166677	0	0	0	0	1	week-specific
chr10	79172795	79190494	1	1	1	1	1	constant
chr10	79193405	79197576	0	0	1	1	1	continuous
chr10	79202257	79204984	0	0	1	1	1	continuous
chr10	79218001	79234456	1	1	1	1	1	constant
chr10	79234762	79250901	1	1	1	1	1	constant
chr10	79259829	79262644	0	1	1	0	1	non-continuous
chr10	79262914	79267765	1	0	0	0	0	week-specific
chr10	79272380	79275885	0	0	0	1	0	week-specific
chr10	79309783	79313092	1	0	0	0	0	week-specific
chr10	79385626	79386966	1	0	0	0	0	week-specific
chr10	79396197	79412843	1	1	1	1	1	constant
chr10	79420829	79426752	0	0	1	1	1	continuous
chr10	79429590	79438803	0	0	1	1	1	continuous
chr10	79483620	79484710	0	0	0	1	0	week-specific
chr10	79489748	79491264	0	0	0	1	0	week-specific
chr10	80102268	80107214	0	0	1	1	1	continuous
chr10	80110011	80111450	0	0	1	0	0	week-specific
chr10	80135916	80139311	0	0	0	1	1	continuous
chr10	80152918	80160060	0	0	1	1	1	continuous
chr10	80443382	80444925	1	0	0	0	0	week-specific
chr10	80503404	80508361	0	0	1	1	1	continuous
chr10	80662799	80663563	1	0	0	1	1	non-continuous
chr10	84423944	84426607	0	0	0	1	0	week-specific
chr10	84539568	84541766	1	0	0	0	0	week-specific
chr10	86380341	86383063	0	0	1	0	0	week-specific
chr10	86399360	86401863	1	1	1	0	0	continuous
chr10	86644612	86650858	0	0	1	1	1	continuous
chr10	86682978	86686973	1	0	1	0	1	non-continuous
chr10	86691786	86694960	0	0	0	0	1	week-specific
chr10	86707481	86714098	1	1	1	1	1	constant
chr10	86773127	86774709	0	0	0	0	1	week-specific
chr10	86784361	86788683	1	0	1	0	0	non-continuous
chr10	86791902	86800591	1	0	1	1	1	non-continuous
chr10	86813980	86816108	0	0	0	1	0	week-specific
chr10	86863897	86873260	0	0	1	1	1	continuous
chr10	86898256	86899964	0	0	0	1	0	week-specific
chr10	86941820	86944204	0	1	1	0	0	continuous
chr10	87082282	87085859	0	0	0	0	1	week-specific
chr10	87203388	87204792	1	0	1	0	1	non-continuous
chr10	88041665	88043615	0	0	0	1	0	week-specific
chr10	88385467	88389107	0	0	1	0	1	non-continuous
chr10	88582147	88584011	1	1	1	1	1	constant
chr10	88925152	88929098	0	0	0	0	1	week-specific
chr10	88949493	88954139	0	0	1	1	1	continuous
chr10	89217223	89217991	0	0	0	0	1	week-specific
chr10	89250966	89252510	1	0	1	0	1	non-continuous
chr10	89260235	89261469	0	0	1	0	0	week-specific
chr10	89276287	89281378	0	0	1	1	1	continuous
chr10	89348919	89353924	0	0	1	1	1	continuous
chr10	89367914	89370657	0	0	0	0	1	week-specific
chr10	89473993	89477824	0	0	1	1	1	continuous
chr10	89514100	89517305	0	0	0	0	1	week-specific
chr10	89535018	89536475	0	0	1	0	0	week-specific
chr10	89836213	89839263	1	1	1	1	1	constant
chr10	90928700	90934332	1	0	1	1	1	non-continuous
chr10	91021251	91025030	0	0	0	0	1	week-specific
chr10	91219217	91221972	1	0	1	0	1	non-continuous
chr10	91297884	91299577	0	0	0	0	1	week-specific
chr10	91310899	91316015	0	0	0	0	1	week-specific
chr10	91588649	91594950	0	0	1	1	1	continuous
chr10	91596339	91598883	0	0	0	1	1	continuous
chr10	91607475	91610579	0	0	0	1	1	continuous
chr10	91879268	91892399	1	1	1	1	1	constant
chr10	91913126	91913546	1	0	0	0	0	week-specific
chr10	92122712	92126383	0	0	1	1	1	continuous
chr10	92239153	92241797	1	1	0	0	0	continuous
chr10	92847779	92849814	1	1	1	1	1	constant
chr10	93088321	93088944	0	0	0	1	0	week-specific
chr10	93197947	93200276	0	0	1	1	0	continuous
chr10	93244028	93247347	0	0	0	1	0	week-specific
chr10	93279731	93281255	1	0	0	0	0	week-specific
chr10	93286208	93292395	1	1	0	0	0	continuous
chr10	93299047	93302114	0	0	1	1	0	continuous
chr10	93330290	93332203	0	0	1	0	0	week-specific
chr10	93375721	93378109	0	0	1	1	1	continuous
chr10	93417192	93426322	1	0	1	1	0	non-continuous
chr10	93428707	93429400	1	0	0	0	0	week-specific
chr10	93433964	93448659	1	1	1	1	1	constant
chr10	93456386	93456956	1	0	0	0	0	week-specific
chr10	93463771	93467104	0	0	1	0	1	non-continuous
chr10	93813458	93817358	0	0	0	1	0	week-specific
chr10	94544038	94548134	1	1	1	1	1	constant
chr10	95260681	95261577	0	0	0	1	0	week-specific
chr10	95432937	95433809	0	0	0	1	0	week-specific
chr10	95444143	95454910	0	0	1	1	1	continuous
chr10	95455379	95470605	0	0	1	1	1	continuous
chr10	95534938	95537893	0	0	1	0	1	non-continuous
chr10	95544321	95545704	0	0	0	0	1	week-specific
chr10	96123990	96125596	1	0	0	0	0	week-specific
chr10	97094991	97097738	1	0	1	0	0	non-continuous
chr10	97138024	97142031	1	1	1	1	1	constant
chr10	97148365	97151431	1	0	0	0	0	week-specific
chr10	97278824	97279903	0	0	0	0	1	week-specific
chr10	97415763	97420674	1	0	1	1	1	non-continuous
chr10	97463395	97464678	0	0	0	1	0	week-specific
chr10	97538563	97544398	1	0	1	0	0	non-continuous
chr10	97545551	97552209	1	0	0	1	0	non-continuous
chr10	98245649	98249756	1	0	0	1	1	non-continuous
chr10	98308334	98310683	1	0	0	1	0	non-continuous
chr10	99910297	99915507	1	0	1	1	0	non-continuous
chr10	99916761	99919388	0	0	1	1	1	continuous
chr10	99975579	99978469	0	0	0	1	1	continuous
chr10	99981523	99985276	0	0	0	0	1	week-specific
chr10	99995959	99998698	0	0	0	1	1	continuous
chr10	100183392	100187973	1	1	1	1	1	constant
chr10	100338175	100343290	1	0	0	0	0	week-specific
chr10	100503503	100505493	0	1	0	0	0	week-specific
chr10	100535056	100537177	0	0	1	1	1	continuous
chr10	100884912	100889976	0	0	1	1	1	continuous
chr10	101041165	101044405	0	1	1	1	1	continuous
chr10	101065693	101068069	0	1	0	0	0	week-specific
chr10	101290519	101294023	1	0	1	1	1	non-continuous
chr10	101774975	101776922	1	0	0	0	0	week-specific
chr10	101828557	101832896	0	0	1	1	1	continuous
chr10	102578222	102583902	0	0	0	1	1	continuous
chr10	102599032	102600877	1	0	0	0	1	non-continuous
chr10	102619567	102622914	1	0	0	1	0	non-continuous
chr10	102624999	102634953	1	0	1	1	1	non-continuous
chr10	102660355	102662287	0	0	1	0	0	week-specific
chr10	102668067	102669305	1	0	0	0	0	week-specific
chr10	102670999	102680444	1	1	1	1	1	constant
chr10	102752122	102754707	0	0	0	0	1	week-specific
chr10	102764449	102765857	0	0	0	1	0	week-specific
chr10	102765975	102767679	0	0	0	0	1	week-specific
chr10	102772739	102784173	1	1	1	1	1	constant
chr10	102814529	102817243	0	0	0	1	1	continuous
chr10	103110233	103112614	0	0	0	0	1	week-specific
chr10	103151324	103156198	1	1	1	1	1	constant
chr10	103183471	103187266	1	0	0	0	0	week-specific
chr10	103229397	103233507	0	0	1	1	0	continuous
chr10	103583575	103585770	1	0	1	0	0	non-continuous
chr10	103595738	103602285	1	0	1	1	1	non-continuous
chr10	103613355	103617845	0	0	1	1	1	continuous
chr10	103635827	103639233	1	0	1	1	1	non-continuous
chr10	103646111	103651128	0	0	1	1	1	continuous
chr10	103658075	103670124	1	1	1	1	1	constant
chr10	103673421	103681741	1	0	1	1	1	non-continuous
chr10	103692108	103693043	0	1	0	0	0	week-specific
chr10	103718895	103722110	0	0	1	1	1	continuous
chr10	103738524	103741682	0	0	1	0	0	week-specific
chr10	103757188	103760318	0	0	0	1	0	week-specific
chr10	103770502	103773978	1	0	1	1	1	non-continuous
chr10	103887497	103889889	0	0	1	0	0	week-specific
chr10	103892961	103895924	0	0	0	0	1	week-specific
chr10	103907923	103909298	0	0	0	1	1	continuous
chr10	104081266	104083263	0	0	0	0	1	week-specific
chr10	104253581	104256909	1	1	1	1	1	constant
chr10	104274319	104276141	0	0	1	0	1	non-continuous
chr10	104318962	104320393	1	0	0	0	0	week-specific
chr10	105972629	105974576	0	0	0	1	0	week-specific
chr10	106145973	106149102	0	0	0	1	0	week-specific
chr10	107914087	107915981	1	1	0	0	0	continuous
chr10	108465751	108466932	1	1	1	0	1	non-continuous
chr10	108911239	108912644	0	0	1	0	1	non-continuous
chr10	109456341	109457855	0	1	1	0	1	non-continuous
chr10	109887154	109888482	0	0	0	0	1	week-specific
chr10	109891297	109896281	0	0	1	1	0	continuous
chr10	109932543	109936193	0	0	0	1	0	week-specific
chr10	109957823	109969052	1	0	1	1	1	non-continuous
chr10	109973768	109978902	0	0	1	1	0	continuous
chr10	110072759	110078743	1	0	1	1	1	non-continuous
chr10	110220136	110223716	0	0	0	0	1	week-specific
chr10	110224068	110228950	1	1	1	1	1	constant
chr10	110671967	110672838	0	1	0	0	0	week-specific
chr10	110783910	110784873	0	0	1	0	0	week-specific
chr10	110793729	110796297	1	0	0	0	0	week-specific
chr10	110818297	110826160	1	0	1	1	1	non-continuous
chr10	110826957	110830371	1	0	0	0	1	non-continuous
chr10	110832594	110839520	1	0	1	1	1	non-continuous
chr10	110850792	110851638	0	0	0	1	0	week-specific
chr10	110857133	110861792	1	0	1	0	1	non-continuous
chr10	112182006	112185159	1	1	1	1	1	constant
chr10	112752558	112757509	1	0	0	0	1	non-continuous
chr10	112774126	112777461	0	0	0	1	0	week-specific
chr10	112781342	112786376	0	0	1	1	1	continuous
chr10	112809771	112814363	0	0	0	1	1	continuous
chr10	113025424	113029933	0	0	0	0	1	week-specific
chr10	113055960	113064759	0	0	1	1	1	continuous
chr10	113098174	113100449	0	0	1	1	0	continuous
chr10	113174891	113179354	1	0	0	1	0	non-continuous
chr10	113186790	113188007	0	1	0	0	0	week-specific
chr10	113240438	113242949	0	0	1	0	0	week-specific
chr10	113272433	113275147	1	0	1	1	1	non-continuous
chr10	113345943	113348056	0	0	0	0	1	week-specific
chr10	113384126	113386264	0	0	0	1	0	week-specific
chr10	113431315	113432703	0	0	0	1	0	week-specific
chr10	113491056	113493239	0	0	0	0	1	week-specific
chr10	113493325	113498102	0	0	0	0	1	week-specific
chr10	114303231	114305074	0	0	1	0	1	non-continuous
chr10	114329033	114330459	0	0	0	1	0	week-specific
chr10	114345486	114352523	0	0	0	1	1	continuous
chr10	114372787	114377096	0	0	0	1	1	continuous
chr10	114392425	114394744	0	0	0	0	1	week-specific
chr10	114489798	114490668	1	0	0	0	0	week-specific
chr10	114521758	114529083	1	1	1	1	1	constant
chr10	114631177	114635960	1	0	0	0	0	week-specific
chr10	114767349	114769136	0	0	1	0	0	week-specific
chr10	116070765	116073147	1	0	0	0	0	week-specific
chr10	116209764	116211824	0	0	0	0	1	week-specific
chr10	116253100	116257189	0	0	0	1	0	week-specific
chr10	116608374	116610091	1	0	0	0	0	week-specific
chr10	116627348	116628240	1	0	0	0	0	week-specific
chr10	116694262	116695876	1	0	0	0	0	week-specific
[truncated: 11,985 more rows]

## Sheet: Figure4b
Epcam
Matched_cluster	y: normalized accessibility	x: normalized gene expression
Neurons - other	6.59841	0.0486672
Endothelial cells	2.55838	0.0632911
Undifferentiated mesenchyme	7.3027	0.0409387
Chondrocytes	4.28463	0.085544
Connective tissue	6.54876	0.0538916
Epithelial cells	33.285	3.04958
Myocytes	5.27522	0.042109
Other cellular	5.75512	0.0602967
Erythroid cells	5.38873	0.0482383
Schwann cell precursors	6.88985	0.062123
Sensory neurons	34.9613	1.14215
Dsp
Matched_cluster	y: normalized accessibility	x: normalized gene expression
Neurons - other	4.49543	0.00684764
Endothelial cells	2.99246	0.0147679
Undifferentiated mesenchyme	10.7933	0.00496745
Chondrocytes	7.12502	0.0104322
Connective tissue	6.28665	0.0104941
Epithelial cells	19.7326	0.459148
Myocytes	8.80131	0.009908
Other cellular	4.46465	0.00669963
Erythroid cells	5.51019	0.0111901
Schwann cell precursors	5.79266	0.00723764
Sensory neurons	9.50829	0.0496586
Cthrc1
Matched_cluster	y: normalized accessibility	x: normalized gene expression
Neurons - other	5.99164	0.0704329
Endothelial cells	1.47462	0.116034
Undifferentiated mesenchyme	2.85831	0.134121
Chondrocytes	28.4791	1.51624
Connective tissue	8.68476	0.39484
Epithelial cells	7.08176	0.136522
Myocytes	6.33553	0.253008
Other cellular	5.47509	0.226671
Erythroid cells	0.381982	0.0367458
Schwann cell precursors	30.2806	0.389023
Sensory neurons	5.06859	0.124146
Cldn5
Matched_cluster	y: normalized accessibility	x: normalized gene expression
Neurons - other	5.26747	0.00611396
Endothelial cells	22.2231	2.80591
Undifferentiated mesenchyme	0.730976	0.00428229
Chondrocytes	4.60099	0.004769
Connective tissue	4.48869	0.00382597
Epithelial cells	4.29552	0.00384078
Myocytes	5.35876	0.00566171
Other cellular	3.99358	0.00430691
Erythroid cells	0.184534	0.00423408
Schwann cell precursors	4.37763	0.00542823
Sensory neurons	2.97578	0.00496586

## Sheet: Figure 5b
	z-score of cpm by cluster#
VISTA element	1	2	4	5	9	11	13	15	16	17	18
mm404	0.286037	2.6358	-0.682942	-0.624129	-0.649365	-0.601966	-0.189142	0.814102	0.12257	-0.562453	-0.548509
mm568	0.65367	2.49751	-0.74912	-0.784378	-0.335552	-0.621989	0.352821	0.150414	0.443031	-0.916369	-0.690039
hs1616	0.357415	2.34405	-0.599137	-0.687413	-0.267586	-0.56553	-0.434844	-0.511671	1.41086	-0.811296	-0.234841
mm149	-0.0859084	2.37124	-0.189846	-0.697811	-0.194957	-0.718847	-0.178788	1.44615	-0.302031	-0.607377	-0.841824
mm1097	-0.0915176	2.03845	-0.902725	-0.833811	-0.137557	-1.00815	1.00804	-0.0103904	0.129303	-1.15402	0.962377
hs1208	0.656316	2.73345	-0.584577	-0.00855069	-0.337592	-0.700778	0.16154	-0.195485	-0.700778	-0.700778	-0.322762
hs1658	-0.127517	2.00398	-0.451585	-0.736458	-0.544672	-0.375545	0.175876	1.89991	-0.534366	-0.663101	-0.646517
mm1619	-0.0416531	1.47505	-0.909745	-0.866476	1.45655	-0.79393	-0.276862	1.43355	-0.350502	-1.11241	-0.0135672
hs1623	-0.0416531	1.47505	-0.909745	-0.866476	1.45655	-0.79393	-0.276862	1.43355	-0.350502	-1.11241	-0.0135672
hs2082	-0.367478	1.82694	-0.419045	-0.981323	1.66129	-0.409045	-0.10079	-0.181784	0.629681	-1.39779	-0.260654
mm417	0.357997	2.66748	-0.768098	-0.576631	-0.617415	-0.540815	0.662978	0.0704703	-0.302044	-0.185822	-0.768098
mm427	-0.0155158	1.85358	-0.580312	-0.0445642	0.00867292	-0.910296	-0.619653	1.6335	0.627545	-1.12382	-0.829136
hs1626	0.388108	2.38995	-0.664451	-0.536776	0.256708	-0.866858	0.890623	-0.780047	0.294699	-0.969621	-0.402331
mm1112	-0.362318	1.2724	-0.19624	-0.345471	1.15019	-0.860634	-1.19795	0.668855	1.56877	-1.19795	-0.499659
hs1614	-0.293927	1.88677	-0.821005	0.22045	-0.917855	-0.872419	1.40707	0.421566	0.609586	-1.09681	-0.543436
mm402	0.263872	2.16728	-0.327178	-0.422252	-0.22304	-1.13661	-0.636048	0.818819	1.03694	-1.13661	-0.40517
mm622	0.0793375	1.76412	-0.682202	-0.594501	-0.453227	-0.780835	0.135811	1.94948	0.238435	-0.831716	-0.8247
mm924	0.227614	2.23884	-0.832744	-0.417848	-0.510457	-0.648626	0.706825	0.230785	0.955637	-1.07252	-0.877514
mm1061	-0.00839258	1.74848	-0.810934	-0.00280845	0.992053	-0.630399	1.42688	-1.00804	-0.253389	-1.33128	-0.122179
hs1635	0.0260963	1.72743	-0.915677	-0.48847	1.81564	-1.10753	0.0492246	0.352397	-0.180227	-1.10753	-0.171366
hs1273	-0.188806	1.96206	-0.408713	-0.342691	-0.453385	-0.787429	0.469912	0.121049	1.64534	-1.12521	-0.892125
hs1273	0.0334549	2.66236	-0.275216	0.0706386	-0.429749	-0.70437	-0.544942	0.0424996	0.726212	-0.982064	-0.59882
mm1105	0.196606	1.87998	-0.706004	-0.761643	-0.104843	-0.901702	0.267327	-0.327517	1.82797	-0.866125	-0.504044
hs1600	0.116253	1.72557	-0.665277	-0.66749	-0.706118	-0.975138	0.302338	0.971126	1.52105	-0.871182	-0.751135
hs742	-0.455572	-0.557966	1.72935	-0.48772	0.893881	1.88578	-0.694757	-0.354721	-0.568769	-0.694757	-0.694757
mm1314	-0.383398	-0.29939	2.0247	-0.500167	-0.563735	1.93584	-0.607649	0.0798505	-0.671785	-0.567402	-0.446861
mm1516	0.0458583	-0.324177	2.84935	-0.370354	-0.00642924	0.386719	-0.626793	-0.779815	-0.381143	-0.281724	-0.511494
hs1649	-0.0646414	-0.26054	2.83139	-0.506528	-0.0651531	-0.316836	-0.472608	0.564628	-0.42056	-0.644574	-0.644574
hs2343	-0.421574	-0.427132	2.4212	-0.290316	-0.43212	1.03145	-0.128854	0.503132	-0.276638	-1.25221	-0.726933
mm1577	-0.170442	-0.215445	2.80809	-0.293633	0.000625476	0.410816	-0.669439	-0.164779	-0.093221	-0.806286	-0.806286
hs698	-0.330076	-0.564161	1.50629	-0.339837	-0.524341	2.3955	-0.558791	-0.0194455	-0.346932	-0.609106	-0.609106
mm1457	0.216653	-0.453679	2.54424	0.096232	-1.12731	0.252949	-0.180081	-0.0839113	0.529251	-0.914264	-0.880084
hs1715	-0.13071	-0.133948	2.86566	-0.355428	-0.342645	-0.409494	-0.453166	0.52044	-0.614582	-0.614582	-0.331541
mm1461	-0.317201	-0.451523	-0.233363	2.46841	-0.751034	1.30946	-0.720368	-0.230986	0.098698	-0.598302	-0.573798
mm78	-0.650929	-0.524689	-0.473651	0.162869	-0.212537	1.97892	-0.411591	-0.601369	-0.439264	1.94217	-0.76993
mm1684	-0.430503	-0.505742	0.918277	1.92797	0.767949	1.09945	-0.755066	-0.519055	-0.427938	-1.14684	-0.928507
hs1670	-0.330584	-0.38046	-0.347569	-0.0983089	2.96864	-0.379985	-0.264964	-0.279569	0.110507	-0.498853	-0.498853
hs1891	-0.276529	-0.224876	-0.476126	-0.280602	2.64745	-0.598769	-0.35924	-0.450113	-0.293622	-0.774741	1.08717
hs1684	-0.463874	-0.022788	0.0990856	-0.684735	2.86948	-0.432219	-0.43819	0.220083	-0.0444348	-0.683136	-0.419273
mm111	-0.258364	-0.438688	-0.311075	0.236456	2.82118	0.225492	-0.622194	0.147407	-0.367967	-0.651688	-0.780558
mm50	-0.0430375	0.0935932	-0.7854	0.143873	2.81832	-0.744415	0.0808223	-0.0276845	-0.669632	-0.542048	-0.324392
mm1665	-0.369884	-0.123708	-0.649169	-0.222054	2.68673	-0.713585	0.0669216	-0.294498	-0.426964	-0.80601	0.852221
hs1322	-0.147086	-0.487319	1.87673	-0.612808	1.98778	-0.125792	-0.777514	0.184307	-0.510237	-0.610549	-0.777514
mm132	-0.578309	0.0760721	0.231141	-0.664085	2.68632	-0.682676	0.208611	0.260431	0.0452265	-1.03333	-0.549393
mm577	-0.149378	0.128453	-0.154575	-0.670721	2.26299	-0.78554	0.0680699	1.42894	-0.407063	-1.02766	-0.693512
mm1725	-0.456127	0.240052	-0.888568	-0.260945	2.08064	-0.0039054	1.12197	0.759196	-0.615177	-1.42414	-0.553001
hs595	-0.211976	-0.524926	0.708291	-0.0846404	2.07677	1.47598	-0.873959	-0.425613	-0.36204	-0.995536	-0.782352
hs1339	-0.359339	0.336855	0.275541	0.94677	2.23957	0.233825	-0.85917	-0.109844	-0.308736	-1.20175	-1.19372
mm686	-0.18326	0.581487	-0.603475	-0.532962	-0.639114	2.72111	-0.440762	-0.0192295	0.394432	-0.639114	-0.639114
hs2229	-0.52532	-0.0543085	0.347295	-0.293395	-0.27262	2.75804	-0.604643	0.185982	-0.755027	-0.919387	0.133387
hs1321	-0.274107	-0.507602	1.33511	-0.157411	-0.641405	2.46849	-0.698146	-0.0666091	-0.171659	-0.588516	-0.698146
hs1627	-0.116528	-0.366311	0.961292	-0.550692	-0.354686	2.57962	-0.44156	0.387815	-0.556503	-0.771224	-0.771224
mm595	-0.188414	-0.214639	-0.3598	0.0662446	-0.45261	-0.553525	2.96067	-0.0855228	-0.345443	-0.553525	-0.273431
mm919	-0.188414	-0.214639	-0.3598	0.0662446	-0.45261	-0.553525	2.96067	-0.0855228	-0.345443	-0.553525	-0.273431
mm1605	-0.595544	-0.380305	1.10001	-0.159273	-0.493963	0.694922	2.19024	0.176574	-0.256431	-1.30196	-0.974267
hs1163	-0.406288	-0.3309	0.0434134	-0.0716182	0.370153	0.0665895	2.77253	-0.254104	-0.34087	-0.928665	-0.920245
mm642	-0.326163	-0.217627	-0.435061	0.0946282	-0.634092	-0.423588	2.7995	-0.210431	0.617603	-0.675914	-0.588855
hs1660	-0.257274	-0.290342	-0.351659	-0.140312	0.151812	-0.408151	2.92131	0.034543	-0.399583	-0.747129	-0.513218
mm131	-0.257274	-0.290342	-0.351659	-0.140312	0.151812	-0.408151	2.92131	0.034543	-0.399583	-0.747129	-0.513218
mm921	-0.318406	0.182859	-0.805302	-0.662377	-0.289646	-0.683333	2.71601	0.087806	0.0765508	-0.780785	0.47662
mm1530	-0.1708	0.404784	-0.657135	-0.581622	-0.0396087	-0.701148	2.81628	0.129154	-0.233478	-0.675643	-0.290784
hs1163	-0.456189	-0.404582	0.305587	-0.501524	0.431338	0.386891	2.5683	-0.742137	0.261005	-1.03322	-0.815459
mm901	-0.0888358	0.329663	-0.839398	-0.198148	-0.415088	-0.158314	2.82761	-0.217448	-0.920204	-0.188247	-0.131594
mm1484	0.0792221	0.67261	-0.89497	-0.144088	-0.718439	-1.18716	1.969	0.507514	-0.0281422	-1.27366	1.01811
mm1462	1.01977	0.0597393	-0.277485	-0.281382	-0.701481	0.0957167	-0.389332	2.56757	-0.446429	-0.823345	-0.823345
hs1333	-0.416445	-0.398664	1.45242	-0.0858741	-0.735955	0.73611	-0.163504	2.0589	-0.445635	-1.0106	-0.990742
mm429	-0.136353	0.306471	-0.32617	0.889815	-0.423791	-0.772694	-0.565593	2.62525	-0.233126	-0.772694	-0.591119
mm720	-0.499303	1.03437	-0.552039	-0.142261	1.22336	-1.11753	0.183048	1.58803	0.487637	-1.54166	-0.663652
mm1473	-0.994785	0.146102	-0.43096	-0.719631	-0.184964	-0.482131	-0.0930103	2.24362	-0.492552	1.55899	-0.55068
mm325	-0.297938	-0.535735	0.412994	-0.0873181	-0.568648	-0.623009	-0.789783	0.748515	2.63	-0.789783	-0.0992911
hs1466	-0.633325	0.580992	-0.30976	-0.401406	1.32003	0.635789	-0.346115	-0.969906	1.87627	-1.48494	-0.267631
mm1003	-0.213571	0.802786	-0.203984	-0.21128	0.371067	-0.623665	-0.0409783	-0.114969	2.4785	-1.22584	-1.01807
mm13	-0.421921	-0.0388193	0.273264	-0.626074	-0.746229	-0.589015	-0.639093	0.91116	2.55142	-0.824186	0.14949
hs1690	-0.65456	0.0857276	0.0314252	1.52411	1.37791	0.654377	-0.0461766	-0.853203	0.61153	-1.56536	-1.16578
mm1474	-0.179811	1.62294	-0.421628	-0.236569	0.109622	-0.846186	0.642241	-0.331579	1.82361	-1.35781	-0.824821
hs631	0.122135	0.484541	0.652547	-0.549544	-0.357059	-0.586935	0.650547	-0.641672	2.32314	-1.29217	-0.805525
hs1764	-0.0139335	0.521673	-0.897757	-0.538065	-0.0504015	-0.845699	0.162742	-0.555472	1.27643	-1.18926	2.12974

## Sheet: SupplementaryFigure2
Coordinate.hg38	Tissue	Human.enhancer. peak.name	VISTA.id		Abbreviations in "Tissue"	Description
chr16:80389446-80390755			hs3		ba	branchial arch
chr16:52469922-52471014			hs63		hb	hindbrain (rhombencephalon)
chr1:164054010-164054977			hs202		eye	eye
chr3:38805250-38806780	mb		hs2619		fb	forebrain
chr5:2111943-2113316	drg		hs633		nt	neural tube
chr3:50599050-50602727	ht		hs1747		mb	midbrain (mesencephalon)
chr1:164668342-164669800			hs203		nose	nose
chr11:2374191-2375527			hs1775		mnc	mesenchyme derived from neural crest
chr10:95413368-95416533		chr10:95414113-95415226	hs1778		lb	limb
chr11:75553025-75555707	ht		hs1748		cn	cranial nerve
chr2:240257944-240260738	ht		hs1750		drg	dorsal root ganglion
chr1:213424623-213426181	fb		hs204		ht	heart
chr18:12277701-12281651	ht		hs1751		tri	trigeminal V (ganglion, cranial)
chr5:149422134-149425513	ht;lv;other	chr5:149414004-149426995	hs1752		som	somite
chr7:159095633-159098671	ht		hs1753		gen	genital tubercle
chr19:11141257-11144027	ht	chr19:11136002-11145767	hs1754		mel	melanocytes
chr15:43880163-43881532			hs1757		tail	tail
chr15:43879049-43881693	ht		hs1881		fm	facial mesenchyme
chr11:65487237-65490923	eye;fb;ht		hs1759		other	other
chr16:66903175-66905657	ht	chr16:66902872-66906438	hs1760		ear	ear
chr2:66070397-66072080	gen		hs205		lv	liver
chr10:132628526-132633308	ht	chr10:132626714-132628817;chr10:132629606-132629948;chr10:132630882-132631543	hs1763		bv	blood vessels
chr2:217936452-217938840	ba;ht;other	chr2:217936268-217937838	hs1764		pan	pancreas
chr1:230848777-230852235	drg;ht;other	chr1:230847286-230852762	hs1766
chr10:79220561-79224285	ht;other	chr10:79218002-79234456	hs1767
chr17:39674871-39678273	ht	chr17:39674489-39679053	hs1769
chr3:70516095-70517701		chr3:70517511-70517844	hs206
chr8:141411251-141416252	bv	chr8:141411349-141419400	hs1882
chr2:26719785-26723232		chr2:26720096-26721419	hs1885
chr2:231662549-231667398	ht	chr2:231659593-231668704	hs1886
chr6:35489352-35492823	ht		hs1887
chr3:122971455-122976442		chr3:122973642-122976599	hs1889
chr3:70822169-70823806			hs207
chr5:149441792-149445300		chr5:149441520-149444461	hs1890
chr1:156660459-156665492	ba;bv;ear;eye;ht;lb;mb;som		hs1891
chr3:137263868-137265333	lb	chr3:137264223-137264783	hs208
chr19:13052697-13056539	ear	chr19:13050638-13064806	hs1900
chr14:77040528-77045006	mel;som		hs1903
chr7:150968461-150972973		chr7:150969329-150972769	hs1908
chr2:43217582-43220157	ht;lb;som		hs1909
chr3:137328706-137330429	mb		hs209
chr1:3345529-3349797	ht	chr1:3345075-3347712;chr1:3348966-3356356	hs1912
chr22:35586634-35591311		chr22:35588274-35588635;chr22:35590757-35591172	hs1913
chr3:37769210-37773013		chr3:37764494-37769510;chr3:37771061-37774230	hs1914
chr11:119889024-119892949	ht;mb		hs1915
chr16:86865109-86868268		chr16:86864765-86867405;chr16:86867554-86869747	hs1916
chr2:96257964-96261352	;ht		hs1919
chr11:69493417-69497763	ht	chr11:69483052-69498087	hs1920
chr3:137348783-137350083	hb		hs210
chr6:150175550-150178465	ht	chr6:150177988-150178916	hs1922
chr8:22971203-22975833	ht	chr8:22973626-22975108	hs1927
chr14:99573318-99577989	ht	chr14:99559030-99578009	hs1931
chr3:137406333-137408135			hs211
chr15:98714514-98718999	ht	chr15:98714899-98715261;chr15:98716793-98720322	hs1932
chr2:101109638-101113030	ht	chr2:101112132-101113183	hs1933
chr20:57159467-57162538			hs1934
chr4:184383896-184387056		chr4:184384256-184385346;chr4:184385718-184385963	hs1935
chr2:240368562-240373577	ba;drg;ear;hb;ht;lb;other	chr2:240368551-240374389	hs1937
chr2:119487060-119491464	other	chr2:119490986-119492554	hs1941
chr16:51752271-51753458			hs68
chr3:147312446-147313983			hs212
chr15:65085331-65089077		chr15:65087754-65088014	hs1944
chr2:237613739-237617924	ht	chr2:237615380-237618052	hs1945
chr7:2611652-2615184		chr7:2610990-2625625	hs1947
chr19:41431085-41432986	ht		hs1948
chr10:91588732-91591963	ba;ht;som	chr10:91588650-91594950	hs1950
chr2:237313181-237316630	ht;som	chr2:237310202-237319055	hs1951
chr1:243732497-243733166			hs214
chr3:186947127-186950687			hs1952
chr4:139761712-139765132		chr4:139761455-139765172	hs1953
chr6:163961313-163965357	ht		hs1955
chr10:3045432-3048249	ht	chr10:3045037-3047411;chr10:3047574-3049977	hs1958
chr16:82734007-82736442	ht		hs1959
chr3:37764510-37767589	nt	chr3:37764494-37769510	hs1961
chr5:51039216-51040809	cn;drg;hb;mb;tri		hs215
chr8:30277530-30281393	ht;mel	chr8:30276507-30283187	hs1962
chr9:131234909-131239797	ba;ht;som	chr9:131236349-131236799	hs1963
chr2:47068636-47072293	ht;som		hs1967
chr2:237894728-237898955	drg	chr2:237894354-237895567;chr2:237895698-237897419;chr2:237898304-237899601	hs1968
chr20:57439656-57444237	ht	chr20:57439412-57444158	hs1971
chr6:51108496-51109496			hs216
chr6:21586619-21589291		chr6:21586018-21590238	hs1972
chr12:123062381-123067178			hs1973
chr10:78212637-78217575	ht	chr10:78210864-78217199;chr10:78217467-78217771	hs1974
chr1:10735049-10739184	hb	chr1:10734074-10735960;chr1:10738361-10738878	hs2094
chr11:16875398-16880239		chr11:16876969-16877501	hs2095
chr11:16891589-16896198	other	chr11:16892813-16893083;chr11:16893469-16893793;chr11:16894205-16894560	hs2096
chr2:37523010-37526533		chr2:37523321-37524726	hs2097
chr3:61808217-61812190		chr3:61807554-61808889	hs2098
chr4:148052009-148056122	fm	chr4:148053172-148053606	hs2100
chr20:32976112-32981063	cn;drg;eye;fb;fm;hb;mb;nt;tri		hs2101
chr6:51283874-51284912	hb;mb		hs217
chr6:41450019-41452893	ht	chr6:41446975-41453937	hs2104
chr6:163747390-163751886		chr6:163741447-163750175;chr6:163751452-163751733	hs2111
chr4:173680164-173684834			hs2116
chr3:171281729-171285717			hs2117
chr3:171293263-171298174			hs2118
chr3:171305106-171309864		chr3:171305993-171308145	hs2119
chr3:171321959-171325964	som	chr3:171319972-171322837	hs2120
chr16:1429664-1431004	mb;other	chr16:1425233-1435167	hs2295
chr21:18442017-18442838			hs726
chr7:114416792-114418592	fb		hs218
chr7:114422564-114423864		chr7:114422450-114424440	hs219
chr7:114430727-114433211		chr7:114432746-114433374	hs220
chr7:114568900-114570255			hs221
chr20:40705542-40706419	hb		hs1086
chr7:114655058-114656318	ht		hs222
chr18:77857617-77858906	hb;nt		hs1186
chr13:71851655-71854203	cn;eye;fb;hb;nt		hs138
chr21:32918474-32919807	fb;hb;lb;mb;nt		hs1188
chr16:51723280-51724332		chr16:51723619-51724056	hs69
chr8:64584011-64585029			hs223
chr7:156791087-156791875	lb		hs2496
chr10:100612461-100614449			hs224
chr14:57007426-57011369	mb		hs1791
chr11:118437591-118440521			hs1793
chr7:115811477-115814740	eye;fb;hb;mb;nt		hs1798
chr8:105590637-105595178	cn;drg;mb;tri	chr8:105594124-105594491	hs1800
chr2:144582035-144583959	mb	chr2:144581501-144583699	hs1802
chr7:122327477-122331024	;fb;hb;mb;nt		hs1809
chr11:113022439-113024448			hs1810
chr21:37855304-37856917	hb;mb;nt		hs1811
chr5:156410669-156412471		chr5:156410585-156411692	hs1813
chr10:100615131-100615721			hs225
chr9:76749813-76751957			hs1814
chr5:54941348-54943897			hs1820
chr8:6528238-6529442			hs1823
chr10:100687328-100689228			hs228
chr5:172771670-172774004	hb;nt		hs1828
chr7:95607312-95611146	ht;other	chr7:95606752-95612044	hs1831
chr6:137810749-137812161			hs1832
chr1:8070383-8071827	ba;eye;fm;lb;nose;nt	chr1:8069189-8072778	hs1833
chr10:100786835-100788338	ht		hs229
chr10:72253326-72256597		chr10:72240973-72268876	hs1834
chr10:3809395-3811669	lb	chr10:3810029-3810382	hs1837
chr5:158913958-158915603	nt		hs230
chr8:25917646-25919153		chr8:25915547-25918069	hs231
chr16:88990989-88994611	ht	chr16:88991512-88993589;chr16:88993747-88994569	hs1854
chr17:44266083-44267772		chr17:44267226-44268085	hs1855
chr17:63674236-63677730	ht	chr17:63675521-63675830	hs1856
chr1:44034711-44037661	mb		hs1857
chr11:33942743-33946310	ht;lv		hs1858
chr11:8204499-8209133	bv;fb;hb;ht;lv;mb;nt	chr11:8205600-8209220	hs1859
chr20:50689770-50692622	mb		hs1860
chr1:181151913-181154517	ht		hs1862
chr12:24138082-24139790			hs233
chr10:92754239-92758228	bv	chr10:92756491-92757580	hs1866
chr2:170013097-170014654	mb		hs1867
chr15:36691617-36691995			hs1871
chr4:150598955-150599269			hs1872
chrX:24741239-24741771			hs1873
chr11:15602428-15603577		chr11:15602043-15605058	hs235
chr2:62978793-62979521			hs1874
chr12:54032854-54034005	nt		hs1875
chr7:113918068-113919050			hs1876
chr1:39163741-39166035		chr1:39164812-39165206	hs1999
chr9:73143443-73145372		chr9:73143323-73144061;chr9:73144526-73144972	hs2000
chr3:72318998-72321079			hs2006
chr5:176649731-176651526	ht		hs2007
chr2:6885381-6886890			hs2015
chr4:108972054-108974134		chr4:108972278-108974483	hs2021
chr17:75351738-75352849		chr17:75351537-75352827	hs2023
chr1:38094524-38095934	nt		hs238
chr22:21599079-21600013	tail		hs2026
chr2:159029476-159032497	ht	chr2:159030396-159033546	hs2027
chr8:58857235-58860024		chr8:58857259-58858938	hs2029
chr3:124585853-124589066		chr3:124585983-124586725	hs2031
chr17:47291162-47292144	tri		hs2033
chr2:169115053-169117863			hs2034
chr16:89318329-89321232			hs2036
chr3:65604310-65605890			hs2038
chr2:68192841-68194857	nose		hs2040
chr3:141860624-141861968	lb		hs2041
chr16:51637270-51638128	fb		hs71
chr7:20789775-20790788			hs239
chr12:31714716-31715880			hs2043
chr20:49675075-49677637			hs2045
chr11:75070299-75074240			hs2047
chr10:22692966-22694359	ba		hs2048
chr6:15508614-15511107		chr6:15509287-15511356	hs2049
chr20:31673735-31677076	bv		hs2050
chr1:230144601-230148316		chr1:230145297-230145899	hs2052
chr5:134436326-134439628			hs2054
chr11:62598637-62600076			hs2056
chr5:57382968-57384027			hs2057
chr9:81112210-81113463	fb		hs240
chr2:70133131-70134478		chr2:70129616-70147759	hs2058
chr7:50496544-50498008	ht		hs2059
chr6:4358348-4359692	som		hs2060
chr6:7163717-7165821	tri	chr6:7164308-7167418	hs2061
chr9:38038698-38040101	ht	chr9:38037881-38040518	hs2062
chr6:84051778-84053626	hb;som	chr6:84050541-84053503	hs2063
chr6:52388930-52391410	hb;mb		hs2064
chr10:45557434-45560218	bv		hs2065
chr17:48051636-48052671			hs2066
chr6:17714467-17716350			hs2067
chr1:10905072-10906087	cn		hs241
chr17:59785788-59787411		chr17:59785175-59787922	hs2068
chr4:10106362-10108724		chr4:10106191-10108850	hs2069
chr1:246305949-246308044	eye;mb	chr1:246306885-246309990	hs2070
chr7:116353609-116357052	other	chr7:116351479-116356571	hs2071
chr17:27571510-27574831			hs2072
chr11:69286730-69288909	other	chr11:69285340-69289176	hs2073
chr8:144180613-144182305			hs2075
chr11:12259948-12261868		chr11:12260957-12261669	hs2076
chr7:136057880-136060966	ear		hs2077
chr12:54018457-54021661	ht		hs2078
chr2:173249647-173251205	fb;mb;nt		hs242
chr7:42492569-42494761		chr7:42492880-42495058	hs2079
chr11:35786453-35789359		chr11:35786953-35788501	hs2080
chr7:107946717-107948445	cn;drg;lb;tri	chr7:107945193-107947123;chr7:107947577-107955165	hs2081
chr7:140210790-140214447	drg;tri		hs2082
chr3:185744884-185746678			hs2083
chr21:34543666-34547362	other	chr21:34544347-34547075	hs2084
chr4:98655609-98658134			hs2086
chr1:38262513-38266840	ear		hs2088
chr1:212531408-212533951	nt		hs2089
chr11:44268377-44272210	eye;tri	chr11:44269181-44271206	hs2090
chr2:174120816-174122736	lb		hs243
chr3:196119505-196121470			hs2091
chr4:10315545-10320459			hs2092
chr4:23930438-23932069	eye;fm		hs2346
chr22:46652708-46654203		chr22:46651816-46654924	hs2349
chr10:95507959-95509585	ht		hs2353
chr1:214107252-214108737	ht	chr1:214107415-214108578	hs2357
chr3:42071738-42073225		chr3:42070296-42074958	hs2359
chr17:57541317-57542812			hs2371
chr2:108635931-108637600		chr2:108635232-108638201	hs2372
chr20:44572530-44574028		chr20:44572258-44573894	hs2373
chr2:174124013-174125635	fb		hs244
chr1:225766688-225768183	ba	chr1:225765722-225775355	hs2374
chr17:73290906-73292358		chr17:73288496-73294709	hs2375
chr6:163209359-163210893			hs2377
chr11:12182278-12183702		chr11:12182174-12184012	hs2378
chr20:47383832-47384912		chr20:47381895-47386410	hs2380
chr3:186406052-186407543			hs2382
chr2:20578534-20580046	ear;ht;other		hs2384
chr7:130373108-130374619			hs2387
chr20:17859199-17860694			hs2393
chr6:108588605-108590079		chr6:108587114-108593743	hs2394
chr2:174342586-174343514			hs245
chr6:46052763-46054264			hs2397
chr6:43793027-43794540			hs2399
chr21:28282996-28284445		chr21:28283210-28284421	hs2400
chr11:8732154-8733661			hs2403
chr1:203691843-203693678		chr1:203690517-203694849	hs2404
chr6:17931749-17933261		chr6:17932462-17933094	hs2405
chr4:128357618-128359090			hs2412
chr4:47824449-47826035	ht	chr4:47823797-47825586	hs2414
chr22:27632266-27633748		chr22:27632329-27634936	hs2415
chr4:127485130-127486590			hs2417
chr2:176075342-176076682	fb;hb;nt		hs246
chr1:91845179-91846674			hs2418
chr7:82410305-82411792	ba;eye;lb;som		hs2419
chr10:5586025-5587846			hs2420
chr1:50540422-50541642			hs247
chr2:176638429-176638943	nose		hs248
chr14:41284708-41286219			hs2605
chr7:98613036-98614587			hs2607
chr22:45216144-45217522			hs2608
chr20:64161330-64162810	fb;hb;mb		hs2609
chr5:141040616-141042019	hb;mb	chr5:141040099-141041059	hs2610
chr6:39087827-39089133	other		hs2612
chr16:51623900-51624805	lb		hs72
chr2:236162720-236163204	nt		hs249
chr17:66828982-66830435	hb;mb		hs2613
chr15:74291004-74292205	fb		hs2614
chr14:97580595-97581714			hs2615
chr17:32261589-32262680			hs2616
chr20:38691862-38693085	hb;mb		hs2620
chr17:34703087-34704522			hs2621
chr15:77752724-77754277			hs2622
chr3:127162686-127163576			hs2623
chr3:18127874-18128745	ht		hs250
chr13:99795793-99797097			hs2624
chr20:36344071-36345382			hs2626
chr16:48719911-48721111			hs2628
chr15:73346440-73347364			hs2629
chr15:65952193-65953129			hs2632
chr5:175321800-175322504			hs2633
chr3:18802880-18803900			hs251
chr1:210726156-210727575			hs2634
chr7:30671349-30672716			hs2636
chr16:23026219-23027558			hs2637
chr1:11473171-11474305			hs2638
chr18:78712707-78713772			hs2639
chr17:43591368-43592559		chr17:43589361-43594454	hs729
chr17:43562867-43563532			hs730
chr17:43627654-43628719		chr17:43626657-43629097	hs731
chr3:18992361-18993077			hs252
chr5:92146639-92148732	drg;eye;fb;fm;hb;mb;nt;tri		hs952
chr2:174338535-174340167	fb;hb;nt	chr2:174340002-174341144	hs953
chr7:114647932-114650502		chr7:114647697-114648087;chr7:114648449-114648817	hs954
chr7:114659656-114662023	fb;mb		hs956
chr2:60534269-60535938	fb	chr2:60526514-60536461	hs957
chr2:103444276-103446103			hs958
chr2:104431169-104432340			hs960
chr7:50293452-50294868			hs961
chr3:114714341-114716568	som		hs253
chr18:25167346-25169011			hs962
chr3:71050006-71051700	lb;other	chr3:71048744-71050359;chr3:71050573-71051362	hs965
chr7:114686857-114689717	hb		hs966
chr12:103090564-103091741	fb		hs967
chr2:104701122-104703398	fb	chr2:104701202-104702581	hs969
chr1:164703550-164704969			hs970
chr5:92634455-92636327	cn;fb;nt		hs971
chr3:114855902-114857164			hs254
chr7:50318042-50319048			hs972
chr3:71458318-71459723			hs973
chr9:80797785-80799057	other	chr9:80796735-80799422	hs974
chr2:59077839-59079758	mb		hs975
chr2:103447140-103449354			hs977
chr6:97306167-97307637	fb		hs978
chr12:17695177-17696413	hb;mb		hs980
chr4:112521234-112522374	fb;hb;mb		hs981
chr3:114892863-114893644			hs255
chr5:91489946-91491350			hs982
chr9:125763069-125764935		chr9:125763078-125764324	hs983
chr14:36438356-36439990			hs984
chr6:97934586-97936053			hs985
chr9:126107167-126108655	fb		hs987
chr1:88410048-88411509			hs988
chr5:91472553-91474026			hs989
chr2:104900279-104902032	hb;other		hs990
chr3:158271826-158272677			hs256
chr20:40234106-40235385			hs992
chr12:17158850-17160825	hb		hs993
chr6:97830906-97832818			hs995
chr20:40854707-40855953			hs996
chr3:71450326-71451819			hs997
chr12:103012346-103014376	fb;hb;mb;nose	chr12:103012611-103013123	hs998
chr7:114502077-114503472	fm;mb	chr7:114502136-114503417	hs999
chr9:125904132-125905273		chr9:125903758-125905376	hs1000
chr1:38246403-38247845	fb;hb;mb;nt	chr1:38245771-38246924	hs1001
chr3:158307961-158309595			hs257
chr1:87642401-87643713	ht		hs1002
chr6:41466717-41467957		chr6:41467674-41473941	hs1003
chr9:80066353-80067777	ba;hb;lb;mb;nose		hs1004
chr10:123143411-123145122			hs1005
chr10:100485085-100486577	;eye;fb;hb;mb	chr10:100485213-100485963	hs1006
chr7:20958049-20959483	fb;fm		hs1007
chr1:38270270-38271704			hs1008
chr3:71541746-71543635			hs1010
chr18:78701276-78702723	fb		hs1011
chr3:180718643-180720170	eye;lb		hs258
chr2:58543169-58544155			hs1012
chr18:55032639-55033995	fb		hs1013
chr6:98558018-98559623			hs1014
chr9:126157395-126158153	mb		hs1015
chr9:125883183-125884818	fb	chr9:125883247-125884774	hs1017
chr2:58582661-58584476			hs1018
chr7:20799224-20800776	fb		hs1019
chr18:77784382-77786551	hb;nt		hs1020
chr2:59771203-59772521			hs1021
chr16:51542814-51544190	nt	chr16:51541588-51546485	hs73
chr4:13007696-13008703	lb		hs259
chr5:159059112-159060490	cn;drg;fb;hb;mb;nt;tri		hs1022
chr5:92977133-92978938	fb		hs1024
chr2:72897601-72898962	fb		hs1025
chr9:79629886-79631843			hs1026
chr18:25164704-25166306	fb;hb	chr18:25163033-25166730	hs1027
chrX:83510966-83512813			hs1029
chr9:125754655-125756093	hb;mb		hs1030
chr1:38726937-38728462	nose	chr1:38726935-38728473	hs1031
chr4:104424418-104425738	hb;mb;nt		hs260
chr10:117549689-117551033	fb;mb		hs1032
chr6:108114126-108115302			hs1033
chr5:92364417-92365760			hs1034
chr6:97626215-97627846	fb;lb		hs1035
chr3:148030228-148031792			hs1038
chr5:92695381-92697490	cn;lb		hs1039
chr14:53366739-53369492	ear;eye;fm;ht;lb	chr14:53365926-53368871	hs1151
chr5:3511864-3513285	hb;mb;other	chr5:3512292-3512661	hs261
chr9:79395331-79396632	fb;hb;mb;nt		hs1041
chr20:39248171-39248957	nt		hs1042
chr3:147407359-147408549	hb;nt		hs1043
chr1:38353499-38354905			hs1045
chr18:78249581-78250891			hs1047
chr5:92979074-92980376	other		hs1049
chr4:108610752-108612309	ear;eye;fb;lb;mb;other		hs1050
chr5:77645011-77645571	fb		hs262
chr6:18536397-18538036	ba;cn;fb;other	chr6:18535954-18537028	hs1052
chr18:24559953-24561227			hs1053
chr6:97813773-97815241			hs1054
chr1:87937138-87939205			hs1055
chr18:78721722-78723257	fb;fm;hb;mb;nt	chr18:78720718-78722805	hs1056
chr2:59661565-59664341			hs1057
chr1:87717971-87719278			hs1058
chr6:97501082-97502022			hs1059
chr5:93278156-93281138	fb;hb	chr5:93280599-93281888	hs1060
chr5:77843901-77844918		chr5:77843535-77845236	hs263
chr14:29491285-29492799			hs1062
chr2:58630545-58631821			hs1063
chr14:28756869-28758467	fb;hb		hs1064
chr2:63048560-63049968	fb;hb;mb		hs1066
chr2:58748603-58749980	drg;lb		hs1067
chr1:88376052-88377408			hs1068
chr7:114412045-114413348			hs1069
chr5:77851759-77852775		chr5:77850879-77853035	hs264
chr2:58572594-58573472	ear		hs1071
chr2:59828493-59829835			hs1072
chr9:79504182-79505940			hs1074
chr14:27929357-27931415			hs1075
chr2:58468684-58470188			hs1076
chr2:58975141-58976264		chr2:58975685-58976201	hs1077
chr9:79609170-79611842	cn;fb;hb;mb;nt		hs1078
chr5:92805804-92807830	hb;mb;nt		hs1079
chr7:114621018-114623034	ear	chr7:114622002-114622267	hs1080
chr5:77971562-77973382			hs265
chr6:98454158-98456640	hb		hs1081
chr11:31794904-31796873	hb;nt		hs1082
chr18:78304036-78305306			hs1083
chr5:92429311-92430422			hs1084
chr6:98641485-98643167	fb;mb;nt		hs1085
chr10:117732425-117733626			hs1087
chr18:25189148-25190615			hs1088
chr2:58584340-58585770			hs1090
chr5:87872597-87873616	fb		hs266
chr3:71104405-71105902	fb	chr3:71099933-71105970	hs1092
chr2:103175870-103177361	mb		hs1093
chr6:18662559-18663807			hs1094
chr9:125877886-125879048			hs1095
chr15:37079528-37080936		chr15:37078684-37085349	hs1097
chr1:38326326-38327661			hs1098
chr9:125844240-125846071		chr9:125844315-125845972	hs1099
chr6:41592979-41594337	fb;hb;mb;other	chr6:41592161-41594453	hs1100
chr20:40844008-40845062			hs1101
chr5:87944125-87945828	fb;hb;mb;nt		hs267
chr9:125760596-125763163	ba		hs1102
chr9:125972879-125973895			hs1103
chr18:25077427-25078824		chr18:25064834-25081354	hs1104
chr1:38029017-38030016		chr1:38029052-38029314;chr1:38029347-38032177	hs1105
chr6:98124522-98125904			hs1106
chr1:88220393-88222057	drg		hs1107
chr9:126182775-126184138			hs1108
chr5:92605215-92606335	lb		hs1109
chr2:66283424-66284663			hs1110
chr2:60288962-60290957			hs1111
chr5:88396341-88397448	cn;fb;hb;mb;nt		hs268
chr2:103292900-103294763	ba;fb;hb;lb;mb;other	chr2:103292991-103295078	hs1112
chr2:58721472-58722880			hs1113
chr12:102977571-102978832	hb;mb;nt		hs1114
chr3:148288712-148290023	mb		hs1115
chr3:71397676-71399658	fm		hs1116
chr5:159081834-159083129	fb;hb;nt		hs1117
chr9:81552436-81553261	ba;fb		hs1118
chr2:59249469-59250820	hb;nt	chr2:59249032-59251025	hs1119
chr2:59996714-59998044			hs1120
chr2:104836515-104837711			hs1121
chr16:51197210-51198451	mb;nt		hs76
chr5:91632799-91633409	fb;hb;mb		hs269
chr12:102951489-102952902	eye		hs1122
chr5:159090777-159091906	cn		hs1123
chr1:38161857-38163593			hs1124
chr2:102931968-102933254			hs1125
chr2:103959767-103960812			hs1126
chr14:27084580-27086455			hs1127
chr6:98381984-98383173	fb		hs1128
chr15:36924792-36927400			hs1129
chr5:158162021-158163469	lb		hs1130
chr2:104416035-104417987	fb;mb		hs1131
chr1:38336220-38336958			hs270
chr7:42392667-42393766			hs1132
chr1:87337732-87339529			hs1134
chr1:88129366-88130637			hs1135
chr1:164731022-164732285			hs1136
chr5:158800688-158802492			hs1137
chr18:25703515-25704831			hs1138
chr1:38783085-38784457	hb		hs1139
chr2:104031858-104033791			hs1140
chr18:78310697-78311834			hs1141
chr5:93891279-93892616	fb;mb	chr5:93890521-93894164	hs271
chr2:60627921-60629753	hb		hs1142
chr2:59076735-59077894			hs1143
chr1:164699355-164700586	ht	chr1:164699605-164699860	hs1144
chr6:41469077-41470286		chr6:41467674-41473941	hs1145
chr5:93090840-93092727			hs1146
chr2:103669000-103670334	cn;drg;tri		hs1147
chr7:20979932-20981581	lb		hs1148
chr3:71524456-71525389	nt		hs1149
chr14:56952290-56954727	eye		hs1150
chr2:58632862-58634539	lb		hs1152
chr5:94239705-94240924			hs272
chr5:92884141-92885426	ba;eye		hs1153
chr5:92699786-92701254			hs1155
chr1:163389441-163390704			hs1156
chr6:98383199-98385166			hs1159
chr3:71204519-71205862			hs1160
chr1:87560180-87561520	fb		hs1161
chr5:92492424-92493588			hs1162
chr9:79975399-79978259	ba;cn;tri	chr9:79976002-79976464;chr9:79977131-79977336	hs1163
chr5:94314179-94315727			hs273
chr2:59778396-59780410		chr2:59777993-59780289	hs1164
chr14:36504570-36505380	fb		hs1166
chr7:114415364-114416693			hs1167
chr14:29274168-29276675	cn;fm;hb	chr14:29275062-29275413	hs1168
chr18:24656022-24657424	fb;mb;tri		hs1169
chr5:93190360-93191647	eye	chr5:93190468-93191784	hs1170
chr5:93298996-93300770	eye;fb	chr5:93298001-93301689	hs1172
chr3:147660760-147662816	hb;nt		hs1173
chr5:167905345-167906646			hs274
chr2:58521205-58523005	drg	chr2:58522259-58522776	hs1174
chr6:19975926-19977282	fb;nose		hs1175
chr2:60567677-60569129		chr2:60568747-60569450	hs1176
chr2:104683886-104685199	ht		hs1177
chr15:37055403-37057754		chr15:37054904-37061237	hs1178
chr1:38191108-38191954			hs1179
chr18:25036867-25038718	mb		hs1180
chr2:58951857-58953107	ht		hs1181
chr9:79651142-79652138			hs1183
chr5:170990337-170991455			hs275
chr3:147675234-147676562			hs1184
chr1:163538175-163539349	lb		hs1185
chr5:51095065-51096423	eye;fb;hb		hs1187
chr6:108116039-108117248			hs1189
chr1:164836270-164837557	fb;fm		hs1191
chr7:114823742-114824407	hb;mb		hs1192
chr14:29424991-29426376			hs1193
chr18:78757730-78758836			hs1194
chr18:77755134-77756355			hs1195
chr1:44249752-44250457	mb		hs277
chr2:58934861-58937326			hs1196
chr2:66697571-66698983		chr2:66687990-66702987	hs1197
chr1:88070036-88072707	other		hs1198
chr2:58874936-58876245	other		hs1199
chr1:88111852-88113138			hs1200
chr14:29442114-29443308			hs1201
chr1:164634904-164636235	fb;hb		hs1202
chr3:148084570-148085799	hb;nt		hs1203
chr2:59669684-59671843			hs1204
chr20:21507913-21509383	hb;mb		hs1205
chr5:171200987-171203014	hb;mel		hs278
chr2:66522407-66523799			hs1206
chr2:212276354-212277583			hs1207
chr5:158590760-158592059	ba;lb	chr5:158588553-158592869	hs1208
chr2:59667658-59669822			hs1209
chr2:66535383-66537956	fb		hs1210
chr9:80507371-80508684			hs1211
chr2:102921903-102923410	ht		hs1212
chr7:42213232-42214961	fb;hb;mb	chr7:42212560-42214264	hs1213
chr3:70652338-70653753			hs1214
chr7:114652845-114653917		chr7:114653412-114654466	hs1215
chr6:10393645-10394839			hs279
chr1:88181015-88182462			hs1216
chr1:87599358-87600847	nt		hs1217
chr14:56964169-56965628	mb		hs1218
chr6:97764453-97766825	ba		hs1220
chr10:117554198-117555349		chr10:117553750-117554600	hs1221
chr5:93200647-93201674			hs1222
chr7:21200156-21201303			hs1223
chr3:147933889-147935649	fb		hs1224
chr6:41412821-41413777			hs1225
chr16:51095296-51096395			hs77
chr1:44524152-44525477	lb	chr1:44523276-44525770	hs280
chr7:21041182-21042467	cn;eye;fb;hb;mb;nt		hs1226
chr5:91975959-91977069	mb		hs1227
chr9:81096778-81097867			hs1228
chr2:66170410-66171811			hs1229
chr1:164228590-164229935			hs1230
chr3:70977078-70977613			hs1231
chr2:58663961-58665413			hs1232
chr6:98056158-98058182	nt;other		hs1233
chr20:40718624-40719573			hs1234
chr1:164650801-164651927	hb	chr1:164650914-164651951	hs1235
chr6:97668209-97669067	cn;hb;ht;mb		hs282
chr10:117830148-117831665	fb;lb;tail		hs1236
chr20:39952257-39953368			hs1237
chr4:123854659-123858375	ht;lb	chr4:123856592-123859170	hs1525
chr2:103737475-103740884	fb		hs1526
chr2:8641264-8643461	fb;hb;mb;nt	chr2:8640917-8645792	hs1527
chr2:103961698-103964030	fb		hs1529
chr9:78395963-78399187	fb;lb	chr9:78396849-78397596	hs1530
chr11:31874048-31877516	fb;mb;nt		hs1531
chr6:97914525-97915928			hs283
chr12:17018777-17021842	eye;fb		hs1532
chr6:19718991-19722679	eye;fb;mb		hs1533
chr2:104427824-104431054	fb;hb;mb		hs1534
chr2:60270922-60274878	hb		hs1535
chr18:55351447-55352813	fb	chr18:55349987-55352463	hs1537
chr14:36441957-36445155	fb		hs1538
chr14:29241679-29244134	hb		hs1539
chr12:103011332-103015018	fb;mb	chr12:103012611-103013123	hs1540
chr2:210799847-210801751			hs1541
chr6:98271887-98272634	nt		hs284
chr6:19533190-19535448			hs1542
chr3:194211571-194213668	fb;hb;mb;nt	chr3:194211525-194213910	hs1543
chr18:25464143-25466889	fb;hb;mb	chr18:25463261-25465591;chr18:25466168-25466698	hs1544
chr4:108333184-108335877	fb;mb		hs1545
chr1:38370324-38372434	fb		hs1546
chr21:32849146-32851638	fb		hs1548
chr3:148035523-148037831			hs1549
chr5:93405796-93409037		chr5:93406010-93409997	hs1550
chr10:100655161-100655821			hs285
chr10:117966288-117967650	ht	chr10:117967104-117967578	hs1551
chr2:104848528-104851078	fb;mb;nt		hs1553
chr2:104070232-104072180	ba		hs1554
chr2:103400188-103403366	hb;lv;mb;nt		hs1555
chr3:27992337-27994260	drg;fb;hb;mb;tri		hs1557
chr22:45845035-45846420	fb;nt		hs1559
chr5:93141136-93143399			hs1560
chr10:100659361-100659974			hs286
chr18:55304656-55308642		chr18:55294425-55307150	hs1561
chr3:193771570-193773544	fb;mb		hs1563
chr6:97464949-97468106	fb;other		hs1564
chr2:67199970-67204365			hs1565
chr18:25852759-25854861	fb		hs1566
chr10:35683964-35687004	ba;gen;hb;lb		hs1567
chr13:27744442-27745997	fb;hb		hs1568
chr6:98365735-98367064			hs288
chr12:113663390-113666000	fb;mb		hs1571
chr3:71137240-71139432		chr3:71139329-71139784	hs1572
chr3:147845622-147848817	fb;hb;mb		hs1573
chr12:102960550-102963140	fb;hb;mb;nt		hs1574
chr12:103177204-103179620	mb		hs1575
chr5:92592138-92595317	eye;fb;mb		hs1577
chr2:211390115-211392433	fb;hb;mb		hs1578
chr14:56853946-56857601	fb		hs1579
chr6:18612419-18614609			hs1580
chr1:10672013-10673061	nt	chr1:10663078-10678660	hs289
chr2:103152238-103156024	eye		hs1581
chr4:123462273-123465299	fm;hb;mb		hs1582
chr2:67187467-67189007			hs1584
chr9:78437288-78440904	cn;drg;eye;fb;hb;mb;nose;nt	chr9:78438429-78439509;chr9:78440532-78440971	hs1585
chr7:42146003-42147909	lb		hs1586
chr9:79659341-79661438			hs1587
chr10:35636454-35638314	fb		hs1588
chr6:98547607-98548574			hs290
chr10:35783344-35785363	cn		hs1589
chr3:173730330-173734342		chr3:173733368-173733589	hs1712
chr1:232618184-232621690		chr1:232619849-232621584	hs1714
chr8:34033685-34035220	cn;drg;nt;tri		hs1715
chr8:33803157-33808073		chr8:33803527-33804060;chr8:33804077-33806684	hs1718
chr8:32206171-32209671			hs1719
chr4:154659551-154660900	pan		hs1707
chr4:154612698-154613870	pan		hs1706
chr10:101767436-101768636	tail		hs511
chr16:51072237-51073198			hs78
chr6:100525935-100526717			hs292
chr10:101780423-101781273	cn;drg		hs513
chr5:44389064-44390365	lb		hs516
chr8:22049919-22050771	fb		hs781
chr8:22043578-22044815	fb;hb;mb;tail		hs782
chr8:21987881-21988944	lb		hs783
chr7:1225518-1226682	ba;fb;hb;mb;nt		hs293
chr8:11746673-11747186	ht		hs508
chr18:22194022-22194570	ht		hs502
chr7:155471352-155473114	hb;mb		hs1418
chr5:51558610-51560379	cn;hb;mb;nt		hs1419
chr7:21771752-21772384	nt	chr7:21772025-21772368	hs294
chr8:77457982-77460182	lb		hs1422
chr2:172083051-172084518			hs1423
chr8:76228875-76230889			hs1424
chr7:70131993-70133277	mb	chr7:70132225-70132559	hs1425
chr5:135019819-135021709		chr5:135019849-135020557	hs1594
chr4:111635318-111637136			hs928
chr4:111209820-111211229			hs931
chr4:111114800-111116404			hs927
chr1:48647085-48647691			hs295
chr4:110913299-110914576			hs929
chr4:111747146-111748759	other		hs926
chr4:110748103-110750012	mb		hs930
chr5:154492067-154492416			hs514
chr4:173515162-173515719			hs494
chr1:11846819-11848609	ht		hs2123
chr1:11880820-11884055			hs2124
chr1:11885471-11889433	ht		hs2125
chr1:147748578-147753770	ht		hs2126
chr1:156089635-156092759			hs2127
chr7:26689078-26690183	hb		hs296
chr1:156095688-156099252		chr1:156095001-156132337	hs2128
chr1:156102512-156107058	ht	chr1:156095001-156132337	hs2129
chr1:226826998-226829223		chr1:226826471-226828658	hs2131
chr1:226918699-226922072			hs2132
chr1:230750693-230754328	ht;other	chr1:230748736-230755709	hs2133
chr1:236638883-236640914			hs2134
chr1:236688083-236690415	ht		hs2135
chr1:236746738-236747329			hs2136
chr1:236997312-237000217	cn;hb;mb		hs2137
chr7:31362300-31363402	mel		hs297
chr1:237011218-237013545	som		hs2138
chr1:237029167-237032656			hs2139
chr10:73964099-73967969	fb;hb;ht;mb;som	chr10:73963564-73969975	hs2142
chr11:19206385-19210096	ht;tail		hs2145
chr11:19216805-19220451			hs2146
chr11:2531156-2535575		chr11:2530779-2540967	hs2147
chr12:110918953-110921387	ht		hs2149
chr12:21891137-21892666	drg;tri		hs2151
chr12:98489717-98493261		chr12:98489131-98493996	hs2152
chr7:97004270-97004991	mb		hs298
chr14:23378458-23381621			hs2153
chr14:23397192-23399655			hs2154
chr14:23404568-23409443	ht		hs2155
chr14:73178760-73182269		chr14:73180249-73180500	hs2156
chr14:75993295-75997277	ht	chr14:75994745-75996282	hs2157
chr14:76010986-76015860			hs2158
chr15:63090346-63094142	tail	chr15:63090727-63091434	hs2160
chr15:73374265-73378517	ht;lb		hs2161
chr17:39659510-39662707			hs2162
chr17:41737524-41741225		chr17:41737036-41740704	hs2163
chr7:115475373-115477271		chr7:115474595-115478311	hs299
chr18:31486196-31490343	ht;other		hs2166
chr2:219429150-219432239	ht		hs2169
chr2:71490876-71494083	bv		hs2170
chr2:71501789-71506744		chr2:71505253-71506088	hs2171
chr2:71612536-71617389		chr2:71614661-71616145	hs2172
chr20:33421818-33425379	ht		hs2173
chr21:34334577-34338488	eye;hb	chr21:34336334-34338585	hs2174
chr21:34445397-34449042			hs2175
chr3:38561144-38566061			hs2176
chr3:38578362-38581496	ht	chr3:38580517-38581006	hs2177
chr7:115493775-115495374		chr7:115494515-115495310	hs300
chr3:52427966-52431115	bv	chr3:52428766-52429487	hs2179
chr3:52466663-52469698			hs2180
chr5:137694278-137697238	bv		hs2181
chr5:173255689-173258949			hs2184
chr5:173265198-173269966	ht		hs2185
chr5:173278325-173281208			hs2186
chr6:118536042-118538613	ht		hs2188
chr6:118557793-118560023		chr6:118559083-118559399	hs2189
chr6:7560927-7562502	other		hs2191
chr7:150962898-150966344	ht	chr7:150965318-150965897	hs2192
chr8:37392076-37393664	lb	chr8:37392473-37393681	hs302
chr7:151686256-151690588	ht		hs2193
chr7:151692799-151697992	ht;lb	chr7:151692714-151697818	hs2194
chr7:151711610-151714247			hs2196
chr7:151742692-151746426		chr7:151742060-151744428	hs2198
chr7:151752947-151756627	mb	chr7:151752673-151758503	hs2199
chr8:11699807-11703497	ht		hs2204
chr8:11739275-11744047	ht		hs2205
chr9:136568507-136573895	hb;mb;nt	chr9:136562222-136574071	hs2207
chr16:51022404-51023681	hb;mb;nt		hs79
chr8:65236692-65237601			hs303
chr20:31603913-31604751	eye;fb;hb;mb;nt		hs480
chr7:27210243-27211438			hs501
chr17:48604888-48605404			hs933
chr9:8095553-8096166	fb;mb		hs304
chr9:13939548-13940364	lb	chr9:13938169-13940674	hs305
chr9:16710538-16711186	hb		hs307
chr13:94706009-94707763	fb;hb;mb;nt		hs488
chr9:17331973-17332582			hs308
chrX:24998950-25000639	fb		hs122
chr9:23496287-23497396	cn		hs309
chr11:31663809-31665336	eye;mb		hs234
chr9:37215019-37215778			hs310
chr2:7634262-7634939	fb;lb		hs388
chr1:62903678-62905223	nt		hs311
chr5:93475759-93477511	eye;lb;nose	chr5:93476474-93478633	hs546
chr9:78856831-78858198	fb;hb;lb;mb		hs312
chr6:97096735-97097883	ba;drg;ear;fb;hb;mb;nt;tri		hs676
chr10:128568604-128569741	hb;mb	chr10:128569116-128569940	hs737
chr4:4521140-4522319	ba;eye;fm;nose	chr4:4518720-4522605	hs746
chr8:105089699-105091207			hs804
chr3:18875081-18875981			hs825
chr10:117094613-117095728	fb;mb		hs841
chr1:33256893-33258359	;other		hs917
chr9:79255707-79257309	fb;lb	chr9:79256954-79258366	hs313
chr4:108141068-108142627		chr4:108139867-108145092	hs918
chr1:209815705-209816479	ba;eye;lb;nose	chr1:209814390-209817676	hs932
chr3:18986255-18987863			hs936
chr2:104571403-104572401			hs938
chr14:29144100-29145522			hs944
chr21:31278528-31279396			hs945
chr16:80338700-80339858	hb;mb;nt		hs4
chr16:51008342-51009204			hs80
chr9:123775439-123777650	mb		hs314
chr9:125821677-125822201			hs316
chr9:125909586-125910723			hs317
chr10:49395759-49397208			hs318
chr10:75378488-75379926			hs319
chr10:75967103-75967860	eye;hb;nt;other		hs320
chr10:76230238-76231711		chr10:76231203-76231988	hs321
chr1:87562975-87563695			hs323
chr4:6297014-6299211	pan		hs1979
chr10:101219065-101219843			hs324
chr12:114685728-114686369			hs482
chr12:114686589-114687495	lb		hs483
chr10:75404806-75405881	ba;eye;lb;mb;nose		hs484
chr5:51411733-51413370			hs509
chr16:53775003-53777725			hs2528
chr14:53952860-53953781		chr14:53950045-53958293	hs2324
chr16:50943117-50944272			hs83
chr10:101506892-101508215	lb		hs326
chr1:88461113-88462825	hb	chr1:88461719-88464515	hs327
chr10:112643926-112644807			hs328
chr4:144938849-144940129			hs904
chr4:144647096-144648803			hs905
chr4:144355661-144357567	gen;hb;lb;mb	chr4:144355204-144357459	hs906
chr10:123092297-123093555	lb		hs329
chr8:98416253-98417204	drg;mb;nt;tri		hs908
chr8:99668181-99669581	other;som		hs909
chr15:32799326-32800458			hs910
chr20:52935926-52937538			hs911
chr20:21234152-21236594	fb		hs914
chr17:56129358-56131065			hs923
chr17:2178704-2180995	other	chr17:2170039-2183560	hs924
chr7:70638137-70639345	lb;nt		hs925
chr10:125216753-125217434	hb		hs330
chr13:78401880-78403203	lb;mb		hs915
chr4:13515873-13517543			hs916
chr8:115418467-115420299	lb	chr8:115418833-115419264	hs919
chr16:8408831-8409719			hs920
chr2:236053955-236056213	ba;fb;lb		hs921
chr17:61251116-61252834			hs922
chr10:129647523-129649421			hs331
chr11:8296158-8296683			hs333
chr11:131998055-131998483	lb		hs335
chr12:41355225-41355925			hs337
chr2:41954172-41958322			hs2552
chr2:41962883-41968660	other	chr2:41962068-41969420	hs2553
chr16:7708527-7709861			hs87
chr12:53696852-53697557			hs338
chr13:71489244-71489684			hs339
chr13:71681958-71682706			hs340
chr13:94966210-94967565	hb;mb;nt	chr13:94967170-94969170	hs341
chr14:29391323-29393142	fb		hs342
chr14:30242819-30244130			hs343
chr14:33599093-33599863			hs345
chr14:33653122-33653826			hs346
chr14:33732900-33733923			hs347
chr16:7368979-7369829			hs88
chr14:35550818-35551792	fb		hs348
chr14:35573755-35574460			hs349
chr14:36112479-36114628			hs350
chr11:61544305-61547279			hs351
chr14:97296207-97297407			hs352
chr14:97412851-97413734			hs353
chr15:35626518-35627420			hs354
chr15:36526820-36528494	hb;nt	chr15:36526928-36528689	hs355
chr15:37229623-37230750			hs356
chr15:57133046-57133760	hb;mb;nt		hs357
chr16:6498844-6500063			hs90
chr15:70099237-70100274	ht		hs359
chr1:10697607-10698574			hs361
chr17:36972050-36972645	hb		hs363
chr17:36978794-36979927			hs364
chr1:215715579-215717032			hs366
chr18:25112452-25113676	lb;mb	chr18:25110855-25115244	hs367
chr18:25284789-25286493	hb;ht;mb	chr18:25279853-25291342	hs369
chr18:36900116-36901157			hs370
chr16:7381989-7383155			hs91
chr18:37483519-37484565	hb;mb		hs371
chr18:37598286-37599167			hs372
chr18:37984562-37985382			hs373
chr18:38482732-38483992			hs374
chr18:47243900-47244913			hs375
chr18:55422394-55423848	hb;mb;nt	chr18:55418053-55424706	hs376
chr18:74645519-74646377	lb		hs378
chr18:74650564-74652254			hs379
chr19:30003707-30004596	eye		hs381
chr19:30075043-30076109	drg;nt		hs382
chr16:7836535-7838031			hs92
chr19:30276151-30277366	ht		hs383
chr19:30512034-30513355	tri	chr19:30512721-30514180	hs384
chr19:31096152-31097164	drg;nt	chr19:31095897-31096781	hs385
chr19:31315544-31316146		chr19:31315365-31318227	hs386
chr1:10721182-10721687	ht		hs389
chr2:57745240-57746040			hs390
chr2:58880988-58881710			hs391
chr2:58905891-58907455			hs392
chr2:58971770-58973394	eye		hs393
chr16:8083048-8084287			hs93
chr2:59519242-59519857	mb		hs394
chr2:59720137-59721159			hs395
chr2:59910818-59912628			hs396
chr2:60070242-60071906			hs397
chr2:60214360-60215380	fb	chr2:60214591-60216314	hs399
chr2:72947671-72948640			hs400
chr2:104120060-104120907	hb		hs401
chr2:143156840-143157904			hs402
chr2:143354292-143355249			hs403
chr2:143954622-143956346			hs404
chr16:8381305-8382556			hs94
chr2:144430532-144432245	drg;hb;mb	chr2:144430415-144432189	hs407
chr1:10791513-10792116	fb		hs408
chr2:144443079-144443846			hs409
chr2:146376402-146377183			hs410
chr2:155870069-155871093	fb		hs411
chr2:156134848-156135620			hs412
chr2:156694502-156695440	mb		hs413
chr2:156803336-156804208			hs414
chr2:157043280-157044209	lb		hs415
chr2:161238384-161238940	fb	chr2:161236697-161240583	hs416
chr16:17002495-17003396			hs95
chr1:10865145-10865671		chr1:10865507-10868136	hs417
chr2:163805096-163805920			hs420
chr2:163987287-163988273	drg;nt		hs421
chr2:172091151-172092324	fb;mb;nose		hs422
chr2:172092917-172094318			hs423
chr4:110993705-110996453			hs424
chr8:104949296-104951466			hs425
chrX:82533435-82535122	fb;hb		hs426
chrX:140087220-140089386	fb;hb		hs427
chr14:25908166-25909597	hb;nt		hs428
chr16:78899360-78900789			hs9
chr16:17651251-17652556			hs96
chr5:88883640-88884141			hs429
chr19:30349392-30352629	mb		hs430
chr13:72094561-72095319			hs432
chr14:30272715-30274396	fb;hb		hs433
chr5:89252583-89254683	ba;fm;ht	chr5:89253602-89254184	hs503
chr1:82879683-82880588	other		hs442
chr7:35465574-35466732	ht		hs463
chr7:35280509-35281474			hs464
chr7:35228902-35229768	fm		hs466
chr7:35319394-35320244			hs469
chr16:18146391-18147363			hs97
chr7:35418941-35419912	eye;hb;ht		hs472
chr7:35302867-35303499			hs473
chr10:59031418-59032389			hs727
chr20:52660797-52661449			hs728
chr5:126008814-126010547	;fb		hs2325
chr16:22672803-22673961			hs98
chr5:126660204-126660551			hs2489
chr10:43086364-43087440	drg;lb;mb;other		hs2326
chr10:42951826-42953179	;drg;mb;other		hs2327
chr7:84813318-84814830	eye;nose	chr7:84813544-84813927	hs2328
chr10:42980637-42982237	mb		hs2497
chr10:43056442-43058441	;drg;other		hs2498
chr2:235864814-235866052	ba;ear;eye;lb	chr2:235862673-235867862	hs521
chr12:864896-865613			hs523
chr14:33349493-33351579			hs527
chr16:26214892-26216026			hs100
chr4:1611752-1612379	fb		hs526
chr2:121074842-121075741	fb;hb;other		hs522
chr8:132412899-132415642	hb;mb;nt		hs2563
chr14:28773572-28776010			hs2564
chr2:156399275-156401759		chr2:156398803-156401983	hs2582
chr17:45812455-45814145		chr17:45813366-45813677	hs2546
chr20:22401875-22405162	hb;mb	chr20:22402876-22404057	hs2547
chr2:120804710-120808129			hs1790
chr16:48878908-48880233	hb		hs101
chr2:166125467-166128445			hs2331
chr2:165239328-165241479			hs2332
chr21:37434074-37436353	fb;hb	chr21:37433223-37438174	hs2333
chr15:92915626-92919245			hs2334
chr18:44714999-44717774	hb;mb	chr18:44714217-44717632	hs2335
chr18:44825523-44827924	hb	chr18:44825797-44836123	hs2336
chr2:161370308-161372949	fb		hs2337
chr6:156646423-156649741			hs2338
chr6:156952071-156955096		chr6:156950916-156956058	hs2339
chr1:151501600-151502898			hs2341
chr16:59595841-59597350			hs102
chr9:127661222-127662036	fb;nt	chr9:127661347-127661971	hs2342
chr2:49971632-49975469	drg;fb;hb;tri	chr2:49972948-49975092	hs2343
chr5:88888241-88889992		chr5:88888116-88890795	hs2344
chr16:60649821-60651282			hs103
chr3:164453117-164456470			hs1982
chr13:105115722-105119544	lb		hs1991
chr13:105127404-105133191			hs1992
chr3:80547551-80555609	fm		hs1995
chr16:61209262-61210530			hs104
chr9:30935540-30940150			hs1983
chr5:86383247-86390281			hs1984
chr9:13314080-13315964			hs1986
chr7:120896713-120900734			hs1988
chr1:79075664-79083449	lb		hs1989
chr4:12745415-12747000	other		hs1247
chr4:12897406-12899179			hs1248
chr4:12949275-12950826			hs1249
chr4:13124858-13125752			hs1250
chr16:62908659-62910117			hs105
chr2:50613291-50616899	ht		hs1348
chr16:64617641-64618991			hs106
chr9:22078886-22082106			hs1518
chr9:22087553-22089799			hs1519
chr9:22102665-22104754			hs1520
chr9:22106995-22109801			hs1521
chr9:22127678-22130449			hs1695
chr9:22116988-22119575			hs1696
chr16:78798285-78799698			hs10
chr16:8188187-8189785			hs107
chr3:158057953-158060211	hb;mb;nt		hs1251
chr6:10407199-10409812			hs1252
chr2:198362140-198363843			hs1253
chr3:158291733-158293047			hs1254
chr1:218048935-218050744			hs1255
chr5:174733171-174734831	fb;hb;lb;nose	chr5:174730577-174736860	hs1256
chr1:218034090-218035156	hb;tri		hs1257
chr9:95495577-95497123	fb;hb;mb;nt		hs1258
chr2:121954544-121957677	pan		hs2321
chr6:136323405-136326518			hs2320
chr13:28567001-28570572			hs2323
chr1:95082985-95086305			hs2322
chr16:53779512-53783407			hs1975
chr3:185795297-185798581	pan	chr3:185796712-185797086	hs1976
chr11:17412970-17415128	pan		hs1977
chr11:2824948-2827742		chr11:2823386-2828752	hs1978
chr10:112997945-112998897	pan		hs1980
chr10:92449713-92453327			hs1981
chr16:73318413-73320686			hs109
chr3:158061633-158063431	hb;lb		hs1262
chr3:55754922-55756800		chr3:55754821-55757126	hs1264
chr7:155754922-155756094	lb		hs1268
chr7:20963661-20965131	fb		hs110
chr22:27842325-27843730	lb	chr22:27840754-27847461	hs1271
chr2:19574354-19576457	ba;lb;nose;som	chr2:19571061-19577628	hs1273
chr10:100791715-100792615		chr10:100790311-100791900;chr10:100792442-100794031	hs520
chr11:16306396-16307295			hs518
chr2:19540873-19541999			hs1276
chr16:72700827-72701726			hs519
chr20:10812535-10813791	lb;nose	chr20:10812512-10813669	hs1278
chr5:173205793-173206594			hs505
chr14:21703052-21705074	fb;fm		hs1705
chr4:110609018-110609617			hs507
chr4:110657117-110657671			hs500
chr3:38531396-38534538	ht		hs2266
chr3:38542667-38545251	other		hs2267
chr3:38722136-38726913	drg;tri		hs2268
chr1:26093366-26098252	ht	chr1:26093902-26095645	hs2271
chr1:11787244-11792353		chr1:11786637-11789006	hs2272
chr11:61861267-61864322		chr11:61863032-61863366	hs2273
chr1:3327997-3332161		chr1:3326525-3328842;chr1:3329520-3329903	hs2274
chr1:3320835-3323805		chr1:3320677-3320983;chr1:3321658-3325835	hs2275
chr8:124846412-124849583			hs2276
chr1:204292089-204297053		chr1:204292281-204297941	hs2279
chr18:35116025-35119536		chr18:35116940-35119028	hs2280
chr15:98730276-98733546		chr15:98725633-98730682;chr15:98730959-98731657	hs2281
chr6:118375986-118378689			hs2283
chr7:35248510-35250509			hs2284
chr7:42152129-42154039	fb;nt	chr7:42149877-42157660	hs111
chr6:7536881-7539657	ht		hs2285
chr7:35384704-35387715	other		hs2286
chr11:10351197-10353151	fb	chr11:10352280-10352521	hs2289
chr17:55284102-55286535	other	chr17:55284730-55286741	hs2291
chr6:85271174-85274346			hs2297
chr6:85115851-85119694			hs2298
chr6:85076803-85079105			hs2300
chr6:85185897-85188287			hs2301
chr8:128926718-128931132			hs2523
chr1:94086622-94088730			hs2524
chr1:94080849-94083113			hs2525
chr11:16169323-16170907	ba		hs1720
chr11:133390587-133391496			hs1722
chr12:103220167-103221542	fb;mb		hs1723
chr16:73328910-73330390	fb;mb		hs1724
chr17:33750502-33751658	fb;hb;mb;nt		hs1725
chr18:51753004-51755107	hb		hs1726
chr2:134522088-134523917			hs1728
chr3:157855776-157857508			hs1284
chr2:137454942-137456905			hs1729
chr2:222286026-222287201			hs1730
chr22:43100323-43101810		chr22:43100256-43100665;chr22:43100821-43102437	hs1731
chr3:74079605-74081867		chr3:74078970-74080690	hs1732
chr5:107478160-107478975			hs1733
chr5:158325604-158327309		chr5:158326328-158326725	hs1735
chr6:93364904-93366073			hs1737
chr6:101295651-101297358	lb		hs1738
chr7:16003512-16005766			hs1740
chr8:27894926-27895834	eye;fm;hb;lb;nose	chr8:27891270-27899326	hs1741
chr8:32207146-32208610			hs1742
chr9:2240936-2242833	cn;fb;hb;mb;nt;tri	chr9:2239646-2244660	hs1743
chr9:8736485-8738586			hs1744
chrX:124216981-124218737	ba;cn;drg;ear;fm;hb;lb;mb;nose;other	chrX:124217472-124218232	hs1745
chrX:151239223-151240580	fb		hs1746
chr2:60090294-60091059			hs946
chr18:65411026-65411603	fb		hs947
chr3:189515860-189516512			hs1286
chr2:57918972-57920354			hs937
chr4:150367205-150368217		chr4:150364948-150370729	hs948
chr2:198817248-198818557			hs950
chr10:105559442-105560153			hs951
chr2:236256423-236257500			hs1243
chr2:66824969-66825769	ear		hs1244
chr2:185170637-185171772			hs1245
chr13:111615720-111616741	drg		hs1246
chr10:101334855-101335629			hs939
chr12:17557350-17558280			hs940
chr16:5741186-5742172			hs941
chr6:50158801-50160250			hs942
chr12:79345453-79346790			hs943
chr8:63651714-63653415	nt		hs1239
chr4:79509430-79510070			hs1240
chr4:79504990-79505944			hs1241
chr16:10225972-10227019	hb;nt		hs1242
chr22:19722445-19723659			hs2302
chr15:36899207-36900420			hs489
chr2:222214665-222215720		chr2:222215141-222215489	hs493
chr1:118909935-118910971			hs499
chr12:114222562-114223201			hs498
chr1:109274252-109276283	other	chr1:109272853-109278945	hs2263
chr22:38050385-38050990			hs490
chr22:37983926-37984300			hs517
chr22:37985616-37986450	ht	chr22:37985170-37985817;chr22:37986321-37986512	hs564
chr22:37996030-37996592			hs496
chr22:37998338-37999192	ht	chr22:37997924-37998843	hs486
chr2:19378414-19379654			hs1290
chr22:38033233-38034508	ht		hs491
chr22:38046133-38046872	cn;hb	chr22:38045554-38047548	hs492
chr4:173655580-173658063			hs2642
chr5:154522049-154525571		chr5:154521289-154522212;chr5:154523041-154525669	hs2643
chr9:973435-975288	fb		hs112
chr10:101449291-101454155	fb;hb	chr10:101450685-101451837	hs2647
chr9:86806408-86811130		chr9:86805927-86809150	hs2655
chr22:19753681-19754184			hs497
chr22:19761833-19762532	lb	chr22:19760457-19768289	hs515
chr1:87355938-87357399	fb;lb		hs174
chr1:87356110-87357227	fb		hs322
chr1:244054023-244055124			hs476
chr3:147331753-147333313	lb		hs213
chr3:169115604-169116752			hs477
chr7:115942067-115942568			hs301
chr9:968801-970093			hs196
chr10:96954859-96955972			hs478
chr10:129892826-129894584	hb;mb	chr10:129885978-129893307;chr10:129893444-129895771	hs232
chr15:67372826-67373347	ba		hs358
chr16:69647064-69647578			hs487
chr17:36655391-36656100	lb		hs362
chr17:39410111-39410718			hs479
chr18:25175777-25177383			hs368
chr18:74796006-74798339		chr18:74796916-74798177	hs528
chrX:125519397-125520975			hs537
chr6:51651096-51652217			hs538
chr14:28895815-28896929			hs539
chr13:70783961-70785375	fb		hs540
chr2:44803430-44805600	fb		hs541
chr10:128165803-128166830			hs542
chr5:51664301-51665733	ear		hs543
chr2:145654772-145656051			hs544
chr1:243713165-243714591	fb;hb;mb;nt	chr1:243712685-243713687	hs545
chr9:17322202-17324373	hb		hs529
chr2:155802158-155803734			hs549
chr2:155727869-155729833			hs551
chr18:77832671-77833724			hs552
chr2:172071791-172073521	cn;fb		hs553
chrX:82723471-82724493			hs554
chr14:29527965-29529685			hs555
chr9:81684295-81685202	hb;mb;nt		hs556
chr6:98976848-98978971			hs530
chr5:92468106-92469000			hs557
chr8:143531340-143532399			hs558
chr4:111500646-111501749	mb		hs559
chr18:79242193-79242977			hs560
chr12:16716099-16718481			hs561
chr10:129308258-129310478	hb		hs562
chr6:98043953-98045362	hb		hs563
chr11:31601275-31602571	fb;mb		hs565
chr14:29215690-29217538	fb		hs566
chr6:98014076-98015433	mb		hs567
chr2:145934720-145935715	hb;mb		hs568
chr1:26723129-26724414	ht	chr1:26722363-26727105	hs569
chr13:112138839-112139816			hs571
chr15:37220473-37222356	hb;nt		hs572
chr2:157004589-157005897	mb		hs573
chr2:174176675-174177772			hs574
chr13:67854985-67856394	mb		hs575
chr11:32786574-32787503			hs577
chr13:27821824-27823399	fb;hb;mb		hs532
chr10:123429471-123430559	nt		hs578
chr12:17671921-17673401	ear		hs579
chr2:155546510-155547603	other		hs580
chr22:35749644-35750666		chr22:35749006-35750980	hs581
chrX:82208791-82209567	fb		hs582
chr9:81823283-81824424			hs583
chr2:104637637-104639940			hs584
chrX:82827526-82828203			hs585
chr5:51185638-51186644	fb;hb;mb;nose	chr5:51185878-51186192	hs586
chr11:32175944-32177188	drg		hs113
chr19:29888658-29889738			hs587
chr5:3186325-3187812	mb;nt		hs533
chrX:140592334-140593238			hs588
chr10:129716557-129717922			hs589
chr18:37139423-37140757	fb		hs590
chr14:36345096-36346731	hb		hs592
chr14:37257135-37258143	mb		hs593
chr10:74418007-74419242	fb;mb;nose	chr10:74416780-74420610	hs595
chr3:157918667-157920252			hs1409
chr5:171322159-171323481			hs596
chrX:137982231-137983373			hs597
chr2:146040060-146042075			hs534
chr14:29458282-29459612	nt		hs598
chr15:37360582-37362259	fb		hs599
chr9:124360941-124361966			hs600
chr4:28890930-28892066			hs601
chr3:158133085-158134392			hs602
chr5:3182104-3183157	hb		hs603
chr14:28130390-28131263			hs604
chr12:17504798-17506074	mb		hs605
chr2:163800541-163801518		chr2:163799854-163800690;chr2:163800773-163801398	hs606
chr12:16457111-16459002	hb;nt		hs607
chr5:171031788-171033093	drg;nt		hs608
chr2:146414436-146416234	fb;lb		hs609
chr20:53120055-53121198			hs610
chr12:111057593-111058448	fb;hb		hs611
chr1:90840005-90841658	fb		hs612
chr5:91898707-91899545			hs613
chr13:63107373-63108184			hs614
chr19:30370281-30371909			hs615
chr2:175889301-175890657			hs616
chr2:145244984-145246080			hs617
chr19:31961795-31962988	other		hs536
chr9:82894717-82895772	nt		hs618
chr13:71759384-71760856	fb;mb	chr13:71760083-71760425	hs619
chr9:37336633-37338309			hs620
chr18:78246820-78248476	fb;hb;mb;nt		hs634
chr7:50381734-50382493			hs635
chr3:158164514-158166174	;fb;lb		hs636
chr3:157871437-157872574	lb	chr3:157872231-157873238	hs638
chr19:31718583-31720805			hs639
chr2:163717497-163718948	hb		hs640
chr9:113964156-113965533	fb;lb;other	chr9:113963690-113964544	hs641
chr9:23004731-23005790	fb;hb		hs643
chr1:32044429-32045312	other		hs645
chr2:171963843-171964792	fb;mb		hs646
chr3:158367861-158369043	fb;lb		hs1413
chr12:18076546-18077496			hs647
chr8:104868632-104869919			hs648
chr2:145931482-145932531	cn;fb;mb		hs649
chr3:18857122-18858368			hs651
chr3:137467122-137468024	fb		hs653
chr3:148083228-148084382	fb;mb		hs654
chr3:180744037-180745086	nose		hs655
chr10:129602684-129604015	fb		hs656
chr14:54220865-54221777	lb	chr14:54218111-54222011	hs1414
chr4:150572499-150573502			hs657
chr7:70237245-70238629	mb;nt		hs658
chr20:38519747-38521106			hs659
chr15:66906636-66907796	fb;nt	chr15:66907546-66909567	hs660
chr12:16787774-16789388	mb		hs661
chr2:156864116-156865074	hb		hs662
chr2:143357439-143359166			hs663
chr3:137641981-137643122			hs666
chrX:140249968-140251211	cn;hb;mb;nt		hs667
chr9:73539848-73540596			hs668
chr8:91812531-91814390	mb	chr8:91812786-91816501	hs669
chr1:97144935-97146185	fb		hs671
chr10:118314527-118316184	fb;mb		hs672
chr2:143346313-143348075	fb		hs675
chr1:10533066-10534152			hs677
chr4:54095831-54096629	nt		hs678
chr18:47560919-47561703	hb		hs679
chr4:84324438-84325402	cn;hb;mb		hs680
chr11:15300153-15301360			hs681
chr5:92002367-92003176	eye		hs682
chr1:60621185-60622195		chr1:60621346-60621717	hs683
chr7:115473497-115474489			hs684
chr18:25143712-25144641			hs686
chr4:54015055-54016288	fb;nt		hs687
chr9:95512060-95513032	fb		hs1417
chr20:20492309-20493556	hb;nt	chr20:20491004-20494278	hs688
chr2:163324403-163325682			hs689
chr2:62966720-62967794	mb		hs690
chr2:155905526-155906679			hs691
chr11:15565495-15566768	fb;fm;mb		hs692
chr5:171044249-171045366	drg;tri		hs693
chr5:77639400-77640441			hs695
chr10:129605804-129607046			hs696
chr17:48149190-48150331	eye		hs697
chrX:24804486-24806506			hs116
chr9:97786274-97787358	fm;other		hs1595
chr8:52254170-52255276	drg;fb;hb;mb;nt;tri		hs698
chr10:129033193-129034911	fb;mb	chr10:129031055-129034595	hs699
chr12:16880382-16881483			hs700
chr7:21044723-21045841	mb		hs701
chr2:104516357-104517372	fb		hs702
chr14:36463945-36465327	hb;mb		hs704
chr1:3274017-3274864	hb		hs705
chr9:97862585-97864397	fm		hs1596
chr5:92003430-92004348			hs710
chr4:83778858-83780112	mb		hs712
chr18:55863437-55864650		chr18:55863578-55864631	hs713
chr13:78292624-78294164			hs715
chr8:105731775-105733096			hs716
chr11:16356231-16357544	cn;drg;tri	chr11:16355462-16358922	hs717
chr9:97873940-97875680	fb		hs1597
chr2:103960650-103961715			hs718
chr2:146502973-146503848			hs719
chr7:114153490-114154507	mb		hs720
chr19:30083480-30084453	eye		hs721
chr9:81394601-81395951	hb;tri		hs722
chr16:74274670-74275347			hs723
chr18:75024460-75025643			hs733
chr1:217592780-217594006			hs734
chr8:129240131-129242303			hs1708
chr14:27566891-27567629			hs736
chr7:115655213-115656539			hs738
chr3:148075424-148076460			hs739
chr18:25187293-25188510		chr18:25187862-25188438	hs740
chr3:158185525-158186853	lb		hs741
chr8:77130339-77131965	eye;fb;hb		hs742
chrX:81765785-81766550			hs743
chr18:55900648-55901587			hs744
chr8:129631847-129635071	mel	chr8:129633679-129633978	hs1709
chr13:72194854-72196311			hs747
chr10:76630835-76632117	fb		hs748
chr7:13411299-13412094	hb;mb		hs749
chr3:17567063-17567992			hs750
chr9:82331980-82333121	drg;nt;tri		hs752
chr10:49205407-49206260			hs753
chr5:3197755-3198828	fb;hb	chr5:3197589-3198083	hs754
chrX:137234651-137235712	hb;mb		hs755
chr8:59630476-59631646		chr8:59629636-59631865	hs756
chr13:105363250-105364577	hb;nt		hs759
chr1:163472155-163473052	hb;mb		hs762
chr1:63199548-63200448	hb;nt		hs764
chr9:79208384-79209752	mb		hs765
chr9:97873940-97878227	fb		hs1717
chr8:105599201-105600255			hs768
chr7:26485046-26486016	nt		hs769
chrX:140511339-140512609			hs770
chr10:123348807-123349878			hs771
chr8:64871746-64872902			hs772
chr2:146531834-146533100			hs773
chr8:76778449-76779543	lb	chr8:76774811-76780885	hs774
chr18:79250013-79250795	fb		hs775
chr15:35253121-35254641			hs776
chr2:145299939-145301074			hs777
chr8:128975559-128976335	ba;eye;fb;hb;lb;mb;nose		hs1877
chr17:61815758-61816776	other		hs778
chr2:60125379-60126464	fb;mb		hs779
chr3:158528066-158528791			hs784
chr7:114741502-114742782			hs785
chr6:50584543-50586680			hs787
chr9:125633480-125634659			hs788
chr5:89377595-89378677	eye		hs789
chr1:38197141-38198368			hs790
chr14:30519860-30521733			hs791
chr7:19118075-19120090			hs1878
chr7:114755119-114756536			hs792
chr7:10644691-10645728	mb		hs793
chr2:157149037-157150009			hs794
chr10:75923696-75924878			hs795
chr13:94661602-94663187	fb		hs796
chr18:39918700-39919610			hs797
chr12:16017660-16018890	fb;nt		hs798
chr7:9231679-9232728	fb;nose		hs799
chr9:82363363-82364216	drg		hs800
chr8:78093919-78095492			hs801
chr7:19110838-19114426			hs2261
chr18:47542737-47543421			hs802
chr2:155543283-155544975			hs803
chr2:146576209-146577397			hs805
chr5:92022808-92023913			hs806
chr7:22051744-22052939	fb		hs807
chr1:87329513-87331054	ba;cn		hs809
chr2:102943512-102944514			hs810
chr15:36673935-36675330			hs812
chr5:158716416-158717714	mb		hs813
chrX:24846114-24847616			hs117
chr7:19107301-19110628			hs1880
chr10:76542110-76543008			hs815
chr7:14340002-14341112	hb		hs816
chr15:64461234-64462365			hs817
chr9:125758715-125760374	fb	chr9:125758494-125760334	hs818
chr17:37117120-37118217			hs819
chr19:30401502-30402618			hs821
chr2:59849929-59851612			hs822
chr13:78998128-78999456			hs823
chr18:74855720-74857326	lb		hs824
chr10:23201913-23202579			hs826
chr7:70416777-70417705			hs827
chr15:36672622-36673897	hb		hs828
chr5:171156493-171157417			hs829
chr15:37867309-37868806	mb		hs830
chr2:67054128-67055408	hb;other		hs831
chr3:158483768-158484540			hs832
chr7:70515630-70516313			hs833
chr8:37637791-37638683	lb;other	chr8:37637106-37638259	hs834
chr2:59313505-59314798	fm		hs836
chr8:64916637-64917609			hs838
chr3:17946143-17947453			hs839
chr4:66123766-66124648	fb;mb		hs840
chr4:14267213-14268300	hb;nt		hs842
chr3:137920073-137921266	ba;nose		hs843
chr7:20793012-20794283	fb;fm		hs844
chr17:12472468-12473269			hs845
chr7:70426260-70427042			hs846
chr4:42148074-42149043	fb		hs847
chr16:51457892-51459114	fb;hb;nt	chr16:51457522-51458197	hs848
chr17:36701450-36702285			hs849
chr1:38825832-38826769			hs850
chr18:39183803-39184827	mb		hs851
chr9:13750119-13751399	fb;fm		hs852
chr5:87787195-87788931	fb		hs853
chr3:71003225-71004091			hs854
chr11:31967631-31968476	fb		hs855
chrX:148747496-148748635			hs856
chr19:30256154-30257741	ba;lb		hs858
chr16:53529145-53530543		chr16:53528903-53529276	hs859
chr2:174331319-174332386	fb	chr2:174331274-174331576	hs860
chr7:115622700-115624715			hs861
chr11:31480488-31481607	mb		hs863
chr3:70985238-70986275	ht		hs864
chr6:50717534-50718524	hb;mb		hs865
chr11:32030856-32031949			hs866
chr2:105080757-105081700	hb;nt		hs868
chr19:31717856-31718567			hs870
chrX:82442185-82442796			hs871
chr11:121929066-121930463	eye;fb;hb;mb;nt	chr11:121925715-121933453	hs872
chr11:72369476-72370453			hs873
chr13:64528646-64529625			hs874
chr9:130665170-130665841	fb;hb;mb;nt		hs876
chr7:50179872-50180692			hs877
chr1:88150004-88151240	lb;tail		hs878
chr14:36424119-36425121			hs879
chr18:38444526-38445567			hs880
chr13:66035671-66036616	nose		hs881
chr13:70958909-70960063	drg;hb;mb;nt;tri		hs882
chr11:16290047-16291331	fb		hs883
chr18:79283193-79284144			hs885
chr4:180280409-180281376	fb		hs886
chr3:189139396-189140234			hs887
chr2:163493170-163494602			hs890
chr8:76047786-76049479	nt		hs891
chr12:24080950-24082697	hb;lb;tri		hs895
chr10:101485257-101486853			hs897
chr5:3179502-3180318			hs900
chr9:37251214-37252226	hb;mb		hs901
chrX:140298751-140300034			hs902
chr10:69576021-69578973	tail		hs1699
chr18:74734936-74737805			hs1701
chr1:18632181-18633790	mb		hs1702
chr7:27116432-27117045			hs1703
chr1:188407592-188408921			hs1780
chr20:40607139-40608986			hs1781
chr5:77845919-77849307	fb;hb;mb;nt		hs1783
chr16:61100560-61102310		chr16:61100467-61102367	hs1785
chr11:116402552-116404410			hs1786
chrX:24876218-24877967	mb		hs118
chr3:148367478-148370635			hs1787
chr6:115349520-115351935			hs1788
chr20:40738600-40739972			hs1590
chr20:40743816-40746384			hs1591
chr20:40832909-40834985			hs1592
chr20:40945674-40948255			hs1593
chrX:24897265-24900155	fb		hs119
chr2:63040879-63042178			hs725
chr16:78402512-78403811			hs13
chrX:24927531-24929450			hs120
chr16:85586489-85588130			hs2
chr16:79916053-79917621			hs6
chr16:78992666-78994265			hs7
chr16:78175854-78177465			hs15
chr16:72853694-72854614			hs18
chr16:72805663-72807225			hs19
chr16:72241307-72242883			hs21
chr16:55384120-55384969			hs24
chr16:54577555-54578525			hs41
chr16:53895301-53895912			hs57
chr16:52402347-52403464			hs64
chr16:50948118-50948778			hs82
chr2:44839613-44843485			hs148
chr2:44900956-44902178			hs150
chr16:78363958-78365023			hs163
chr4:4457066-4457929			hs2303
chr14:95431888-95432401		chr14:95429869-95433508	hs2304
chr9:96515463-96516013		chr9:96513221-96515638	hs2305
chr7:96591763-96592262			hs2310
chr7:96067218-96067717			hs2314
chr16:86396481-86397120	cn;hb;lb;nt	chr16:86395298-86398179	hs1
chr13:70769477-70770736	lb		hs126
chr13:71148326-71150830			hs128
chr13:71200716-71201236	eye		hs129
chr13:72197133-72199738	eye		hs131
chr13:72432003-72432838			hs132
chr13:72493463-72494242			hs133
chr13:72504429-72505745			hs134
chr13:72574916-72575890	;eye		hs135
chr2:44879788-44880514	mb		hs149
chr3:62365051-62366043	fb		hs434
chr3:62374191-62374896	fb;mb		hs435
chr7:18829093-18830782	lb	chr7:18828136-18833126	hs2306
chr7:18834649-18835746	ba;lb	chr7:18834323-18836644	hs2307
chr7:96075777-96076384	gen;lb	chr7:96074836-96079342	hs2308
chr7:96096967-96098368	lb		hs2309
chr7:96495606-96496103	ba		hs2311
chr7:96446093-96446679	ba		hs2312
chr7:96136568-96137161	ba;ear;fb;lb		hs2313
chr7:69860882-69862698	eye;fb;hb;mb		hs2315
chr7:70181388-70184043	eye		hs2316
chr7:70255471-70256881	eye;other		hs2317
chr7:70266849-70269110	fb;hb;mb;nt		hs2318
chr6:100456252-100457191	eye;fb;mb;nt		hs2319
chr9:126436121-126438460	mb		hs186
chr15:36948604-36950297	mb		hs181
chr1:82091752-82092455			hs436
chr1:82197869-82198512			hs437
chr1:82198924-82199734			hs438
chr1:82755026-82755680			hs439
chr1:82786536-82787535			hs440
chr1:82844997-82846086			hs441
chr1:82894829-82895615			hs443
chr1:82945606-82946357			hs444
chr1:83412636-83413534			hs445
chr7:35415190-35416608	eye		hs461
chr16:72220667-72221926	fb		hs22
chr16:78609322-78610934			hs11
chr16:72370634-72373692	lb	chr16:72371122-72373758	hs108
chr13:72426945-72428915	drg;eye		hs141
chr16:52412138-52413325	hb		hs161
chr9:15874186-15874507			hs306
chr7:35235659-35236509			hs467
chr7:35291564-35292509			hs468
chr7:35214906-35215639			hs471
chr16:51698239-51699703			hs70
chr16:51526285-51527014	mb;nt		hs74
chr16:78476711-78478047	fb;hb		hs12
chr16:78353126-78354788			hs14
chr16:51783402-51784513			hs66
chr16:31721740-31723283			hs86
chrX:25000754-25002415	eye;fb;mb		hs145
chr7:115673184-115675002			hs190
chr11:16294663-16296016	mel		hs236
chr6:41555488-41555939	fb;mb		hs281
chr11:116361839-116362548			hs334
chr12:16562381-16563426	nt		hs336
chr13:71219510-71220241			hs431
chr7:35197251-35198313			hs470
chr7:35348704-35349425			hs474
chr7:35551004-35552019			hs465
chr7:18846348-18847607	fb;hb;lb	chr7:18844624-18849483	hs644
chr2:145940173-145941077			hs760
chr18:75858391-75859197			hs808
chr9:73569085-73569715			hs811
chr2:58976082-58977413		chr2:58975685-58976201	hs1154
chr17:71003328-71004627	lb	chr17:71003645-71004350	hs1467
chr7:94346650-94349568	ba;fm	chr7:94343963-94351997	hs1626
chr2:219906364-219908558	fm;lb		hs1635
chr5:107573815-107575311	mb		hs1734
chr17:17535875-17540873	other	chr17:17538784-17542083	hs1917
chrX:24989762-24991464	fb		hs121
chr22:46546641-46549963	ht	chr22:46546434-46548810	hs1924
chr3:158768470-158775583	pan	chr3:158767378-158770510;chr3:158775133-158775621	hs1990
chr10:86684072-86689569	ht;som	chr10:86682979-86686973	hs2143
chr11:19172537-19174989	hb		hs2144
chr7:151756863-151760019	mb	chr7:151752673-151758503;chr7:151758782-151760290	hs2200
chr16:50840952-50841798			hs84
chr15:68698610-68701343		chr15:68698650-68702089	hs1758
chr9:123833313-123836572			hs1794
chr6:118371111-118375239			hs2282
chr10:90930264-90930917	hb;mb;nose	chr10:90928701-90934332	hs495
chr16:51924376-51925776	som		hs65
chr16:79936010-79937400			hs5
chr16:51355393-51356799			hs75
chr16:50814444-50815745		chr16:50815481-50816017	hs85
chr16:50976779-50977697			hs81
chr16:25747898-25749208			hs99
chr13:71219290-71221197			hs136
chr13:72512874-72514683		chr13:72514271-72514707	hs143
chr13:72507309-72509616	lb		hs142
chr16:54289508-54290424	drg		hs51
chr16:54506390-54507534		chr16:54505836-54512022	hs47
chr16:54582300-54583125			hs44
chr16:54541966-54544013	mb;nose;tail		hs43
chr16:54545814-54546743		chr16:54545932-54546283	hs42
chr16:55189273-55190371	eye;mb;nt		hs26
chr16:55206681-55207962			hs25
chr16:54616686-54617970	fb		hs37
chr16:54316433-54317773			hs50
chr16:55390504-55391826	hb;nt		hs23
chr16:55045325-55046517	eye;lb		hs27
chr16:55040448-55041163			hs28
chr16:54765190-54766248			hs31
chr16:54750731-54751703			hs32
chr16:54645555-54646447			hs34
chr16:54631417-54633346		chr16:54631091-54634338	hs35
chr16:54623270-54624405			hs36
chr16:54590592-54591598			hs38
chr16:54585069-54586352		chr16:54584839-54586404	hs39
chr16:54351107-54351727			hs49
chr16:54109942-54110955	drg;tri		hs52
chr16:54105894-54106356			hs53
chr16:54058702-54060209			hs55
chr16:53726386-53727245		chr16:53726992-53727504	hs58
chr16:53692404-53693644	ba;eye;nose	chr16:53692892-53693957	hs59
chr16:53544122-53545073			hs60
chrX:25382107-25384217	fb;nt		hs123
chr16:49060555-49061331	;nt		hs124
chr16:59541082-59542081			hs125
chrX:154364848-154368210			hs2491
chr15:78824549-78826724			hs2515
chr15:78858670-78862041		chr15:78858831-78861468	hs2500
chr4:173446321-173451417	ht		hs2501
chr4:185564628-185571478	ht	chr4:185565915-185569560	hs2502
chr17:8672003-8676961	other	chr17:8673821-8675870	hs2548
chr4:119733901-119736734		chr4:119734688-119736189	hs2504
chr7:95627539-95632269	other		hs2505
chr8:117729025-117733018			hs2506
chr11:126408557-126413345		chr11:126410846-126411118	hs2507
chr16:11639664-11641940		chr16:11639650-11642258	hs2530
chr22:39289731-39293728			hs2508
chr10:44260653-44262837	lb		hs2509
chr15:88400172-88403260	eye		hs2510
chr2:68876108-68881483	ht		hs2511
chr1:3420436-3425366		chr1:3422697-3424960	hs2512
chr18:51496199-51500109			hs2513
chr8:2032585-2038269	mb		hs2514
chr11:95336602-95340141	hb;mb	chr11:95333787-95342845	hs2531
chr1:212524624-212526476			hs2532
chr6:140536592-140539681	drg;ht	chr6:140535824-140540384	hs2533
chr1:178535954-178538076		chr1:178537655-178538265	hs2534
chr5:2011070-2012864			hs2535
chr13:71726717-71728802	hb		hs137
chr1:218458575-218461521		chr1:218458977-218464151	hs2536
chr9:18361106-18364177	ht;nt		hs2537
chr9:134365225-134367539		chr9:134363485-134369305	hs2538
chr4:139558563-139561998			hs2539
chr12:91137887-91143694	lb	chr12:91137058-91143858	hs2540
chr11:2009476-2014783		chr11:2008816-2019592	hs2541
chr1:201354239-201358921		chr1:201358618-201361299	hs2542
chr22:17784911-17788092	drg;fb;mb;nt	chr22:17785599-17785986;chr22:17786355-17787326	hs2543
chr6:131953740-131956534			hs2544
chr20:57155027-57159433	ht		hs2565
chr13:72119538-72121154			hs140
chr4:6768297-6773550			hs2566
chr5:1839187-1842678	ht		hs2567
chr6:125583410-125586330		chr6:125584025-125584793	hs2568
chr4:71856006-71859344	ht		hs2570
chr3:157247166-157253098	ht;mb	chr3:157248873-157249391	hs2571
chr1:201989699-201992130	ba		hs2572
chr12:55656493-55661896	ht		hs2573
chr16:89332390-89337847		chr16:89333697-89335055;chr16:89335249-89336448	hs2574
chr6:17224533-17228487			hs2584
chr13:72650262-72651768			hs144
chr2:221102141-221106735		chr2:221104002-221104968	hs2575
chr6:159124757-159127812	eye	chr6:159125951-159126422	hs2576
chr15:44184350-44188660			hs2577
chr1:53120606-53125383	lb;nt	chr1:53119687-53126370	hs2585
chr11:117219798-117223151		chr11:117219501-117223058	hs2588
chr14:53618853-53621972			hs2586
chr17:17566289-17571268		chr17:17566881-17569146	hs2589
chr2:105485960-105491174	ht;som	chr2:105487521-105488381	hs2590
chr22:23304235-23307987			hs2587
chr4:123782432-123787528		chr4:123785733-123787710	hs2592
chr16:72947001-72948646	other	chr16:72945980-72949030	hs16
chr16:55295377-55296848	drg		hs151
chr8:118023058-118027480		chr8:118025933-118026188	hs2591
chr10:117096189-117097238			hs934
chr10:117550976-117551947	mb	chr10:117551669-117552772	hs935
chr14:89348358-89350633			hs1299
chr16:52434617-52437850	cn;drg;fb;hb;lb;mb;nt;tri		hs1300
chr11:16401723-16404491	fb		hs1301
chr6:112501111-112505123	fb;hb;mb;nt	chr6:112499938-112505688	hs1302
chr16:51113101-51114731	hb;mb;nt		hs152
chr2:104051414-104054190	fb		hs1303
chr21:16308841-16310481	fb;hb;mb;nt		hs1304
chr8:79962126-79964511	cn;hb;mb;nt	chr8:79962071-79962416;chr8:79962518-79964407	hs1305
chr7:127534332-127537492	fb;mb		hs1308
chr1:61452123-61454518	fb;ht;lb;mb;nose	chr1:61441442-61456203	hs1309
chr6:170438007-170439776	fb;hb;mb;nt;som	chr6:170437068-170440999	hs1310
chr11:110130170-110132509	fb;hb;mb;nt	chr11:110130619-110131790	hs1311
chr5:30994176-30995940	fb;mb		hs1312
chr16:52523494-52524873			hs153
chr11:12843785-12846999	ba;drg;fb;lb;mb		hs1314
chr6:9095101-9096752	cn;drg;fb;lb;mb;tri		hs1315
chr3:62420142-62422424	fb		hs1316
chr8:76685772-76688410	fb;mb		hs1318
chr10:123067938-123070218	fb;nt		hs1319
chr15:96584824-96587064	fb		hs1320
chr5:51172116-51174155	cn;fb		hs1321
chr1:198294432-198296612	ba;drg;fb;hb;mb	chr1:198296020-198297079	hs1322
chr9:84989881-84991994			hs1323
chr16:52208698-52210165			hs154
chr1:213324769-213327791	fb		hs1324
chr7:25752283-25754662	fb;hb;mb		hs1325
chr8:59028655-59031077	fb		hs1326
chr5:2204343-2208266	fb;hb;mb;nt		hs1327
chr9:130478260-130479710	fb;hb;mb;nt;tri		hs1328
chr8:28513350-28514343	fb;hb;mb;nt	chr8:28512760-28516110	hs1329
chr13:35198135-35200283	hb;mb;nt		hs1330
chr1:167327717-167329809	fb;hb;mb;nt		hs1331
chr3:182240986-182243339	fb;hb;mb;nt	chr3:182241401-182243102	hs1332
chr13:35498777-35501835	mb;nose		hs1333
chr16:53914289-53915934	hb		hs155
chr10:36765817-36768296	fb	chr10:36765813-36767427	hs1334
chr6:22148345-22151158	fb;hb;mb;nt		hs1335
chr7:34058350-34060399	fb;nt	chr7:34059192-34059969	hs1336
chr5:124908501-124909753		chr5:124908621-124909739	hs1338
chr9:89677569-89678974	drg;fb;hb;lb;mb;nose;nt	chr9:89674308-89680257	hs1339
chr6:20866874-20870298	fb;hb;mb;nt		hs1340
chr12:97074925-97077311	fb	chr12:97074645-97077050	hs1341
chr16:53960146-53962031	ba;nose	chr16:53961517-53962467	hs156
chr3:193943028-193944689	fb		hs1344
chr5:107964162-107967275	eye;fb		hs1345
chr21:33093653-33096760	fb;mb		hs1346
chr9:3401031-3402562	fb;hb;nt		hs1350
chr6:135280560-135282914	eye		hs1351
chr6:23179784-23181958	fb;hb;mb;nt		hs1352
chr12:103012107-103014512	fb;hb;mb;nose	chr12:103012611-103013123	hs1354
chr16:53952718-53954281	eye	chr16:53953817-53954405	hs157
chr6:162855798-162858898	fb	chr6:162856188-162857937	hs1358
chr9:81649280-81652035	fb;hb;mb;nt		hs1359
chr9:79661205-79663619	fb;hb;mb	chr9:79662632-79664540	hs1360
chr4:152366503-152369365	fb;hb;mb;nt		hs1361
chr18:44742358-44746036	cn;fb;hb;mb;nt;other	chr18:44742107-44745843	hs1362
chr18:45362398-45364170	fb;mb	chr18:45360138-45363422	hs1363
chr8:58255651-58257562	fb;nose	chr8:58254566-58257161	hs1364
chr16:79347629-79348839			hs159
chr6:38390914-38392308	mb		hs1366
chr1:204454830-204455807	fb;hb;mb;nt	chr1:204453060-204459190	hs1368
chr14:79629396-79630967	nt		hs1369
chr8:34998319-35001112			hs1370
chr5:125372642-125374699	fb;lb;mb		hs1371
chr5:125347042-125349900		chr5:125346765-125349812	hs1373
chr4:89995882-89999902	hb;nt		hs1374
chr16:51819686-51821020			hs160
chr5:124994956-124997237	mb;nt	chr5:124995527-124995782;chr5:124995879-124998323	hs1375
chr2:225893954-225895979		chr2:225894737-225895259	hs1376
chr21:16153904-16155783			hs1377
chr10:11679308-11680769	fb		hs1382
chr16:61023614-61025721	fb		hs1383
chr18:52046215-52048141	fb;hb;mb;nose;nt		hs1384
chr16:50835781-50837187	eye	chr16:50836469-50836720	hs162
chr2:3264425-3267078	hb;mb		hs1385
chr2:150326360-150328955	fb;nt	chr2:150326695-150328412	hs1386
chr3:63687152-63689110	hb;mb;nt;tail		hs1387
chr1:33363188-33365346	fb;mb;nt;other	chr1:33360100-33371704	hs1388
chr4:125518677-125520859	ear;fb		hs1389
chr9:38425502-38429778	lb;tail		hs1390
chr6:3349163-3352023	fb;mb	chr6:3349847-3352947	hs1391
chr14:68168125-68169343	ht;lb	chr14:68168666-68169421	hs1392
chr13:42593235-42595461	fb		hs1393
chr13:77831993-77833579	fb;hb	chr13:77832792-77833683	hs1394
chr16:72895983-72897389		chr16:72895991-72897418	hs17
chr16:52517685-52518923			hs164
chr9:68807553-68810512			hs1395
chr11:126928051-126930760		chr11:126929282-126930136;chr11:126930346-126930862	hs1396
chr18:58804415-58807634	ear;nose		hs1397
chr9:106620306-106622845		chr9:106620416-106622874	hs1398
chr5:111847866-111849626			hs1399
chr8:133668805-133670973			hs1400
chr7:108374285-108376732			hs1401
chr12:50206068-50207455			hs1403
chr16:72589766-72591318			hs165
chr12:59066409-59068586	ba;lb;som	chr12:59065216-59080787	hs1427
chr1:118485403-118487332	lb;som		hs1428
chr7:28075284-28078152	lb	chr7:28076594-28079177	hs1430
chr8:48581590-48583174	ba;ear;eye;fm;lb;nose	chr8:48579031-48586988	hs1431
chr5:82023063-82025864	lb		hs1432
chr3:169240545-169245156	lb;tri	chr3:169239751-169246212	hs1433
chr10:76522834-76525230	lb;nt	chr10:76523079-76523835	hs1434
chr11:76046993-76049575	lb;nose	chr11:76046986-76048079	hs1435
chr16:54215682-54217241			hs166
chr3:54983448-54984533	hb;lb	chr3:54983882-54984224	hs1436
chr10:75261440-75263087	lb	chr10:75262690-75263093	hs1437
chr4:94668294-94670308	lb;mb		hs1438
chr18:45588382-45590764	ba;hb;lb;other	chr18:45585495-45593070	hs1440
chr21:16578692-16581339	lb;som		hs1441
chr1:169941255-169943938	gen;lb	chr1:169942316-169942637	hs1442
chr1:198370272-198372477			hs1443
chr13:99686191-99689823			hs1444
chr17:2176478-2177942	lb	chr17:2170039-2183560	hs1445
chr16:54098739-54100045			hs167
chr9:111161070-111165765	lb	chr9:111161015-111161455;chr9:111162031-111165242	hs1447
chr20:55666588-55669614	lb;tail		hs1448
chr5:132265137-132266411	other	chr5:132263091-132276179	hs1449
chr1:61587761-61590236	fb;hb;mb;nt	chr1:61584623-61590678	hs1450
chr17:8680027-8682000		chr17:8679733-8682826	hs1451
chr6:104597106-104598826	lb	chr6:104596170-104597521	hs1452
chr3:193959729-193962381	fb;lb;nt	chr3:193959787-193962273	hs1453
chr1:62977863-62979213	drg	chr1:62979035-62979274	hs168
chr2:85277509-85279132		chr2:85273755-85280781	hs1457
chr4:53195307-53199113	ba	chr4:53194152-53198467	hs1460
chr6:45879564-45882817	lb;nose	chr6:45879661-45881906	hs1461
chr3:94332174-94334985	lb		hs1462
chr9:87033435-87036683	lb	chr9:87032785-87037003	hs1463
chr18:45553091-45555264	lb	chr18:45551554-45557419	hs1464
chr7:25879380-25882921	lb;som	chr7:25881635-25882173	hs1465
chr1:62998611-63000046	nt		hs169
chr14:76918301-76921354	ba;drg;fb;hb;ht;lb;mb;nt		hs1466
chr12:58967849-58970737	lb	chr12:58968856-58969205	hs1468
chr3:102667318-102669538	som		hs1469
chr13:79658111-79660495	ba;lb;other	chr13:79658419-79660350	hs1471
chr3:55490515-55492232	tail		hs1472
chr5:135433909-135436454	lb	chr5:135434120-135445560	hs1473
chr14:68138982-68141740		chr14:68136930-68144660	hs1474
chr3:78993128-78995903	ba;lb;tail	chr3:78993466-78993855;chr3:78994157-78995141	hs1475
chr2:163593634-163595248	fb		hs170
chr2:158922805-158923829	lb	chr2:158923144-158923678	hs1477
chr2:71670885-71673762	lb;tail		hs1479
chr2:37416727-37418317	lb	chr2:37416753-37417257	hs1480
chr14:75257724-75260295	ht		hs1481
chr8:121064414-121065899	lb		hs1482
chr6:106772954-106774777		chr6:106771683-106775123	hs1483
chr1:61579788-61582487	fb;lb	chr1:61581351-61581842	hs1484
chr1:59056653-59058420	lb		hs1485
chr14:95370077-95373144	lb	chr14:95370987-95371975	hs1486
chr4:4818006-4818833			hs171
chr1:54459373-54463153	lb	chr1:54458800-54466690	hs1487
chr11:1963842-1966142	eye;hb;lb;mb		hs1488
chr17:71257148-71258770			hs1489
chr10:78535692-78537330	lb;tail		hs1491
chr20:55553577-55555918			hs1492
chr15:81887611-81889547		chr15:81887578-81890588	hs1494
chr6:44550447-44553640		chr6:44551867-44552313	hs1495
chr2:5409485-5412892	fb;hb;mb;nt	chr2:5408676-5411049;chr2:5411304-5411791	hs1496
chr5:77724780-77726683			hs172
chr17:13112330-13115142	fm		hs1497
chr12:66733324-66735950	eye;hb		hs1498
chr1:91805983-91808430		chr1:91802646-91808427	hs1499
chr10:74753403-74754923	lb;nt	chr10:74753510-74754559	hs1500
chr6:105303758-105305764			hs1501
chr12:14257329-14261410		chr12:14254973-14263382	hs1505
chr2:71665351-71667340			hs1506
chr7:1228196-1229533			hs173
chr2:219849147-219852579	lb		hs1507
chr7:135772160-135774488		chr7:135774012-135774402	hs1508
chr4:52957438-52960296		chr4:52955847-52961444	hs1509
chr15:74578506-74580453	tail		hs1510
chr3:56768385-56770064			hs1512
chr5:14444246-14445917			hs1513
chr15:83707808-83709696			hs1514
chr13:30790785-30793754	ba;ht;nt	chr13:30790745-30793964	hs1515
chr21:38989433-38991200	fb;hb;lb;tail	chr21:38983816-38996148	hs1516
chr16:72704669-72706250	hb;mb		hs20
chr1:216599074-216600116		chr1:216599834-216602322	hs175
chr17:65165144-65168148	nt;other		hs1517
chr8:92058469-92061167	ba;fb;fm;lb	chr8:92056082-92066436	hs1599
chr7:25655417-25657996	ba;fb;fm;lb;nose	chr7:25652290-25680158	hs1600
chr8:91597044-91601193	nose	chr8:91597022-91603066	hs1601
chr14:60653484-60655733	ba;drg;fm		hs1602
chr12:23058548-23061810	ba;lb;nose		hs1603
chr7:28591044-28595265	ba;fm;gen;lb;nose	chr7:28591195-28595096	hs1604
chr9:106419053-106422291		chr9:106418905-106421980	hs1606
chr13:72364779-72366427			hs176
chr1:59636952-59639819		chr1:59633573-59646389	hs1609
chr15:40091359-40093937	fb;hb;mb;som		hs1611
chr16:73791294-73794667	ba;fm;lb;som	chr16:73791736-73793755	hs1612
chr16:86909761-86912569	lb	chr16:86909283-86912113	hs1613
chr4:150175321-150178147	ba	chr4:150171700-150178910	hs1614
chr1:9371071-9372775	ba;fb;fm;nose;som	chr1:9367991-9379673	hs1615
chr14:68509687-68512664	ba;fm;lb;nose	chr14:68500841-68516772	hs1616
chr1:210260353-210263913		chr1:210257174-210265511	hs1617
chr17:37090335-37091543			hs177
chr17:59856856-59859441		chr17:59857443-59859614	hs1619
chr22:20420771-20424717	ba;drg;hb;lb		hs1620
chr1:55774431-55776762	ba;fm;lb	chr1:55774297-55775593	hs1622
chr7:5632287-5636913	ba;fm;mb;other	chr7:5630672-5639336	hs1623
chr14:76936452-76939164		chr14:76935007-76942761	hs1624
chr9:115465567-115468054	ba;fb	chr9:115465303-115470083	hs1625
chr7:91124580-91128765	ear;eye;fb;lb;mb		hs1627
chr7:91136067-91139139	fb		hs1628
chr15:67786945-67788375			hs178
chr14:53569235-53574178	fm;nose;som	chr14:53570804-53573514	hs1629
chr20:35318152-35320688			hs1630
chr7:91168556-91171397	som	chr7:91168919-91170466	hs1631
chr11:116651168-116651910	mb		hs1632
chr7:91147899-91151521	fb	chr7:91148565-91148801	hs1633
chr18:28083899-28088892	ba;cn	chr18:28085980-28087750;chr18:28088040-28088906	hs1634
chr18:27920941-27924250	fb	chr18:27921632-27922741	hs1636
chr5:56600346-56603242	fb;mb		hs1638
chr5:3226007-3227370			hs180
chr5:142550490-142552711	tail	chr5:142551144-142552757	hs1640
chr11:126057164-126060423	fb;hb;mb;other		hs1641
chr7:96245535-96248789	fb;hb;nt		hs1642
chr5:125315470-125318494	fb;other	chr5:125317487-125317746	hs1643
chr6:139886840-139890632	eye;fb;hb;mb	chr6:139885349-139887247;chr6:139887499-139890087	hs1644
chr22:28350709-28352407	cn;drg;tri		hs1645
chr14:32470847-32474888		chr14:32468290-32476066	hs1647
chr3:115217487-115219382	mb		hs1648
chr5:102663372-102668199	fb;fm;hb;lb;mb;nose;nt;other		hs1649
chr13:71681704-71682907			hs182
chr18:21758995-21761961	fb;hb;mb;nt		hs1650
chr4:56053423-56057626	cn;hb;nt	chr4:56054953-56055406;chr4:56055611-56057726	hs1651
chr2:85770348-85773882	other	chr2:85759922-85775997	hs1652
chr18:25228374-25230020	bv	chr18:25228301-25236026	hs1653
chr17:59837254-59839588	ht		hs1656
chr14:75236670-75238347	ht;som	chr14:75234725-75240798	hs1657
chr8:92018140-92021115	ba;ht;som	chr8:92018835-92019625	hs1658
chr7:35373115-35376739	ht		hs1659
chr11:8253590-8254788			hs183
chr7:69934088-69935696	ear		hs1660
chr6:17472919-17474873		chr6:17472394-17474093;chr6:17474151-17474566	hs1661
chr5:154196350-154198404			hs1662
chr1:221733440-221735138			hs1663
chr2:28311443-28313196			hs1664
chr8:37825574-37827829	bv;ht	chr8:37824396-37828926	hs1665
chr17:49759872-49761821		chr17:49761580-49765161	hs1666
chr18:22469681-22472939	ht	chr18:22470411-22470722	hs1667
chr4:53076120-53078130	other		hs1668
chr15:96848408-96849771			hs184
chr14:23437378-23439003	ba;ht;other		hs1670
chr17:49738881-49741441		chr17:49740725-49741133	hs1671
chr1:112997438-112999398	ht		hs1672
chr9:125643868-125645374		chr9:125644989-125645723	hs185
chr12:113932324-113934251	mb;nt		hs1673
chr1:41244926-41247265			hs1674
chr17:29667684-29669853	ht		hs1675
chr14:33916095-33917628			hs1676
chr7:25493988-25497259	hb;mb;nt	chr7:25494219-25497551	hs1677
chr10:76279496-76284024			hs1678
chr10:76034146-76038131	ht;nt;other	chr10:76032199-76037181	hs1679
chr8:76839321-76842107	ba;drg;gen;lb;tail;tri	chr8:76837970-76844559	hs1681
chr16:52706206-52710959			hs1682
chr3:71241267-71243433	fb	chr3:71240885-71242625	hs187
chr10:76396763-76398994	ba;som	chr10:76396277-76398166	hs1683
chr21:26954012-26955434	drg;mb;som;tri		hs1684
chr3:113092647-113097557	eye;fb;fm;hb;lb;mb;nt	chr3:113093780-113095438;chr3:113095490-113099630	hs1685
chr15:93981347-93983913	fb;hb;mb;nt	chr15:93981537-93985611	hs1686
chr15:47720599-47724053		chr15:47721290-47721557	hs1687
chr14:68376044-68379058	ba	chr14:68373770-68378713	hs1688
chr11:86895856-86898957		chr11:86895486-86898175;chr11:86898344-86899546	hs1689
chr6:111550485-111555462	ba;fb;fm;ht;nt;other;som	chr6:111548751-111555464	hs1690
chr4:95957022-95958724			hs1691
chr21:16596314-16599097			hs1692
chr16:52496629-52498059		chr16:52496329-52497961	hs62
chr13:71771848-71774098	eye		hs188
chr17:44547435-44548646		chr17:44532660-44552598	hs1693
chr1:208890888-208893714			hs1694
chr12:110928721-110931878	ht		hs2493
chr18:45465809-45466660			hs2663
chr13:94966262-94967596	nt	chr13:94967170-94969170	hs189
chr6:100210036-100211515	cn;mb		hs576
chr5:91741071-91743082	hb		hs191
chr13:111384955-111385694			hs621
chr14:98999867-99000807	fb		hs622
chr15:57133830-57134750	fb		hs623
chr15:94792770-94794217			hs624
chr16:49701191-49702538	fb;hb	chr16:49694045-49705720	hs625
chr2:181686318-181687082			hs626
chr17:39618236-39618735	mb	chr17:39617536-39618447	hs627
chr9:159657-160776	hb		hs628
chr7:27248649-27249869	drg		hs629
chr3:181055851-181058014	fb		hs192
chr3:71228161-71229801	nt		hs630
chr8:37100333-37101201	cn;fb	chr8:37098575-37101861	hs631
chr20:2738564-2739143	fb;hb;mb;nt		hs632
chr16:58494990-58497288			hs2211
chr1:109253074-109256224	cn;drg;hb;tri		hs2216
chr1:50568874-50570617	mb		hs194
chr17:40068583-40072871			hs2218
chr10:78175816-78180338	fb;hb;mb		hs2223
chr20:32524531-32529307	drg;fb;hb;mb;tri	chr20:32526802-32529786	hs2225
chr11:2589701-2593484		chr11:2589532-2592701	hs2227
chr8:105321306-105322631	mb		hs195
chr5:177389377-177392188	tri	chr5:177389403-177392325	hs2229
chr15:31303587-31308003	fb;hb;mb;nt	chr15:31306039-31306603;chr15:31306920-31308240	hs2231
chr3:157127989-157131366		chr3:157128186-157131797	hs2232
chr6:3246625-3249686		chr6:3245271-3252236	hs2234
chr10:10293184-10296221		chr10:10293150-10294854	hs2237
chr1:50633173-50634241			hs197
chr22:31623379-31627836	hb;ht;nt	chr22:31623069-31629244	hs2240
chr17:73540460-73543104		chr17:73542279-73542780	hs2241
chr11:31763877-31765678			hs198
chr21:42590762-42594209	lb;nt	chr21:42592090-42594333	hs2248
chr7:99996610-99998804		chr7:99996189-99999516	hs2249
chr2:144509700-144511712			hs2256
chr1:50699523-50701114	fb;lb;nt		hs200
chr7:148275185-148278289			hs2258
chr14:23442408-23443714	ht		hs2330
chr12:114447407-114448589			hs2329
chr14:29388723-29391342	fb;mb		hs1523
chr1:163970467-163971400			hs201
chr7:13466583-13467651	ba;fb	chr7:13466648-13467647	hs550
chr2:219406772-219407284			hs504

## Sheet: SupplementaryFigure3
Region	Target	SCC	SCC_Bin	Class
chr1_1905723_1910733	CDK11A	0.3	(0.2,0.4]	constant
chr1_1905723_1910733	NADK	0.7	(0.6,0.8]	constant
chr1_2187719_2201641	MORN1	-0.5	(-0.6,-0.4]	constant
chr1_2187719_2201641	RER1	-0.5	(-0.6,-0.4]	constant
chr1_2187719_2201641	SKI	0.5	(0.4,0.6]	constant
chr1_2266065_2280825	PRKCZ	0.5	(0.4,0.6]	constant
chr1_2282397_2285881	PRKCZ	0.7	(0.6,0.8]	non-continuous
chr1_2309866_2325171	MORN1	-0.6	(-0.6,-0.4]	constant
chr1_2309866_2325171	RER1	-0.6	(-0.6,-0.4]	constant
chr1_2342256_2346335	PEX10	0	(-0.2,0]	week-specific
chr1_2903933_2904618	ACTRT2	0.353553	(0.2,0.4]	week-specific
chr1_2966094_2974505	TTC34	0.4	(0.2,0.4]	constant
chr1_2977935_2989312	TTC34	0.5	(0.4,0.6]	constant
chr1_3363976_3367846	FAM213B	0	(-0.2,0]	week-specific
chr1_3363976_3367846	PLCH2	0.1	(0,0.2]	week-specific
chr1_3363976_3367846	PRDM16	0.9	(0.8,1]	week-specific
chr1_3391544_3396143	ARHGEF16	0.3	(0.2,0.4]	constant
chr1_3478589_3485441	TPRG1L	0.7	(0.6,0.8]	continuous
chr1_3513988_3517957	TPRG1L	0.3	(0.2,0.4]	week-specific
chr1_3519864_3554682	TPRG1L	0.5	(0.4,0.6]	constant
chr1_3594735_3601695	ARHGEF16	0.6	(0.4,0.6]	constant
chr1_6274764_6278058	TNFRSF25	-0.9	[-1,-0.8]	continuous
chr1_6866250_6871839	CAMTA1	0.1	(0,0.2]	week-specific
chr1_7677429_7684171	PER3	0.9	(0.8,1]	constant
chr1_8069188_8072778	SLC45A1	-0.8	(-0.8,-0.6]	continuous
chr1_8166099_8172230	ERRFI1	-0.1	(-0.2,0]	constant
chr1_8166099_8172230	SLC45A1	0.1	(0,0.2]	constant
chr1_8215465_8218949	SLC45A1	0	(-0.2,0]	constant
chr1_8406658_8411303	PARK7	-0.1	(-0.2,0]	continuous
chr1_8698046_8709332	RERE	-0.6	(-0.6,-0.4]	constant
chr1_8709470_8714092	RERE	-0.1	(-0.2,0]	non-continuous
chr1_9465589_9469075	SPSB1	0.6	(0.4,0.6]	continuous
chr1_10663077_10678660	CASZ1	0.8	(0.6,0.8]	continuous
chr1_10723175_10728726	CASZ1	0.2	(0,0.2]	week-specific
chr1_11702947_11707420	FBXO6	-0.1	(-0.2,0]	week-specific
chr1_11730729_11733063	CLCN6	-0.9	[-1,-0.8]	week-specific
chr1_11730729_11733063	DRAXIN	-0.3	(-0.4,-0.2]	week-specific
chr1_11730729_11733063	MAD2L2	-0.4	(-0.6,-0.4]	week-specific
chr1_11730729_11733063	MTHFR	-0.7	(-0.8,-0.6]	week-specific
chr1_12343737_12345907	C1orf158	0.894427	(0.8,1]	week-specific
chr1_12343737_12345907	DHRS3	-0.6	(-0.6,-0.4]	week-specific
chr1_12401054_12410938	DHRS3	0.1	(0,0.2]	continuous
chr1_12482958_12488548	DHRS3	-0.4	(-0.6,-0.4]	week-specific
chr1_15323002_15330451	CELA2A	0.4	(0.2,0.4]	non-continuous
chr1_15323002_15330451	CTRC	-0.4	(-0.6,-0.4]	non-continuous
chr1_15947846_15952410	CLCNKB	-0.9	[-1,-0.8]	week-specific
chr1_15947846_15952410	ZBTB17	-0.8	(-0.8,-0.6]	week-specific
chr1_16172184_16179623	FAM131C	-0.1	(-0.2,0]	constant
chr1_16180640_16184979	FAM131C	-0.7	(-0.8,-0.6]	non-continuous
chr1_16705958_16710011	NBPF1	0.9	(0.8,1]	non-continuous
chr1_16723641_16725824	NBPF1	0.6	(0.4,0.6]	week-specific
chr1_18715902_18717922	PAX7	0.8	(0.6,0.8]	non-continuous
chr1_19052646_19055840	IFFO2	0.7	(0.6,0.8]	week-specific
chr1_19384371_19387288	NBL1	-0.8	(-0.8,-0.6]	continuous
chr1_19388836_19393263	NBL1	-0.5	(-0.6,-0.4]	continuous
chr1_19394179_19395943	NBL1	-0.1	(-0.2,0]	week-specific
chr1_19399523_19402966	NBL1	-0.6	(-0.6,-0.4]	week-specific
chr1_19399523_19402966	TMCO4	-0.4	(-0.6,-0.4]	week-specific
chr1_19404593_19408281	NBL1	-0.5	(-0.6,-0.4]	continuous
chr1_19436151_19440808	NBL1	-0.4	(-0.6,-0.4]	non-continuous
chr1_19444842_19447183	CAPZB	-0.5	(-0.6,-0.4]	week-specific
chr1_19447521_19450077	CAPZB	-0.1	(-0.2,0]	continuous
chr1_21116554_21119149	HP1BP3	0.8	(0.6,0.8]	week-specific
chr1_21273821_21282166	ALPL	0.1	(0,0.2]	non-continuous
chr1_21573500_21576042	ALPL	-0.5	(-0.6,-0.4]	non-continuous
chr1_21589572_21590977	ALPL	0.3	(0.2,0.4]	week-specific
chr1_21617293_21621925	RAP1GAP	-0.7	(-0.8,-0.6]	week-specific
chr1_22378920_22380257	WNT4	0.3	(0.2,0.4]	week-specific
chr1_22507351_22510666	C1QA	-0.2	(-0.4,-0.2]	week-specific
chr1_22507351_22510666	C1QB	0	(-0.2,0]	week-specific
chr1_22507351_22510666	C1QC	0.3	(0.2,0.4]	week-specific
chr1_23544002_23546566	PITHD1	0.3	(0.2,0.4]	week-specific
chr1_23634045_23636801	ASAP3	-0.3	(-0.4,-0.2]	non-continuous
chr1_23634045_23636801	ID3	-0.1	(-0.2,0]	non-continuous
chr1_23636974_23639111	ASAP3	-0.3	(-0.4,-0.2]	continuous
chr1_23636974_23639111	ID3	-0.4	(-0.6,-0.4]	continuous
chr1_23930491_23932716	PITHD1	-0.1	(-0.2,0]	continuous
chr1_24768679_24771900	CLIC4	0.2	(0,0.2]	week-specific
chr1_25562969_25570171	SEPN1	0.4	(0.2,0.4]	continuous
chr1_25894854_25897681	EXTL1	-0.5	(-0.6,-0.4]	week-specific
chr1_25894854_25897681	PAFAH2	-0.5	(-0.6,-0.4]	week-specific
chr1_25894854_25897681	SEPN1	-1	[-1,-0.8]	week-specific
chr1_25894854_25897681	SLC30A2	-0.8	(-0.8,-0.6]	week-specific
chr1_26200359_26202379	CEP85	0.3	(0.2,0.4]	non-continuous
chr1_26617043_26624974	ARID1A	0.5	(0.4,0.6]	constant
chr1_26617043_26624974	PIGV	0	(-0.2,0]	constant
chr1_26617043_26624974	ZDHHC18	0.2	(0,0.2]	constant
chr1_27043721_27048841	SLC9A1	-0.8	(-0.8,-0.6]	week-specific
chr1_27043721_27048841	WDTC1	0.1	(0,0.2]	week-specific
chr1_27056394_27063365	AHDC1	0.4	(0.2,0.4]	constant
chr1_27056394_27063365	FAM46B	0.3	(0.2,0.4]	constant
chr1_27056394_27063365	FGR	0.5	(0.4,0.6]	constant
chr1_27056394_27063365	GPR3	0.2	(0,0.2]	constant
chr1_27056394_27063365	SYTL1	0.7	(0.6,0.8]	constant
chr1_27056394_27063365	TMEM222	0.6	(0.4,0.6]	constant
chr1_27056394_27063365	TRNP1	0.4	(0.2,0.4]	constant
chr1_27056394_27063365	WDTC1	0.3	(0.2,0.4]	constant
chr1_27096912_27103919	TMEM222	-0.3	(-0.4,-0.2]	non-continuous
chr1_27136721_27139838	SYTL1	0.6	(0.4,0.6]	non-continuous
chr1_27143610_27147779	SYTL1	-0.8	(-0.8,-0.6]	week-specific
chr1_27397897_27408141	AHDC1	-0.2	(-0.4,-0.2]	constant
chr1_27416242_27424171	AHDC1	0.1	(0,0.2]	continuous
chr1_27416242_27424171	FGR	0.1	(0,0.2]	continuous
chr1_27416242_27424171	WASF2	0.1	(0,0.2]	continuous
chr1_27553702_27579497	GPR3	-0.7	(-0.8,-0.6]	constant
chr1_27553702_27579497	SYTL1	-0.8	(-0.8,-0.6]	constant
chr1_27653771_27656920	WASF2	0.7	(0.6,0.8]	week-specific
chr1_30761019_30762843	SDC3	-0.3	(-0.4,-0.2]	week-specific
chr1_30785845_30789505	SDC3	0.1	(0,0.2]	week-specific
chr1_30800244_30803659	SDC3	0	(-0.2,0]	week-specific
chr1_30884608_30890600	MATN1	0.7	(0.6,0.8]	continuous
chr1_30894746_30896956	MATN1	-0.1	(-0.2,0]	week-specific
chr1_30901019_30904237	MATN1	-0.4	(-0.6,-0.4]	week-specific
chr1_31412143_31417252	SNRNP40	0.2	(0,0.2]	constant
chr1_31412143_31417252	ZCCHC17	-0.1	(-0.2,0]	constant
chr1_31710665_31716717	PEF1	-0.2	(-0.4,-0.2]	continuous
chr1_31710665_31716717	PTP4A2	-0.2	(-0.4,-0.2]	continuous
chr1_32757483_32763384	BSDC1	-0.8	(-0.8,-0.6]	continuous
chr1_32764451_32773146	BSDC1	-0.7	(-0.8,-0.6]	constant
chr1_32764451_32773146	SYNC	-0.6	(-0.6,-0.4]	constant
chr1_33360099_33371704	A3GALT2	0.353553	(0.2,0.4]	constant
chr1_35078569_35081482	SMIM12	0.5	(0.4,0.6]	constant
chr1_37704603_37706718	GNL2	-0.9	[-1,-0.8]	week-specific
chr1_38010824_38014854	SF3A3	0.7	(0.6,0.8]	constant
chr1_38245770_38246924	POU3F1	0.666886	(0.6,0.8]	week-specific
chr1_38816985_38819027	POU3F1	0.359092	(0.2,0.4]	week-specific
chr1_38816985_38819027	SF3A3	0.3	(0.2,0.4]	week-specific
chr1_39737762_39740528	HEYL	0.1	(0,0.2]	constant
chr1_40372910_40375936	PPT1	0.3	(0.2,0.4]	continuous
chr1_40372910_40375936	SMAP2	0.1	(0,0.2]	continuous
chr1_40384856_40386486	COL9A2	-0.7	(-0.8,-0.6]	week-specific
chr1_41473318_41477635	FOXO6	-0.2	(-0.4,-0.2]	continuous
chr1_44630131_44635492	DMAP1	0.6	(0.4,0.6]	constant
chr1_44635987_44638823	DMAP1	0.8	(0.6,0.8]	week-specific
chr1_44635987_44638823	KLF17	-0.3	(-0.4,-0.2]	week-specific
chr1_44830724_44832627	EIF2B3	0.7	(0.6,0.8]	week-specific
chr1_46136577_46139209	PIK3R3	0.5	(0.4,0.6]	continuous
chr1_46136577_46139209	TSPAN1	-0.359092	(-0.4,-0.2]	continuous
chr1_46182578_46185724	AKR1A1	-0.6	(-0.6,-0.4]	week-specific
chr1_46603238_46605560	DMBX1	0.7	(0.6,0.8]	non-continuous
chr1_47724446_47726659	FOXD2	0.6	(0.4,0.6]	week-specific
chr1_47724446_47726659	FOXE3	0.872082	(0.8,1]	week-specific
chr1_52584317_52592708	ORC1	0.5	(0.4,0.6]	continuous
chr1_52584317_52592708	PRPF38A	0.3	(0.2,0.4]	continuous
chr1_54310754_54315450	SSBP3	-0.7	(-0.8,-0.6]	week-specific
chr1_54323012_54340164	SSBP3	-0.1	(-0.2,0]	continuous
chr1_54482903_54491718	SSBP3	-0.1	(-0.2,0]	constant
chr1_54933940_54935784	BSND	0.707107	(0.6,0.8]	continuous
chr1_59667607_59671731	JUN	-0.1	(-0.2,0]	non-continuous
chr1_60884991_60888150	NFIA	-0.5	(-0.6,-0.4]	continuous
chr1_61048841_61058222	NFIA	0.1	(0,0.2]	constant
chr1_61074930_61087191	NFIA	-0.5	(-0.6,-0.4]	constant
chr1_61167700_61175394	NFIA	0.6	(0.4,0.6]	continuous
chr1_61441441_61456203	NFIA	-0.1	(-0.2,0]	continuous
chr1_62236411_62239150	USP1	-0.3	(-0.4,-0.2]	week-specific
chr1_62262786_62264662	KANK4	0.1	(0,0.2]	non-continuous
chr1_62262786_62264662	USP1	0.2	(0,0.2]	non-continuous
chr1_62307951_62308774	L1TD1	-0.2	(-0.4,-0.2]	week-specific
chr1_62724056_62725620	DOCK7	0.8	(0.6,0.8]	week-specific
chr1_63616510_63617722	UBE2U	0.210819	(0.2,0.4]	week-specific
chr1_64244456_64244990	ITGB3BP	-0.6	(-0.6,-0.4]	week-specific
chr1_64244456_64244990	PGM1	-0.7	(-0.8,-0.6]	week-specific
chr1_64245270_64249382	ITGB3BP	0.5	(0.4,0.6]	continuous
chr1_64245270_64249382	PGM1	0.6	(0.4,0.6]	continuous
chr1_64536240_64543128	JAK1	0.3	(0.2,0.4]	continuous
chr1_65277568_65279848	LEPR	-0.2	(-0.4,-0.2]	continuous
chr1_65277568_65279848	LEPROT	0.2	(0,0.2]	continuous
chr1_66928745_66932564	TCTEX1D1	0.1	(0,0.2]	constant
chr1_67459164_67465680	SERBP1	-0.2	(-0.4,-0.2]	continuous
chr1_67956343_67958766	RPE65	0.1	(0,0.2]	continuous
chr1_68139409_68147380	WLS	0.7	(0.6,0.8]	non-continuous
chr1_68215514_68219324	WLS	-0.2	(-0.4,-0.2]	week-specific
chr1_68291378_68296760	WLS	0.9	(0.8,1]	constant
chr1_74771402_74780024	LHX8	-0.4	(-0.6,-0.4]	week-specific
chr1_85569011_85572788	BCL10	0.9	(0.8,1]	week-specific
chr1_85628077_85630630	SYDE2	-0.4	(-0.6,-0.4]	continuous
chr1_87118782_87123249	CLCA2	-0.5	(-0.6,-0.4]	week-specific
chr1_87594572_87595679	LMO4	-0.7	(-0.8,-0.6]	week-specific
chr1_91171450_91174259	BARHL2	0.0512989	(0,0.2]	week-specific
chr1_91600595_91603569	BRDT	-0.6	(-0.6,-0.4]	continuous
chr1_91604458_91605488	BRDT	0.1	(0,0.2]	week-specific
chr1_94549447_94554996	F3	-0.3	(-0.4,-0.2]	non-continuous
chr1_94801416_94805129	F3	0.3	(0.2,0.4]	week-specific
chr1_94861421_94872286	F3	0.1	(0,0.2]	constant
chr1_94970621_94975899	CNN3	-0.6	(-0.6,-0.4]	continuous
chr1_94970621_94975899	F3	0.1	(0,0.2]	continuous
chr1_95039842_95044551	CNN3	-0.3	(-0.4,-0.2]	week-specific
chr1_95039842_95044551	F3	0.3	(0.2,0.4]	week-specific
chr1_103456849_103462020	COL11A1	0.9	(0.8,1]	week-specific
chr1_108050120_108052879	VAV3	-0.2	(-0.4,-0.2]	continuous
chr1_109259508_109264705	SORT1	-0.2	(-0.4,-0.2]	non-continuous
chr1_109528462_109533192	CYB561D1	-0.5	(-0.6,-0.4]	continuous
chr1_111507077_111509961	DDX20	-0.3	(-0.4,-0.2]	constant
chr1_111507077_111509961	FAM212B	-0.666886	(-0.8,-0.6]	constant
chr1_116492798_116496124	MAB21L3	0.2	(0,0.2]	week-specific
chr1_117034604_117037930	CD2	0.223607	(0.2,0.4]	week-specific
chr1_146034249_146040856	PIAS3	-0.3	(-0.4,-0.2]	constant
chr1_148843579_148846274	NOTCH2NL	0.3	(0.2,0.4]	continuous
chr1_148843579_148846274	PDE4DIP	0.3	(0.2,0.4]	continuous
chr1_149156535_149160020	NOTCH2NL	-0.8	(-0.8,-0.6]	non-continuous
chr1_149898898_149901762	SF3B4	0.9	(0.8,1]	constant
chr1_149961752_149962815	MTMR11	0.2	(0,0.2]	week-specific
chr1_149961752_149962815	OTUD7B	-0.5	(-0.6,-0.4]	week-specific
chr1_149961752_149962815	SF3B4	-0.2	(-0.4,-0.2]	week-specific
chr1_149961752_149962815	VPS45	0.2	(0,0.2]	week-specific
chr1_152188693_152189719	FLG	0.3	(0.2,0.4]	constant
chr1_152188693_152189719	S100A11	0.1	(0,0.2]	constant
chr1_153122374_153124127	SPRR1A	0.353553	(0.2,0.4]	week-specific
chr1_153781925_153785187	DENND4B	-0.8	(-0.8,-0.6]	constant
chr1_154333709_154335873	TPM3	-0.6	(-0.6,-0.4]	continuous
chr1_154838093_154842220	ADAR	-0.1	(-0.2,0]	non-continuous
chr1_155015516_155018981	ADAM15	-0.4	(-0.6,-0.4]	constant
chr1_155015516_155018981	EFNA1	0	(-0.2,0]	constant
chr1_155015516_155018981	EFNA3	0	(-0.2,0]	constant
chr1_155015516_155018981	EFNA4	-0.4	(-0.6,-0.4]	constant
chr1_155015516_155018981	KRTCAP2	-0.4	(-0.6,-0.4]	constant
chr1_155015516_155018981	LENEP	-0.4	(-0.6,-0.4]	constant
chr1_155015516_155018981	PYGO2	-0.3	(-0.4,-0.2]	constant
chr1_155015516_155018981	TRIM46	0.1	(0,0.2]	constant
chr1_155270694_155274787	FDPS	0.6	(0.4,0.6]	constant
chr1_155270694_155274787	RUSC1	0.1	(0,0.2]	constant
chr1_155971679_155972468	RAB25	0.3	(0.2,0.4]	week-specific
chr1_156095000_156132337	ARHGEF2	-0.8	(-0.8,-0.6]	constant
chr1_156095000_156132337	BGLAP	-0.6	(-0.6,-0.4]	constant
chr1_156095000_156132337	CCT3	-0.6	(-0.6,-0.4]	constant
chr1_156095000_156132337	LMNA	0.4	(0.2,0.4]	constant
chr1_156095000_156132337	MEX3A	-0.6	(-0.6,-0.4]	constant
chr1_156095000_156132337	PMF1	-0.8	(-0.8,-0.6]	constant
chr1_156095000_156132337	PMF1-BGLAP	-0.7	(-0.8,-0.6]	constant
chr1_156095000_156132337	RAB25	-0.2	(-0.4,-0.2]	constant
chr1_156095000_156132337	RHBG	0.2	(0,0.2]	constant
chr1_156095000_156132337	SMG5	-0.6	(-0.6,-0.4]	constant
chr1_156095000_156132337	TMEM79	-0.7	(-0.8,-0.6]	constant
chr1_156159936_156163200	PMF1	0.3	(0.2,0.4]	continuous
chr1_156159936_156163200	PMF1-BGLAP	0.7	(0.6,0.8]	continuous
chr1_156159936_156163200	SLC25A44	0.7	(0.6,0.8]	continuous
chr1_156159936_156163200	SMG5	0.6	(0.4,0.6]	continuous
chr1_156159936_156163200	TMEM79	0.7	(0.6,0.8]	continuous
chr1_157089715_157091618	NES	0.1	(0,0.2]	continuous
chr1_158112491_158114538	KIRREL	0.9	(0.8,1]	continuous
chr1_161388325_161391740	APOA2	0	(-0.2,0]	constant
chr1_161388325_161391740	FCER1G	0.3	(0.2,0.4]	constant
chr1_161388325_161391740	SDHC	0.7	(0.6,0.8]	constant
chr1_161388325_161391740	TOMM40L	0.5	(0.4,0.6]	constant
chr1_161529620_161533536	DUSP12	0	(-0.2,0]	constant
chr1_161529620_161533536	FCGR2A	-0.4	(-0.6,-0.4]	constant
chr1_161529620_161533536	FCGR3A	0	(-0.2,0]	constant
chr1_161529620_161533536	FCGR3B	-0.666886	(-0.8,-0.6]	constant
chr1_161529620_161533536	FCRLB	-0.4	(-0.6,-0.4]	constant
chr1_161611401_161613567	DUSP12	-0.3	(-0.4,-0.2]	continuous
chr1_162062096_162064725	C1orf111	-0.5	(-0.6,-0.4]	week-specific
chr1_162062096_162064725	C1orf226	-0.5	(-0.6,-0.4]	week-specific
chr1_162062096_162064725	SH2D1B	0.102598	(0,0.2]	week-specific
chr1_162062096_162064725	UHMK1	-0.2	(-0.4,-0.2]	week-specific
chr1_167454261_167457001	CREG1	-0.5	(-0.6,-0.4]	non-continuous
chr1_167601106_167602335	RCSD1	-0.3	(-0.4,-0.2]	week-specific
chr1_168609270_168610000	ATP1B1	0.1	(0,0.2]	week-specific
chr1_168612683_168616256	ATP1B1	0.4	(0.2,0.4]	continuous
chr1_170072740_170075972	PRRX1	0.1	(0,0.2]	constant
chr1_170561895_170564963	PRRX1	0.3	(0.2,0.4]	continuous
chr1_170892286_170895048	PRRX1	-0.2	(-0.4,-0.2]	week-specific
chr1_171217827_171223675	FMO3	0.7	(0.6,0.8]	non-continuous
chr1_173419669_173420698	CENPL	0.2	(0,0.2]	week-specific
chr1_173419669_173420698	KLHL20	0.7	(0.6,0.8]	week-specific
chr1_173428169_173432477	CENPL	-0.4	(-0.6,-0.4]	continuous
chr1_173428169_173432477	DARS2	-0.3	(-0.4,-0.2]	continuous
chr1_173428169_173432477	KLHL20	0.1	(0,0.2]	continuous
chr1_179001269_179004220	C1orf220	-0.1	(-0.2,0]	week-specific
chr1_179001269_179004220	RALGPS2	0.3	(0.2,0.4]	week-specific
chr1_182142085_182146123	GLUL	-0.7	(-0.8,-0.6]	constant
chr1_182142085_182146123	TEDDM1	-0.4	(-0.6,-0.4]	constant
chr1_182697631_182701184	RGS16	0.4	(0.2,0.4]	constant
chr1_183278366_183280541	NMNAT2	0.3	(0.2,0.4]	week-specific
chr1_201013270_201018027	CACNA1S	0.3	(0.2,0.4]	week-specific
chr1_201301733_201303232	TNNT2	-0.3	(-0.4,-0.2]	week-specific
chr1_201538038_201540726	SHISA4	0.1	(0,0.2]	non-continuous
chr1_201646642_201658705	IPO9	0.1	(0,0.2]	constant
chr1_203267268_203268505	PRELP	-0.3	(-0.4,-0.2]	constant
chr1_203268552_203269612	PRELP	-0.3	(-0.4,-0.2]	week-specific
chr1_203337810_203347052	CHIT1	0.205196	(0.2,0.4]	continuous
chr1_203337810_203347052	PRELP	0.3	(0.2,0.4]	continuous
chr1_203463120_203468771	FMOD	0.5	(0.4,0.6]	non-continuous
chr1_203471553_203472931	FMOD	0.8	(0.6,0.8]	week-specific
chr1_203485333_203490839	CHIT1	0.820783	(0.8,1]	constant
chr1_203485333_203490839	FMOD	0.9	(0.8,1]	constant
chr1_203485333_203490839	LAX1	0.6	(0.4,0.6]	constant
chr1_203504523_203510770	ATP2B4	-0.7	(-0.8,-0.6]	continuous
chr1_203685030_203686837	ATP2B4	-0.6	(-0.6,-0.4]	continuous
chr1_204357299_204364891	GOLT1A	0.2	(0,0.2]	constant
chr1_204357299_204364891	KISS1	0.6	(0.4,0.6]	constant
chr1_204357299_204364891	REN	0.707107	(0.6,0.8]	constant
chr1_204503171_204508765	PLEKHA6	-0.6	(-0.6,-0.4]	constant
chr1_205272831_205275823	NUAK2	-0.3	(-0.4,-0.2]	week-specific
chr1_205290078_205305160	NUAK2	-0.7	(-0.8,-0.6]	constant
chr1_207958418_207960624	CD34	0.5	(0.4,0.6]	non-continuous
chr1_208131103_208132965	PLXNA2	-0.9	[-1,-0.8]	week-specific
chr1_208177486_208186555	PLXNA2	0.4	(0.2,0.4]	week-specific
chr1_210257173_210265511	SERTAD4	0.6	(0.4,0.6]	continuous
chr1_210309880_210312101	SYT14	0.1	(0,0.2]	continuous
chr1_212462479_212464552	DTL	-0.4	(-0.6,-0.4]	week-specific
chr1_212462479_212464552	INTS7	0	(-0.2,0]	week-specific
chr1_214332691_214334382	CENPF	0.5	(0.4,0.6]	week-specific
chr1_222756898_222758873	FAM177B	-0.3	(-0.4,-0.2]	week-specific
chr1_223004811_223012153	DISP1	0.2	(0,0.2]	non-continuous
chr1_223080436_223082162	CAPN8	0.1	(0,0.2]	continuous
chr1_223080436_223082162	DISP1	-0.6	(-0.6,-0.4]	continuous
chr1_223133490_223134908	CAPN8	0.1	(0,0.2]	week-specific
chr1_223133490_223134908	FAM177B	0.3	(0.2,0.4]	week-specific
chr1_223729255_223735456	FBXO28	-0.6	(-0.6,-0.4]	non-continuous
chr1_224501640_224504920	DNAH14	0.1	(0,0.2]	continuous
chr1_225445378_225449019	EPHX1	0.4	(0.2,0.4]	week-specific
chr1_225445378_225449019	LBR	-0.3	(-0.4,-0.2]	week-specific
chr1_225445378_225449019	LEFTY1	-0.5	(-0.6,-0.4]	week-specific
chr1_225445378_225449019	LEFTY2	-0.5	(-0.6,-0.4]	week-specific
chr1_225445378_225449019	PYCR2	-0.8	(-0.8,-0.6]	week-specific
chr1_225445378_225449019	SRP9	-0.1	(-0.2,0]	week-specific
chr1_225695091_225698029	LEFTY2	-0.9	[-1,-0.8]	week-specific
chr1_225695091_225698029	PYCR2	-0.4	(-0.6,-0.4]	week-specific
chr1_225765721_225775355	ENAH	0	(-0.2,0]	continuous
chr1_225765721_225775355	EPHX1	-0.5	(-0.6,-0.4]	continuous
chr1_225816469_225818354	LBR	-0.3	(-0.4,-0.2]	week-specific
chr1_227767906_227771401	WNT9A	0.1	(0,0.2]	continuous
chr1_229031153_229033265	RHOU	0.6	(0.4,0.6]	week-specific
chr1_230891153_230893033	C1orf131	-0.1	(-0.2,0]	week-specific
chr1_230891153_230893033	GNPAT	-0.5	(-0.6,-0.4]	week-specific
chr1_231599882_231602148	EXOC8	-0.2	(-0.4,-0.2]	week-specific
chr1_231599882_231602148	SPRTN	-0.2	(-0.4,-0.2]	week-specific
chr1_234734386_234736256	IRF2BP2	0.7	(0.6,0.8]	week-specific
chr1_234737189_234739269	IRF2BP2	0.7	(0.6,0.8]	continuous
chr1_235088386_235096169	IRF2BP2	0.2	(0,0.2]	non-continuous
chr1_244459138_244462964	C1orf100	0.205196	(0.2,0.4]	constant
chr1_245199698_245202989	KIF26B	0.1	(0,0.2]	continuous
chr1_245403348_245404936	KIF26B	0.6	(0.4,0.6]	week-specific
chr1_245741592_245744026	KIF26B	0.6	(0.4,0.6]	continuous
chr1_245749892_245753532	KIF26B	0.9	(0.8,1]	continuous
chr1_246007569_246009768	KIF26B	0.3	(0.2,0.4]	week-specific
chr10_508117_513365	DIP2C	0.1	(0,0.2]	week-specific
chr10_508117_513365	PRR26	0.4	(0.2,0.4]	week-specific
chr10_569377_573627	DIP2C	-0.6	(-0.6,-0.4]	continuous
chr10_4849502_4850948	AKR1C2	0	(-0.2,0]	week-specific
chr10_4849502_4850948	CALML3	-0.410391	(-0.6,-0.4]	week-specific
chr10_5444430_5452583	CALML3	0.359092	(0.2,0.4]	continuous
chr10_7085002_7087317	ITIH2	-0.3	(-0.4,-0.2]	week-specific
chr10_7540249_7542678	ITIH2	0.8	(0.6,0.8]	week-specific
chr10_7540249_7542678	ITIH5	0.2	(0,0.2]	week-specific
chr10_12264128_12266016	MCM10	0	(-0.2,0]	week-specific
chr10_12707052_12710092	CAMK1D	0.3	(0.2,0.4]	week-specific
chr10_13430114_13431905	UCMA	-0.4	(-0.6,-0.4]	continuous
chr10_14000983_14018753	SUV39H2	-0.1	(-0.2,0]	non-continuous
chr10_14184162_14186845	FRMD4A	-0.7	(-0.8,-0.6]	continuous
chr10_14621174_14622573	SUV39H2	0.6	(0.4,0.6]	week-specific
chr10_16843995_16846569	VIM	-0.4	(-0.6,-0.4]	continuous
chr10_16884695_16888170	VIM	-0.3	(-0.4,-0.2]	non-continuous
chr10_16903863_16908555	VIM	0.8	(0.6,0.8]	continuous
chr10_16942092_16955185	VIM	0.3	(0.2,0.4]	constant
chr10_16963240_16970488	FAM188A	-0.3	(-0.4,-0.2]	constant
chr10_16963240_16970488	VIM	-0.6	(-0.6,-0.4]	constant
chr10_16998914_17004493	VIM	-0.3	(-0.4,-0.2]	continuous
chr10_17004934_17010259	VIM	-0.6	(-0.6,-0.4]	continuous
chr10_17020670_17025065	TRDMT1	0.2	(0,0.2]	continuous
chr10_17020670_17025065	VIM	0.9	(0.8,1]	continuous
chr10_19921570_19922719	PLXDC2	-0.3	(-0.4,-0.2]	week-specific
chr10_22227470_22232369	DNAJC1	-1	[-1,-0.8]	constant
chr10_22227470_22232369	EBLN1	-0.205196	(-0.4,-0.2]	constant
chr10_22553826_22556592	ARMC3	0.3	(0.2,0.4]	non-continuous
chr10_28720924_28723128	C10orf126	-0.6	(-0.6,-0.4]	non-continuous
chr10_29645647_29650470	SVIL	-0.7	(-0.8,-0.6]	continuous
chr10_30781098_30787929	ZNF438	-0.4	(-0.6,-0.4]	non-continuous
chr10_34780108_34783323	CREM	-0.2	(-0.4,-0.2]	non-continuous
chr10_35386909_35387689	CUL2	0.5	(0.4,0.6]	week-specific
chr10_36116091_36119485	FZD8	-0.6	(-0.6,-0.4]	week-specific
chr10_36116091_36119485	GJD4	-0.1	(-0.2,0]	week-specific
chr10_36171044_36173691	FZD8	0.3	(0.2,0.4]	non-continuous
chr10_43867022_43870426	CXCL12	-0.1	(-0.2,0]	continuous
chr10_44010195_44011561	ZNF485	0.1	(0,0.2]	non-continuous
chr10_46540834_46542099	NPY4R	0.707107	(0.6,0.8]	continuous
chr10_46540834_46542099	SYT15	0.1	(0,0.2]	continuous
chr10_52215929_52216745	PRKG1	-0.1	(-0.2,0]	week-specific
chr10_58753103_58758644	CISD1	-0.1	(-0.2,0]	continuous
chr10_58753103_58758644	IPMK	-0.1	(-0.2,0]	continuous
chr10_61991392_61996605	ZNF365	0.5	(0.4,0.6]	week-specific
chr10_63626425_63632716	REEP3	-0.6	(-0.6,-0.4]	constant
chr10_63710588_63715078	JMJD1C	-0.1	(-0.2,0]	continuous
chr10_63710588_63715078	REEP3	-0.3	(-0.4,-0.2]	continuous
chr10_68869131_68873410	CCAR1	-0.9	[-1,-0.8]	non-continuous
chr10_68876168_68878440	CCAR1	-0.3	(-0.4,-0.2]	week-specific
chr10_68876168_68878440	DNA2	0.3	(0.2,0.4]	week-specific
chr10_68876168_68878440	STOX1	0.3	(0.2,0.4]	week-specific
chr10_69490954_69496157	TSPAN15	-0.7	(-0.8,-0.6]	non-continuous
chr10_69643899_69649216	NEUROG3	0	(-0.2,0]	continuous
chr10_70325075_70325982	NPFFR1	-0.0512989	(-0.2,0]	week-specific
chr10_70549205_70555327	NODAL	0.7	(0.6,0.8]	continuous
chr10_70583208_70586942	TBATA	0.0512989	(0,0.2]	week-specific
chr10_70589010_70590390	SGPL1	-0.8	(-0.8,-0.6]	week-specific
chr10_70589010_70590390	TBATA	-0.0512989	(-0.2,0]	week-specific
chr10_71232459_71242923	UNC5B	-0.2	(-0.4,-0.2]	non-continuous
chr10_71270538_71272648	PCBD1	0.1	(0,0.2]	week-specific
chr10_71270538_71272648	UNC5B	-0.6	(-0.6,-0.4]	week-specific
chr10_71375876_71378094	CDH23	-0.1	(-0.2,0]	constant
chr10_71527061_71530582	C10orf105	-0.6	(-0.6,-0.4]	week-specific
chr10_71527061_71530582	CDH23	-0.3	(-0.4,-0.2]	week-specific
chr10_71575330_71576469	CDH23	-0.6	(-0.6,-0.4]	week-specific
chr10_71575330_71576469	PSAP	-0.6	(-0.6,-0.4]	week-specific
chr10_71996812_72002715	CHST3	-0.9	[-1,-0.8]	continuous
chr10_72313887_72339050	ANAPC16	0.1	(0,0.2]	constant
chr10_72313887_72339050	ASCC1	-0.7	(-0.8,-0.6]	constant
chr10_73601013_73602672	PPP3CB	-0.2	(-0.4,-0.2]	continuous
chr10_73885893_73890513	VCL	-0.8	(-0.8,-0.6]	non-continuous
chr10_73963563_73969975	VCL	0.3	(0.2,0.4]	constant
chr10_74416779_74420610	COMTD1	-0.2	(-0.4,-0.2]	week-specific
chr10_77102490_77112657	KCNMA1	-0.7	(-0.8,-0.6]	continuous
chr10_77844023_77848603	DLG5	0.6	(0.4,0.6]	continuous
chr10_77844023_77848603	POLR3A	0.7	(0.6,0.8]	continuous
chr10_77844023_77848603	RPS24	0.6	(0.4,0.6]	continuous
chr10_78464376_78466711	PPIF	-0.9	[-1,-0.8]	week-specific
chr10_78469499_78474194	PPIF	0.2	(0,0.2]	non-continuous
chr10_78654755_78659419	PPIF	-0.7	(-0.8,-0.6]	week-specific
chr10_78654755_78659419	ZMIZ1	-0.3	(-0.4,-0.2]	week-specific
chr10_79193405_79197576	ZMIZ1	0.6	(0.4,0.6]	continuous
chr10_79218001_79234456	PPIF	0.2	(0,0.2]	constant
chr10_79218001_79234456	ZMIZ1	-0.2	(-0.4,-0.2]	constant
chr10_79234762_79250901	PPIF	0.1	(0,0.2]	constant
chr10_79259829_79262644	PPIF	-0.3	(-0.4,-0.2]	non-continuous
chr10_79262914_79267765	PPIF	0	(-0.2,0]	week-specific
chr10_79396197_79412843	ZCCHC24	0.1	(0,0.2]	constant
chr10_79483620_79484710	PPIF	0.7	(0.6,0.8]	week-specific
chr10_80135916_80139311	ANXA11	-0.3	(-0.4,-0.2]	continuous
chr10_80503404_80508361	FAM213A	-0.2	(-0.4,-0.2]	continuous
chr10_80503404_80508361	TSPAN14	-0.2	(-0.4,-0.2]	continuous
chr10_84423944_84426607	RGR	0.8	(0.6,0.8]	week-specific
chr10_86707481_86714098	FAM35A	-0.7	(-0.8,-0.6]	constant
chr10_86707481_86714098	GLUD1	-0.5	(-0.6,-0.4]	constant
chr10_88385467_88389107	KLLN	0.3	(0.2,0.4]	non-continuous
chr10_88385467_88389107	PTEN	0.4	(0.2,0.4]	non-continuous
chr10_88949493_88954139	CH25H	-0.3	(-0.4,-0.2]	continuous
chr10_91021251_91025030	ANKRD1	0.6	(0.4,0.6]	week-specific
chr10_92847779_92849814	EXOC6	0.8	(0.6,0.8]	constant
chr10_93088321_93088944	CYP26C1	-0.1	(-0.2,0]	week-specific
chr10_93286208_93292395	CEP55	0.2	(0,0.2]	continuous
chr10_93286208_93292395	CYP26A1	0.3	(0.2,0.4]	continuous
chr10_93286208_93292395	CYP26C1	0.3	(0.2,0.4]	continuous
chr10_93299047_93302114	CYP26C1	0.8	(0.6,0.8]	continuous
chr10_93330290_93332203	CYP26A1	0.9	(0.8,1]	week-specific
chr10_93330290_93332203	CYP26C1	0.6	(0.4,0.6]	week-specific
chr10_93375721_93378109	CYP26C1	-0.7	(-0.8,-0.6]	continuous
chr10_95432937_95433809	ALDH18A1	0.6	(0.4,0.6]	week-specific
chr10_95444143_95454910	SORBS1	0.7	(0.6,0.8]	continuous
chr10_95534938_95537893	SORBS1	-0.2	(-0.4,-0.2]	non-continuous
chr10_97094991_97097738	SLIT1	-0.6	(-0.6,-0.4]	non-continuous
chr10_97138024_97142031	SLIT1	0.5	(0.4,0.6]	constant
chr10_97415763_97420674	RRP12	0.4	(0.2,0.4]	non-continuous
chr10_98308334_98310683	LOXL4	-0.1	(-0.2,0]	non-continuous
chr10_99910297_99915507	DNMBP	0.5	(0.4,0.6]	non-continuous
chr10_99910297_99915507	ERLIN1	0.2	(0,0.2]	non-continuous
chr10_100338175_100343290	HIF1AN	-0.205196	(-0.4,-0.2]	week-specific
chr10_100338175_100343290	NDUFB8	0	(-0.2,0]	week-specific
chr10_100338175_100343290	SEC31B	0.1	(0,0.2]	week-specific
chr10_100503503_100505493	PKD2L1	0.1	(0,0.2]	week-specific
chr10_100884912_100889976	HIF1AN	-0.872082	[-1,-0.8]	continuous
chr10_100884912_100889976	NDUFB8	-0.9	[-1,-0.8]	continuous
chr10_100884912_100889976	SEC31B	-0.7	(-0.8,-0.6]	continuous
chr10_100884912_100889976	SEMA4G	-0.8	(-0.8,-0.6]	continuous
chr10_101290519_101294023	DPCD	0.5	(0.4,0.6]	non-continuous
chr10_101290519_101294023	FGF8	0.3	(0.2,0.4]	non-continuous
chr10_101290519_101294023	KAZALD1	0.3	(0.2,0.4]	non-continuous
chr10_101290519_101294023	LBX1	0.8	(0.6,0.8]	non-continuous
chr10_101828557_101832896	LDB1	-0.3	(-0.4,-0.2]	continuous
chr10_102578222_102583902	NFKB2	-0.9	[-1,-0.8]	continuous
chr10_102624999_102634953	SUFU	0.4	(0.2,0.4]	non-continuous
chr10_102764449_102765857	ARL3	-0.7	(-0.8,-0.6]	week-specific
chr10_102764449_102765857	SFXN2	-0.9	[-1,-0.8]	week-specific
chr10_102764449_102765857	WBP1L	-0.7	(-0.8,-0.6]	week-specific
chr10_102765975_102767679	ARL3	-0.3	(-0.4,-0.2]	week-specific
chr10_102765975_102767679	SFXN2	-0.6	(-0.6,-0.4]	week-specific
chr10_102765975_102767679	WBP1L	-0.3	(-0.4,-0.2]	week-specific
chr10_103110233_103112614	INA	-0.4	(-0.6,-0.4]	week-specific
chr10_103151324_103156198	INA	-0.3	(-0.4,-0.2]	constant
chr10_103229397_103233507	AS3MT	0.2	(0,0.2]	continuous
chr10_103229397_103233507	NT5C2	0.5	(0.4,0.6]	continuous
chr10_103673421_103681741	SH3PXD2A	0.1	(0,0.2]	non-continuous
chr10_103692108_103693043	SH3PXD2A	0.5	(0.4,0.6]	week-specific
chr10_103738524_103741682	SH3PXD2A	0.7	(0.6,0.8]	week-specific
chr10_103757188_103760318	SH3PXD2A	0.3	(0.2,0.4]	week-specific
chr10_103770502_103773978	SH3PXD2A	0.3	(0.2,0.4]	non-continuous
chr10_104253581_104256909	SFR1	-0.2	(-0.4,-0.2]	constant
chr10_112809771_112814363	TCF7L2	-0.1	(-0.2,0]	continuous
chr10_114303231_114305074	VWA2	0.3	(0.2,0.4]	non-continuous
chr10_116608374_116610091	PNLIPRP1	0.707107	(0.6,0.8]	week-specific
chr10_117004199_117006068	ENO4	0	(-0.2,0]	non-continuous
chr10_117567731_117569071	RAB11FIP2	0.6	(0.4,0.6]	continuous
chr10_119406599_119417564	GRK5	0.2	(0,0.2]	constant
chr10_119406599_119417564	PRDX3	-0.2	(-0.4,-0.2]	constant
chr10_119440799_119442572	GRK5	-0.5	(-0.6,-0.4]	week-specific
chr10_119488993_119490541	PRDX3	0.4	(0.2,0.4]	week-specific
chr10_121434788_121439048	ATE1	-0.3	(-0.4,-0.2]	continuous
chr10_121577265_121581633	FGFR2	0.1	(0,0.2]	week-specific
chr10_121681761_121682917	ATE1	0.6	(0.4,0.6]	week-specific
chr10_122233558_122234776	DMBT1	0.974679	(0.8,1]	week-specific
chr10_122483344_122488889	HTRA1	0	(-0.2,0]	week-specific
chr10_122490014_122496182	HTRA1	-0.7	(-0.8,-0.6]	continuous
chr10_122497709_122501769	FAM24A	-0.707107	(-0.8,-0.6]	week-specific
chr10_122502264_122506557	FAM24A	0	(-0.2,0]	continuous
chr10_124534150_124538016	FAM175B	0	(-0.2,0]	non-continuous
chr10_124534150_124538016	FAM53B	0.2	(0,0.2]	non-continuous
chr10_125052603_125067172	CTBP2	-0.3	(-0.4,-0.2]	constant
chr10_125112843_125119975	CTBP2	0.4	(0.2,0.4]	continuous
chr10_126039782_126044084	ADAM12	0.4	(0.2,0.4]	week-specific
chr10_131769988_131774129	TCERG1L	0.8	(0.6,0.8]	continuous
chr10_132228430_132232572	C10orf91	-0.782624	(-0.8,-0.6]	week-specific
chr10_132228430_132232572	LRRC27	0.3	(0.2,0.4]	week-specific
chr10_132228430_132232572	STK32C	0.5	(0.4,0.6]	week-specific
chr10_132264119_132267572	PWWP2B	0.8	(0.6,0.8]	continuous
chr10_132269248_132270910	PWWP2B	0.2	(0,0.2]	week-specific
chr10_132431990_132432849	NKX6-2	-0.1	(-0.2,0]	week-specific
chr10_132610094_132615155	LRRC27	-0.1	(-0.2,0]	continuous
chr10_132610094_132615155	STK32C	-0.4	(-0.6,-0.4]	continuous
chr10_132957837_132961346	NKX6-2	0.7	(0.6,0.8]	week-specific
chr10_132957837_132961346	VENTX	0.3	(0.2,0.4]	week-specific
chr10_133038070_133040443	KNDC1	0.4	(0.2,0.4]	week-specific
chr10_133260749_133262037	CALY	0.1	(0,0.2]	non-continuous
chr10_133260749_133262037	FUOM	0.7	(0.6,0.8]	non-continuous
chr10_133260749_133262037	KNDC1	0.1	(0,0.2]	non-continuous
chr10_133260749_133262037	PRAP1	0	(-0.2,0]	non-continuous
chr10_133260749_133262037	UTF1	-0.353553	(-0.4,-0.2]	non-continuous
chr10_133260749_133262037	VENTX	0.3	(0.2,0.4]	non-continuous
chr11_350103_357735	IFITM3	-0.6	(-0.6,-0.4]	constant
chr11_909631_912968	AP2A2	0.4	(0.2,0.4]	non-continuous
chr11_909631_912968	MUC2	0.2	(0,0.2]	non-continuous
chr11_909631_912968	MUC5AC	0.6	(0.4,0.6]	non-continuous
chr11_909631_912968	MUC6	0.8	(0.6,0.8]	non-continuous
chr11_909631_912968	POLR2L	0.7	(0.6,0.8]	non-continuous
chr11_909631_912968	TSPAN4	0.6	(0.4,0.6]	non-continuous
chr11_1000963_1002007	AP2A2	0	(-0.2,0]	week-specific
chr11_1000963_1002007	CHID1	0.2	(0,0.2]	week-specific
chr11_1000963_1002007	MUC5B	0.666886	(0.6,0.8]	week-specific
chr11_1000963_1002007	POLR2L	-0.3	(-0.4,-0.2]	week-specific
chr11_1000963_1002007	TSPAN4	-0.1	(-0.2,0]	week-specific
chr11_1638708_1640778	IGF2	0.2	(0,0.2]	week-specific
chr11_1638708_1640778	LSP1	-0.1	(-0.2,0]	week-specific
chr11_1651528_1657318	IGF2	-0.7	(-0.8,-0.6]	week-specific
chr11_1651528_1657318	LSP1	-0.6	(-0.6,-0.4]	week-specific
chr11_2008815_2019592	IGF2	-0.6	(-0.6,-0.4]	continuous
chr11_2008815_2019592	LSP1	-0.5	(-0.6,-0.4]	continuous
chr11_2021623_2029216	IGF2	-0.1	(-0.2,0]	continuous
chr11_2021623_2029216	LSP1	0.2	(0,0.2]	continuous
chr11_2029288_2038952	IGF2	0.4	(0.2,0.4]	continuous
chr11_2096401_2100449	KRTAP5-4	0.111803	(0,0.2]	constant
chr11_2096401_2100449	SYT8	0.6	(0.4,0.6]	constant
chr11_2096401_2100449	TNNI2	0.8	(0.6,0.8]	constant
chr11_2188617_2191915	ASCL2	-0.8	(-0.8,-0.6]	week-specific
chr11_2188617_2191915	C11orf21	-0.5	(-0.6,-0.4]	week-specific
chr11_2188617_2191915	CD81	-0.3	(-0.4,-0.2]	week-specific
chr11_2188617_2191915	TSPAN32	-0.8	(-0.8,-0.6]	week-specific
chr11_2197106_2198348	ASCL2	0.1	(0,0.2]	week-specific
chr11_2197106_2198348	C11orf21	0.2	(0,0.2]	week-specific
chr11_2197106_2198348	CD81	-0.1	(-0.2,0]	week-specific
chr11_2197106_2198348	TSPAN32	0.1	(0,0.2]	week-specific
chr11_2530778_2540967	PHLDA2	-0.153897	(-0.2,0]	constant
chr11_2530778_2540967	SLC22A18	0.6	(0.4,0.6]	constant
chr11_2530778_2540967	SLC22A18AS	-0.3	(-0.4,-0.2]	constant
chr11_2548704_2552275	SLC22A18	-0.7	(-0.8,-0.6]	week-specific
chr11_2548704_2552275	SLC22A18AS	-0.9	[-1,-0.8]	week-specific
chr11_6412518_6415721	ARFIP2	-0.2	(-0.4,-0.2]	continuous
chr11_6412518_6415721	ILK	-0.2	(-0.4,-0.2]	continuous
chr11_6412518_6415721	RRP8	-0.2	(-0.4,-0.2]	continuous
chr11_6412518_6415721	TIMM10B	-0.2	(-0.4,-0.2]	continuous
chr11_6412518_6415721	TPP1	-0.5	(-0.6,-0.4]	continuous
chr11_6412518_6415721	TRIM3	-0.1	(-0.2,0]	continuous
chr11_7559354_7565308	RBMXL2	0.1	(0,0.2]	non-continuous
chr11_8079697_8085508	TUB	-0.7	(-0.8,-0.6]	constant
chr11_8205599_8209220	LMO1	0.4	(0.2,0.4]	week-specific
chr11_8354249_8355623	STK33	-0.8	(-0.8,-0.6]	continuous
chr11_9608276_9616790	SBF2	0.8	(0.6,0.8]	constant
chr11_9765066_9767106	MRVI1	-0.5	(-0.6,-0.4]	non-continuous
chr11_10728047_10730144	LYVE1	1	(0.8,1]	continuous
chr11_12409284_12417049	TEAD1	0.1	(0,0.2]	continuous
chr11_12861375_12867305	TEAD1	0.3	(0.2,0.4]	continuous
chr11_12882717_12883316	TEAD1	-1	[-1,-0.8]	week-specific
chr11_12890720_12895708	TEAD1	0.1	(0,0.2]	non-continuous
chr11_15840322_15846572	C11orf58	0.1	(0,0.2]	continuous
chr11_15939568_15942847	C11orf58	0.7	(0.6,0.8]	continuous
chr11_15984200_15990469	C11orf58	-0.8	(-0.8,-0.6]	continuous
chr11_16860482_16864410	RPS13	0.6	(0.4,0.6]	continuous
chr11_16976933_16983844	PLEKHA7	0.3	(0.2,0.4]	continuous
chr11_17527507_17532233	OTOG	0.4	(0.2,0.4]	week-specific
chr11_27138091_27141459	SLC5A12	0.564288	(0.4,0.6]	continuous
chr11_27199427_27206137	LGR4	-0.8	(-0.8,-0.6]	continuous
chr11_27232936_27235808	SLC5A12	-0.666886	(-0.8,-0.6]	continuous
chr11_27293780_27295831	LGR4	-0.3	(-0.4,-0.2]	continuous
chr11_27391564_27399723	LGR4	-0.3	(-0.4,-0.2]	non-continuous
chr11_27485399_27487580	CCDC34	-0.3	(-0.4,-0.2]	week-specific
chr11_33868109_33871375	LMO2	0.2	(0,0.2]	non-continuous
chr11_34148542_34150922	NAT10	0.1	(0,0.2]	week-specific
chr11_36013654_36017340	LDLRAD3	-0.3	(-0.4,-0.2]	week-specific
chr11_36265705_36266850	LDLRAD3	0.9	(0.8,1]	week-specific
chr11_44332123_44341842	ALX4	0.6	(0.4,0.6]	continuous
chr11_44332123_44341842	EXT2	0.5	(0.4,0.6]	continuous
chr11_44523917_44529476	ALX4	0.9	(0.8,1]	continuous
chr11_44536634_44538833	ALX4	0.4	(0.2,0.4]	week-specific
chr11_44591120_44595626	PRDM11	0	(-0.2,0]	week-specific
chr11_44822386_44826517	TSPAN18	0.3	(0.2,0.4]	week-specific
chr11_44908771_44913610	TSPAN18	-0.1	(-0.2,0]	continuous
chr11_45345720_45349288	CHST1	0.3	(0.2,0.4]	continuous
chr11_45410145_45412965	CHST1	0.2	(0,0.2]	continuous
chr11_46048376_46052726	DGKZ	-0.8	(-0.8,-0.6]	continuous
chr11_46351401_46355698	MAPK8IP1	0.6	(0.4,0.6]	week-specific
chr11_46358903_46370456	MAPK8IP1	0.7	(0.6,0.8]	constant
chr11_47152716_47153994	C11orf49	0.4	(0.2,0.4]	week-specific
chr11_47152716_47153994	LRP4	0.4	(0.2,0.4]	week-specific
chr11_48047444_48053101	PTPRJ	-0.8	(-0.8,-0.6]	non-continuous
chr11_48060834_48066540	PTPRJ	0.5	(0.4,0.6]	non-continuous
chr11_48103345_48105097	PTPRJ	0.7	(0.6,0.8]	week-specific
chr11_57212173_57215170	APLNR	-0.4	(-0.6,-0.4]	continuous
chr11_57480950_57484686	TIMM10	0.2	(0,0.2]	non-continuous
chr11_57774714_57782824	C11orf31	-0.6	(-0.6,-0.4]	non-continuous
chr11_61549521_61550991	CPSF7	0.1	(0,0.2]	week-specific
chr11_61549521_61550991	LRRC10B	0.4	(0.2,0.4]	week-specific
chr11_61549521_61550991	PPP1R32	0.4	(0.2,0.4]	week-specific
chr11_61549521_61550991	SDHAF2	-0.3	(-0.4,-0.2]	week-specific
chr11_61626553_61631523	LRRC10B	0.1	(0,0.2]	week-specific
chr11_61626553_61631523	PPP1R32	0.1	(0,0.2]	week-specific
chr11_61897422_61901115	BEST1	-0.1	(-0.2,0]	week-specific
chr11_61897422_61901115	FTH1	-0.1	(-0.2,0]	week-specific
chr11_61897422_61901115	RAB3IL1	0.3	(0.2,0.4]	week-specific
chr11_62061220_62063037	FTH1	0.4	(0.2,0.4]	week-specific
chr11_62061220_62063037	RAB3IL1	0.3	(0.2,0.4]	week-specific
chr11_62069497_62070233	BEST1	0.5	(0.4,0.6]	week-specific
chr11_62111871_62113404	FTH1	0.5	(0.4,0.6]	constant
chr11_62443465_62446115	AHNAK	-0.1	(-0.2,0]	continuous
chr11_62877825_62886144	NXF1	-0.1	(-0.2,0]	constant
chr11_62877825_62886144	WDR74	-0.7	(-0.8,-0.6]	constant
chr11_63905270_63913109	MARK2	0.2	(0,0.2]	constant
chr11_64077100_64079587	STIP1	0.1	(0,0.2]	week-specific
chr11_65095080_65097927	ARL2	0.9	(0.8,1]	constant
chr11_65095080_65097927	CAPN1	0.9	(0.8,1]	constant
chr11_65095080_65097927	NAALADL1	0.5	(0.4,0.6]	constant
chr11_65095080_65097927	PYGM	0.3	(0.2,0.4]	constant
chr11_65095080_65097927	SAC3D1	0.7	(0.6,0.8]	constant
chr11_65095080_65097927	SNX15	1	(0.8,1]	constant
chr11_65293590_65295412	CAPN1	-0.7	(-0.8,-0.6]	week-specific
chr11_65293590_65295412	DPF2	-0.7	(-0.8,-0.6]	week-specific
chr11_65300105_65303312	TIGD3	-0.9	[-1,-0.8]	continuous
chr11_66126036_66128011	PACS1	-0.6	(-0.6,-0.4]	continuous
chr11_66281459_66284640	RIN1	-0.6	(-0.6,-0.4]	week-specific
chr11_66324074_66331699	SLC29A2	0.5	(0.4,0.6]	constant
chr11_66437035_66439782	DPP3	0.7	(0.6,0.8]	constant
chr11_66437035_66439782	LRFN4	0.6	(0.4,0.6]	constant
chr11_66437035_66439782	MRPL11	0.3	(0.2,0.4]	constant
chr11_66437035_66439782	PELI3	0.3	(0.2,0.4]	constant
chr11_66437035_66439782	RBM4B	0.4	(0.2,0.4]	constant
chr11_66437035_66439782	SLC29A2	0.6	(0.4,0.6]	constant
chr11_66951971_66952531	SYT12	0.2	(0,0.2]	week-specific
chr11_67238146_67243814	POLD4	-0.1	(-0.2,0]	non-continuous
chr11_67238146_67243814	RHOD	0.1	(0,0.2]	non-continuous
chr11_68369223_68378789	C11orf24	0.1	(0,0.2]	continuous
chr11_68379255_68382863	C11orf24	-0.1	(-0.2,0]	week-specific
chr11_68853937_68856960	MRGPRF	-0.7	(-0.8,-0.6]	continuous
chr11_68853937_68856960	MTL5	-0.6	(-0.6,-0.4]	continuous
chr11_68853937_68856960	PPP6R3	-0.5	(-0.6,-0.4]	continuous
chr11_68853937_68856960	TPCN2	-0.5	(-0.6,-0.4]	continuous
chr11_69129841_69133464	MYEOV	0.46169	(0.4,0.6]	non-continuous
chr11_69129841_69133464	ORAOV1	0.5	(0.4,0.6]	non-continuous
chr11_69374021_69375814	CCND1	-0.7	(-0.8,-0.6]	week-specific
chr11_69374021_69375814	MYEOV	0.153897	(0,0.2]	week-specific
chr11_69374021_69375814	ORAOV1	-0.6	(-0.6,-0.4]	week-specific
chr11_69377570_69382210	CCND1	-0.1	(-0.2,0]	continuous
chr11_69377570_69382210	ORAOV1	0.2	(0,0.2]	continuous
chr11_69415204_69421914	MYEOV	0.666886	(0.6,0.8]	continuous
chr11_69434158_69439851	MYEOV	0.872082	(0.8,1]	week-specific
chr11_69462171_69464883	MYEOV	0.974679	(0.8,1]	week-specific
chr11_69468670_69473006	MYEOV	0.615587	(0.6,0.8]	continuous
chr11_69483051_69498087	MYEOV	0.615587	(0.6,0.8]	constant
chr11_69656631_69660606	MYEOV	0.820783	(0.8,1]	constant
chr11_69947791_69949276	ANO1	0.9	(0.8,1]	week-specific
chr11_69947791_69949276	FADD	0.1	(0,0.2]	week-specific
chr11_72024627_72026963	FOLR1	0.3	(0.2,0.4]	week-specific
chr11_72024627_72026963	FOLR3	-0.353553	(-0.4,-0.2]	week-specific
chr11_72024627_72026963	PHOX2A	-0.3	(-0.4,-0.2]	week-specific
chr11_72035930_72044869	LRTOMT	-0.2	(-0.4,-0.2]	constant
chr11_72035930_72044869	NUMA1	0.1	(0,0.2]	constant
chr11_72740772_72742855	ARAP1	-0.3	(-0.4,-0.2]	week-specific
chr11_72740772_72742855	STARD10	-0.7	(-0.8,-0.6]	week-specific
chr11_72749988_72753361	ARAP1	0.6	(0.4,0.6]	week-specific
chr11_72749988_72753361	STARD10	0.4	(0.2,0.4]	week-specific
chr11_73242022_73243765	ARAP1	0.9	(0.8,1]	continuous
chr11_73242022_73243765	STARD10	0.9	(0.8,1]	continuous
chr11_73256643_73258887	ARAP1	0.3	(0.2,0.4]	week-specific
chr11_73256643_73258887	FAM168A	-0.5	(-0.6,-0.4]	week-specific
chr11_73256643_73258887	STARD10	-0.3	(-0.4,-0.2]	week-specific
chr11_73288494_73290689	ARAP1	0.6	(0.4,0.6]	week-specific
chr11_73288494_73290689	P2RY2	0.6	(0.4,0.6]	week-specific
chr11_73288494_73290689	STARD10	0.6	(0.4,0.6]	week-specific
chr11_73319449_73329035	ARAP1	1	(0.8,1]	constant
chr11_73319449_73329035	RELT	0.3	(0.2,0.4]	constant
chr11_73319449_73329035	STARD10	0.8	(0.6,0.8]	constant
chr11_73329412_73337263	ARAP1	0.2	(0,0.2]	constant
chr11_73329412_73337263	RELT	-0.3	(-0.4,-0.2]	constant
chr11_73329412_73337263	STARD10	0.2	(0,0.2]	constant
chr11_74706538_74711913	CHRDL2	0.4	(0.2,0.4]	non-continuous
chr11_75311612_75312928	KLHL35	0.2	(0,0.2]	continuous
chr11_75336999_75342803	RPS3	-0.6	(-0.6,-0.4]	constant
chr11_76233083_76237851	PRKRIR	-0.9	[-1,-0.8]	constant
chr11_76746984_76749580	TSKU	0.7	(0.6,0.8]	continuous
chr11_77170587_77174618	AQP11	0.4	(0.2,0.4]	week-specific
chr11_77411012_77412743	PAK1	0.3	(0.2,0.4]	week-specific
chr11_87280733_87282834	CCDC81	0.1	(0,0.2]	week-specific
chr11_87280733_87282834	FZD4	0	(-0.2,0]	week-specific
chr11_89489369_89493502	NOX4	0.8	(0.6,0.8]	constant
chr11_95105833_95109854	CEP57	0	(-0.2,0]	non-continuous
chr11_95105833_95109854	FAM76B	0	(-0.2,0]	non-continuous
chr11_96060615_96064617	CCDC82	0.3	(0.2,0.4]	continuous
chr11_96060615_96064617	JRKL	0.1	(0,0.2]	continuous
chr11_96111472_96115782	CCDC82	-0.6	(-0.6,-0.4]	week-specific
chr11_96111472_96115782	JRKL	-0.3	(-0.4,-0.2]	week-specific
chr11_100847770_100851413	ARHGAP42	0.6	(0.4,0.6]	continuous
chr11_111728857_111739703	PPP2R1B	-0.2	(-0.4,-0.2]	constant
chr11_114035983_114036776	NNMT	0.9	(0.8,1]	week-specific
chr11_114166616_114173573	NNMT	0.3	(0.2,0.4]	week-specific
chr11_114178868_114180488	NNMT	0	(-0.2,0]	week-specific
chr11_114181037_114184877	NNMT	0	(-0.2,0]	non-continuous
chr11_114206683_114214292	HTR3B	0.7	(0.6,0.8]	continuous
chr11_114206683_114214292	NNMT	0.7	(0.6,0.8]	continuous
chr11_116976007_116980187	SIK3	0.3	(0.2,0.4]	week-specific
chr11_118082397_118083641	CD3D	-0.353553	(-0.4,-0.2]	week-specific
chr11_118082397_118083641	CD3G	0.7	(0.6,0.8]	week-specific
chr11_119459080_119462228	RNF26	-0.7	(-0.8,-0.6]	week-specific
chr11_120563477_120566450	GRIK4	-0.2	(-0.4,-0.2]	continuous
chr11_120898122_120899106	GRIK4	0.6	(0.4,0.6]	week-specific
chr11_122816271_122817772	CRTAM	-0.1	(-0.2,0]	week-specific
chr11_123053603_123054526	C11orf63	-0.7	(-0.8,-0.6]	week-specific
chr11_123172503_123176761	CLMP	0.7	(0.6,0.8]	week-specific
chr11_123508833_123512314	CLMP	0.7	(0.6,0.8]	continuous
chr11_124838727_124840262	VSIG2	0.1	(0,0.2]	week-specific
chr11_125199857_125204974	PKNOX2	0.5	(0.4,0.6]	continuous
chr11_125199857_125204974	TMEM218	0.3	(0.2,0.4]	continuous
chr11_125285975_125289067	PKNOX2	0.3	(0.2,0.4]	continuous
chr11_125285975_125289067	TMEM218	-0.1	(-0.2,0]	continuous
chr11_125300462_125305063	PKNOX2	-0.1	(-0.2,0]	week-specific
chr11_125341437_125352161	PKNOX2	0.6	(0.4,0.6]	continuous
chr11_125341437_125352161	TMEM218	0.7	(0.6,0.8]	continuous
chr11_125370028_125372481	TMEM218	-0.3	(-0.4,-0.2]	week-specific
chr11_125374957_125379037	TMEM218	0.5	(0.4,0.6]	continuous
chr11_125401047_125403093	PKNOX2	0.6	(0.4,0.6]	week-specific
chr11_125403469_125406465	PKNOX2	0.6	(0.4,0.6]	continuous
chr11_125934383_125937339	FAM118B	0.1	(0,0.2]	continuous
chr11_125934383_125937339	FOXRED1	0.2	(0,0.2]	continuous
chr11_125934383_125937339	RPUSD4	-0.1	(-0.2,0]	continuous
chr11_125934383_125937339	SRPR	-0.1	(-0.2,0]	continuous
chr11_128146710_128147851	KCNJ1	-0.353553	(-0.4,-0.2]	week-specific
chr11_128714147_128722431	FLI1	0.2	(0,0.2]	continuous
chr11_128714147_128722431	TP53AIP1	0.5	(0.4,0.6]	continuous
chr11_128737139_128741263	FLI1	0.1	(0,0.2]	week-specific
chr11_128812986_128817936	ETS1	1	(0.8,1]	continuous
chr11_129750356_129751003	KCNJ5	0.6	(0.4,0.6]	week-specific
chr11_129860139_129863591	TMEM45B	0.5	(0.4,0.6]	non-continuous
chr11_130142402_130145918	NFRKB	0.6	(0.4,0.6]	week-specific
chr11_130142402_130145918	ST14	0.8	(0.6,0.8]	week-specific
chr11_130824459_130834335	ADAMTS8	-0.5	(-0.6,-0.4]	continuous
chr11_130839633_130841446	ADAMTS15	0.2	(0,0.2]	week-specific
chr11_130839633_130841446	ADAMTS8	-0.1	(-0.2,0]	week-specific
chr11_130860394_130862797	ADAMTS15	0.1	(0,0.2]	week-specific
chr11_130860394_130862797	ADAMTS8	-0.3	(-0.4,-0.2]	week-specific
chr12_137338_140914	IQSEC3	0.4	(0.2,0.4]	non-continuous
chr12_540671_543486	B4GALNT3	-0.1	(-0.2,0]	non-continuous
chr12_568250_572954	NINJ2	-0.7	(-0.8,-0.6]	constant
chr12_773540_774939	NINJ2	-0.7	(-0.8,-0.6]	week-specific
chr12_1794233_1799684	ADIPOR2	0	(-0.2,0]	continuous
chr12_1794233_1799684	CACNA2D4	-0.4	(-0.6,-0.4]	continuous
chr12_1803744_1805971	CACNA2D4	0.5	(0.4,0.6]	non-continuous
chr12_1939250_1940722	CACNA1C	0.4	(0.2,0.4]	week-specific
chr12_1939250_1940722	LRTM2	0.0512989	(0,0.2]	week-specific
chr12_2281752_2289694	CACNA2D4	0.2	(0,0.2]	non-continuous
chr12_2281752_2289694	LRTM2	-0.307794	(-0.4,-0.2]	non-continuous
chr12_2888079_2892871	TEAD4	0.3	(0.2,0.4]	constant
chr12_3055190_3056411	FOXM1	-0.2	(-0.4,-0.2]	week-specific
chr12_3055190_3056411	RHNO1	-0.6	(-0.6,-0.4]	week-specific
chr12_3055190_3056411	TSPAN9	-0.5	(-0.6,-0.4]	week-specific
chr12_3055190_3056411	TULP3	-0.6	(-0.6,-0.4]	week-specific
chr12_3135889_3140206	TSPAN9	-0.1	(-0.2,0]	week-specific
chr12_3198891_3201499	TSPAN9	0.2	(0,0.2]	week-specific
chr12_3989412_3991520	CCND2	-0.1	(-0.2,0]	non-continuous
chr12_4030007_4032684	CCND2	0.8	(0.6,0.8]	constant
chr12_4163090_4166797	CCND2	0.5	(0.4,0.6]	constant
chr12_6056073_6057390	CD9	0.8	(0.6,0.8]	non-continuous
chr12_6057586_6063170	CD9	-0.1	(-0.2,0]	non-continuous
chr12_6080923_6086592	CD9	-0.9	[-1,-0.8]	continuous
chr12_6080923_6086592	VWF	-1	[-1,-0.8]	continuous
chr12_6157892_6159876	TNFRSF1A	0.9	(0.8,1]	week-specific
chr12_6157892_6159876	VWF	0.6	(0.4,0.6]	week-specific
chr12_6224351_6232787	CD9	0.3	(0.2,0.4]	continuous
chr12_6321969_6325255	VWF	0.2	(0,0.2]	non-continuous
chr12_6609872_6621802	COPS7A	-0.5	(-0.6,-0.4]	constant
chr12_6609872_6621802	PIANP	0.5	(0.4,0.6]	constant
chr12_6630531_6633724	COPS7A	-0.8	(-0.8,-0.6]	week-specific
chr12_6630531_6633724	PIANP	0.3	(0.2,0.4]	week-specific
chr12_6745359_6747000	ATN1	-0.7	(-0.8,-0.6]	week-specific
chr12_6745359_6747000	ENO2	-0.3	(-0.4,-0.2]	week-specific
chr12_6950756_6957042	CLSTN3	0.3	(0.2,0.4]	continuous
chr12_6950756_6957042	RBP5	0.6	(0.4,0.6]	continuous
chr12_7637738_7640503	FAM90A1	-0.9	[-1,-0.8]	non-continuous
chr12_8890028_8891277	A2ML1	0.5	(0.4,0.6]	non-continuous
chr12_8890028_8891277	AICDA	0.3	(0.2,0.4]	non-continuous
chr12_11764308_11767749	ETV6	-0.1	(-0.2,0]	non-continuous
chr12_12395902_12399193	CDKN1B	-0.1	(-0.2,0]	continuous
chr12_13134547_13137361	GSG1	0.9	(0.8,1]	non-continuous
chr12_13134547_13137361	HEBP1	0.5	(0.4,0.6]	non-continuous
chr12_13211163_13213230	GPRC5D	0.1	(0,0.2]	week-specific
chr12_13211163_13213230	GSG1	0	(-0.2,0]	week-specific
chr12_13211163_13213230	HEBP1	0.3	(0.2,0.4]	week-specific
chr12_13255546_13258995	GPRC5A	0	(-0.2,0]	non-continuous
chr12_14254972_14263382	ATF7IP	-0.9	[-1,-0.8]	constant
chr12_14926763_14932554	MGP	0.3	(0.2,0.4]	continuous
chr12_19572420_19579800	PDE3A	0.2	(0,0.2]	continuous
chr12_22332350_22336995	CMAS	0.9	(0.8,1]	constant
chr12_25492636_25498060	RASSF8	0.5	(0.4,0.6]	continuous
chr12_25996098_25999957	RASSF8	-0.2	(-0.4,-0.2]	continuous
chr12_27843179_27845441	CCDC91	-0.6	(-0.6,-0.4]	week-specific
chr12_27968223_27971987	MRPS35	-0.3	(-0.4,-0.2]	non-continuous
chr12_30851178_30852203	TSPAN11	0.2	(0,0.2]	week-specific
chr12_30901470_30903301	TSPAN11	0.1	(0,0.2]	week-specific
chr12_32270535_32274614	METTL20	0.5	(0.4,0.6]	non-continuous
chr12_32390774_32391409	METTL20	0.3	(0.2,0.4]	week-specific
chr12_32501067_32506866	DNM1L	0.2	(0,0.2]	continuous
chr12_39144857_39145591	KIF21A	0.7	(0.6,0.8]	week-specific
chr12_47716785_47719420	RAPGEF3	0.1	(0,0.2]	continuous
chr12_47826903_47830722	RAPGEF3	-0.7	(-0.8,-0.6]	continuous
chr12_49214225_49216575	TUBA1B	-0.6	(-0.6,-0.4]	continuous
chr12_49229814_49239986	TUBA1A	-0.8	(-0.8,-0.6]	constant
chr12_49229814_49239986	TUBA1B	-0.8	(-0.8,-0.6]	constant
chr12_49229814_49239986	TUBA1C	-0.7	(-0.8,-0.6]	constant
chr12_49739935_49744096	AQP2	0.353553	(0.2,0.4]	constant
chr12_49739935_49744096	BCDIN3D	0.6	(0.4,0.6]	constant
chr12_49739935_49744096	FAM186B	0.9	(0.8,1]	constant
chr12_49806213_49812027	NCKAP5L	0.8	(0.6,0.8]	constant
chr12_50200019_50203454	LIMA1	-0.7	(-0.8,-0.6]	week-specific
chr12_51183459_51184695	DAZAP2	-0.2	(-0.4,-0.2]	week-specific
chr12_52162713_52166853	KRT7	0.7	(0.6,0.8]	week-specific
chr12_52162713_52166853	KRT83	0.223607	(0.2,0.4]	week-specific
chr12_52162713_52166853	KRT85	-0.353553	(-0.4,-0.2]	week-specific
chr12_52243466_52244954	KRT83	-0.223607	(-0.4,-0.2]	week-specific
chr12_52577582_52580132	KRT79	-0.707107	(-0.8,-0.6]	week-specific
chr12_52901881_52909926	KRT18	-0.6	(-0.6,-0.4]	non-continuous
chr12_52901881_52909926	KRT8	-0.7	(-0.8,-0.6]	non-continuous
chr12_52901881_52909926	KRT85	0	(-0.2,0]	non-continuous
chr12_52971450_52972760	KRT85	-0.707107	(-0.8,-0.6]	week-specific
chr12_52972879_52979640	KRT2	0.353553	(0.2,0.4]	non-continuous
chr12_52972879_52979640	KRT85	-0.707107	(-0.8,-0.6]	non-continuous
chr12_53656510_53663483	ATF7	-0.1	(-0.2,0]	continuous
chr12_53664052_53667603	ATF7	0.7	(0.6,0.8]	week-specific
chr12_54172615_54173879	HOXC4	0.4	(0.2,0.4]	week-specific
chr12_54172615_54173879	HOXC5	0.4	(0.2,0.4]	week-specific
chr12_54219670_54222063	COPZ1	0.3	(0.2,0.4]	non-continuous
chr12_54219670_54222063	NFE2	0.4	(0.2,0.4]	non-continuous
chr12_54322165_54332660	CBX5	0.7	(0.6,0.8]	constant
chr12_54322165_54332660	COPZ1	0.9	(0.8,1]	constant
chr12_54322165_54332660	GPR84	0.872082	(0.8,1]	constant
chr12_54322165_54332660	HNRNPA1	0.2	(0,0.2]	constant
chr12_54322165_54332660	NFE2	0.7	(0.6,0.8]	constant
chr12_54559687_54562636	PDE1B	-0.2	(-0.4,-0.2]	non-continuous
chr12_54564695_54566755	PDE1B	0.2	(0,0.2]	week-specific
chr12_55844887_55851648	WIBG	0.9	(0.8,1]	continuous
chr12_56564271_56567823	RBMS2	0.1	(0,0.2]	continuous
chr12_56591045_56592130	BAZ2A	-0.1	(-0.2,0]	week-specific
chr12_56591045_56592130	GLS2	-0.6	(-0.6,-0.4]	week-specific
chr12_56591045_56592130	PAN2	-0.5	(-0.6,-0.4]	week-specific
chr12_56591045_56592130	RBMS2	-0.1	(-0.2,0]	week-specific
chr12_56591045_56592130	STAT2	-0.5	(-0.6,-0.4]	week-specific
chr12_56591045_56592130	TIMELESS	-0.9	[-1,-0.8]	week-specific
chr12_56592472_56596678	BAZ2A	-0.3	(-0.4,-0.2]	non-continuous
chr12_56592472_56596678	GLS2	-0.3	(-0.4,-0.2]	non-continuous
chr12_56592472_56596678	PAN2	-0.3	(-0.4,-0.2]	non-continuous
chr12_56592472_56596678	RBMS2	0	(-0.2,0]	non-continuous
chr12_56592472_56596678	STAT2	-0.3	(-0.4,-0.2]	non-continuous
chr12_56592472_56596678	TIMELESS	-0.7	(-0.8,-0.6]	non-continuous
chr12_56715384_56727607	ZBTB39	-0.6	(-0.6,-0.4]	constant
chr12_57068910_57071057	STAT6	-0.6	(-0.6,-0.4]	continuous
chr12_57068910_57071057	ZBTB39	-0.6	(-0.6,-0.4]	continuous
chr12_57077094_57081253	STAT6	0.2	(0,0.2]	non-continuous
chr12_57077094_57081253	ZBTB39	0.2	(0,0.2]	non-continuous
chr12_57743579_57746783	B4GALNT1	0.5	(0.4,0.6]	constant
chr12_58424089_58427026	XRCC6BP1	-0.3	(-0.4,-0.2]	week-specific
chr12_64570373_64571227	RASSF3	-0.5	(-0.6,-0.4]	week-specific
chr12_64665267_64668619	RASSF3	0.5	(0.4,0.6]	week-specific
chr12_65304757_65310151	HMGA2	1	(0.8,1]	non-continuous
chr12_65522112_65526813	LLPH	0.3	(0.2,0.4]	continuous
chr12_65531435_65538288	LLPH	0.5	(0.4,0.6]	constant
chr12_65933615_65938427	HMGA2	0.4	(0.2,0.4]	week-specific
chr12_66106702_66110240	HMGA2	0.9	(0.8,1]	week-specific
chr12_66106702_66110240	LLPH	0.3	(0.2,0.4]	week-specific
chr12_69005257_69009595	LYZ	-0.2	(-0.4,-0.2]	continuous
chr12_75812070_75816953	PHLDA1	0.8	(0.6,0.8]	continuous
chr12_80185966_80189399	PAWR	0	(-0.2,0]	week-specific
chr12_82963969_82964990	TMTC2	-0.7	(-0.8,-0.6]	week-specific
chr12_85420314_85425411	ALX1	0.2	(0,0.2]	week-specific
chr12_89016532_89017512	GALNT4	0.6	(0.4,0.6]	week-specific
chr12_89016532_89017512	POC1B	0.7	(0.6,0.8]	week-specific
chr12_89016532_89017512	POC1B-GALNT4	0.6	(0.4,0.6]	week-specific
chr12_91137057_91143858	EPYC	-0.2	(-0.4,-0.2]	non-continuous
chr12_93740483_93743760	SOCS2	0.6	(0.4,0.6]	constant
chr12_93894251_93896000	SOCS2	-0.7	(-0.8,-0.6]	week-specific
chr12_94025053_94027869	SOCS2	0.5	(0.4,0.6]	week-specific
chr12_94100911_94103186	SOCS2	-0.1	(-0.2,0]	non-continuous
chr12_94260379_94269022	PLXNC1	-0.1	(-0.2,0]	continuous
chr12_94532948_94533708	PLXNC1	0.2	(0,0.2]	week-specific
chr12_95646171_95648073	NTN4	-0.2	(-0.4,-0.2]	week-specific
chr12_98489130_98493996	APAF1	0.3	(0.2,0.4]	non-continuous
chr12_98489130_98493996	IKBIP	0.1	(0,0.2]	non-continuous
chr12_103954451_103959565	NFYB	0.1	(0,0.2]	constant
chr12_104285368_104290151	TXNRD1	-0.2	(-0.4,-0.2]	continuous
chr12_105022852_105027807	EID3	0.3	(0.2,0.4]	week-specific
chr12_105490550_105495809	NUAK1	0.9	(0.8,1]	continuous
chr12_105505761_105509259	NUAK1	1	(0.8,1]	week-specific
chr12_105615980_105617461	NUAK1	-0.1	(-0.2,0]	week-specific
chr12_105720775_105721481	NUAK1	0.9	(0.8,1]	week-specific
chr12_108111484_108115693	FICD	-0.3	(-0.4,-0.2]	week-specific
chr12_108699313_108704603	UNG	-0.7	(-0.8,-0.6]	non-continuous
chr12_108798154_108809229	ACACB	0.4	(0.2,0.4]	constant
chr12_108798154_108809229	SELPLG	-0.5	(-0.6,-0.4]	constant
chr12_108798154_108809229	SVOP	-0.3	(-0.4,-0.2]	constant
chr12_108798154_108809229	USP30	-0.2	(-0.4,-0.2]	constant
chr12_108822706_108828956	CORO1C	-0.9	[-1,-0.8]	continuous
chr12_108822706_108828956	UNG	-0.9	[-1,-0.8]	continuous
chr12_109457440_109466118	FAM222A	-0.6	(-0.6,-0.4]	non-continuous
chr12_109457440_109466118	FOXN4	-1	[-1,-0.8]	non-continuous
chr12_110687353_110692008	RAD9B	0.3	(0.2,0.4]	constant
chr12_110687353_110692008	VPS29	0.7	(0.6,0.8]	constant
chr12_113193688_113197010	PLBD2	-0.3	(-0.4,-0.2]	non-continuous
chr12_113193688_113197010	SLC8B1	0.5	(0.4,0.6]	non-continuous
chr12_113637868_113638628	LHX5	0.0512989	(0,0.2]	week-specific
chr12_117043778_117046894	TESC	-0.3	(-0.4,-0.2]	week-specific
chr12_118187408_118192152	SUDS3	-0.6	(-0.6,-0.4]	constant
chr12_118187408_118192152	TAOK3	-0.6	(-0.6,-0.4]	constant
chr12_119008808_119009599	SRRM4	-0.6	(-0.6,-0.4]	week-specific
chr12_119308780_119309634	HSPB8	-0.8	(-0.8,-0.6]	week-specific
chr12_120091569_120097455	RAB35	-0.4	(-0.6,-0.4]	non-continuous
chr12_120413317_120415506	MSI1	0.6	(0.4,0.6]	week-specific
chr12_121465782_121469251	CAMKK2	-0.3	(-0.4,-0.2]	continuous
chr12_123074350_123077597	PITPNM2	-0.5	(-0.6,-0.4]	continuous
chr12_123387065_123392227	RILPL1	-0.8	(-0.8,-0.6]	continuous
chr12_124431621_124440391	NCOR2	0.3	(0.2,0.4]	non-continuous
chr12_124601032_124606736	NCOR2	0.1	(0,0.2]	continuous
chr12_124678272_124689772	NCOR2	0	(-0.2,0]	constant
chr12_124729093_124733802	NCOR2	-0.5	(-0.6,-0.4]	non-continuous
chr12_124733891_124736600	NCOR2	-0.1	(-0.2,0]	non-continuous
chr12_124740200_124752697	NCOR2	0.1	(0,0.2]	constant
chr12_124753940_124756826	NCOR2	0.1	(0,0.2]	continuous
chr12_124764242_124767982	NCOR2	0.6	(0.4,0.6]	non-continuous
chr12_124925832_124930042	UBC	-0.3	(-0.4,-0.2]	constant
chr12_128380787_128382620	TMEM132C	-0.6	(-0.6,-0.4]	week-specific
chr12_131101663_131107287	RAN	0.1	(0,0.2]	continuous
chr12_131112113_131117615	RAN	0.7	(0.6,0.8]	week-specific
chr12_131607549_131611047	SFSWAP	0.2	(0,0.2]	week-specific
chr12_131614097_131617426	SFSWAP	0.8	(0.6,0.8]	week-specific
chr12_132559133_132562494	DDX51	0.5	(0.4,0.6]	non-continuous
chr12_132559133_132562494	FBRSL1	0.8	(0.6,0.8]	non-continuous
chr12_132559133_132562494	NOC4L	0.5	(0.4,0.6]	non-continuous
chr13_20414728_20415754	GJB6	0.9	(0.8,1]	week-specific
chr13_20677859_20679566	IL17D	-0.7	(-0.8,-0.6]	week-specific
chr13_20997046_20999380	SKA3	0	(-0.2,0]	week-specific
chr13_23545742_23548526	SACS	0.1	(0,0.2]	constant
chr13_23694919_23697005	SACS	0.5	(0.4,0.6]	week-specific
chr13_23772192_23773745	TNFRSF19	-0.4	(-0.6,-0.4]	week-specific
chr13_24981704_24982580	ATP12A	-0.5	(-0.6,-0.4]	week-specific
chr13_30111780_30116872	UBL3	0.8	(0.6,0.8]	non-continuous
chr13_30445134_30446895	KATNAL1	-0.8	(-0.8,-0.6]	non-continuous
chr13_30461370_30467680	HMGB1	0.4	(0.2,0.4]	constant
chr13_30461370_30467680	USPL1	-0.1	(-0.2,0]	constant
chr13_33136343_33142793	KL	0.2	(0,0.2]	continuous
chr13_36695580_36699508	SPG20	0.7	(0.6,0.8]	week-specific
chr13_37126077_37128808	TRPC4	-0.7	(-0.8,-0.6]	week-specific
chr13_41693734_41697598	AKAP11	0.7	(0.6,0.8]	continuous
chr13_41693734_41697598	VWA8	0.3	(0.2,0.4]	continuous
chr13_43136985_43137906	ENOX1	0.2	(0,0.2]	week-specific
chr13_44050918_44054465	SERP2	0.7	(0.6,0.8]	non-continuous
chr13_44091796_44095379	SERP2	-0.5	(-0.6,-0.4]	week-specific
chr13_44235882_44240375	SERP2	-0.5	(-0.6,-0.4]	continuous
chr13_44248491_44251392	SERP2	-0.7	(-0.8,-0.6]	continuous
chr13_44292996_44295026	SERP2	-0.9	[-1,-0.8]	week-specific
chr13_44330050_44334595	SMIM2	-0.974679	[-1,-0.8]	continuous
chr13_44361801_44364560	SERP2	-0.9	[-1,-0.8]	week-specific
chr13_44393914_44398853	SERP2	0.5	(0.4,0.6]	non-continuous
chr13_44393914_44398853	SMIM2	0.0512989	(0,0.2]	non-continuous
chr13_44915960_44921008	TSC22D1	-0.5	(-0.6,-0.4]	constant
chr13_46386434_46387701	KIAA0226L	0.7	(0.6,0.8]	week-specific
chr13_46515617_46518012	LRCH1	-0.8	(-0.8,-0.6]	non-continuous
chr13_46593588_46597028	LRCH1	0.2	(0,0.2]	week-specific
chr13_46654684_46656490	LRCH1	0.1	(0,0.2]	week-specific
chr13_46664860_46667199	LRCH1	0	(-0.2,0]	week-specific
chr13_49606428_49607635	PHF11	-0.1	(-0.2,0]	non-continuous
chr13_50385463_50388829	RNASEH2B	-0.6	(-0.6,-0.4]	constant
chr13_50385463_50388829	SPRYD7	0.6	(0.4,0.6]	constant
chr13_50594025_50595811	RNASEH2B	0.7	(0.6,0.8]	week-specific
chr13_50988847_50992280	FAM124A	0.2	(0,0.2]	non-continuous
chr13_53067859_53069965	OLFM4	0.3	(0.2,0.4]	week-specific
chr13_53067859_53069965	PCDH8	0.5	(0.4,0.6]	week-specific
chr13_59749613_59752261	TDRD3	0.7	(0.6,0.8]	non-continuous
chr13_91133793_91140863	GPC5	0.1	(0,0.2]	week-specific
chr13_94967169_94969170	SOX21	0.3	(0.2,0.4]	non-continuous
chr13_97114731_97115854	MBNL2	0.5	(0.4,0.6]	week-specific
chr13_97233140_97237901	RAP2A	0.5	(0.4,0.6]	continuous
chr13_98197884_98203751	FARP1	0.1	(0,0.2]	week-specific
chr13_98270592_98278765	RNF113B	0.5	(0.4,0.6]	non-continuous
chr13_98283982_98287214	FARP1	0	(-0.2,0]	continuous
chr13_98323663_98330177	FARP1	-0.6	(-0.6,-0.4]	non-continuous
chr13_99657058_99659912	ZIC2	0.3	(0.2,0.4]	constant
chr13_99657058_99659912	ZIC5	0.1	(0,0.2]	constant
chr13_102591585_102592982	BIVM	-0.8	(-0.8,-0.6]	week-specific
chr13_102591585_102592982	KDELC1	-0.8	(-0.8,-0.6]	week-specific
chr13_106880858_106883900	EFNB2	-0.5	(-0.6,-0.4]	week-specific
chr13_110243062_110245859	CARS2	-0.1	(-0.2,0]	week-specific
chr13_110243062_110245859	ING1	0.1	(0,0.2]	week-specific
chr13_110409441_110414660	COL4A1	-0.5	(-0.6,-0.4]	non-continuous
chr13_110409441_110414660	COL4A2	-0.6	(-0.6,-0.4]	non-continuous
chr13_110446565_110451577	RAB20	0.9	(0.8,1]	non-continuous
chr13_110540860_110541727	RAB20	0.5	(0.4,0.6]	week-specific
chr13_111066243_111068132	LINC00346	0.3	(0.2,0.4]	week-specific
chr13_111151475_111156036	RAB20	0.5	(0.4,0.6]	constant
chr13_111200713_111206668	ARHGEF7	0.7	(0.6,0.8]	continuous
chr13_111657410_111659455	SOX1	-0.8	(-0.8,-0.6]	week-specific
chr13_112158544_112162469	SOX1	0.6	(0.4,0.6]	week-specific
chr13_112702115_112705757	MCF2L	-0.1	(-0.2,0]	continuous
chr13_112708886_112714759	MCF2L	-0.1	(-0.2,0]	non-continuous
chr13_112885169_112886516	ATP11A	0.3	(0.2,0.4]	week-specific
chr13_112942085_112945008	F10	-0.2	(-0.4,-0.2]	constant
chr13_112994044_113004829	PROZ	0.2	(0,0.2]	constant
chr13_113012867_113014674	PROZ	-0.5	(-0.6,-0.4]	week-specific
chr13_113018214_113024865	PROZ	0.3	(0.2,0.4]	continuous
chr13_113026054_113028840	F7	0.7	(0.6,0.8]	week-specific
chr13_113026054_113028840	PROZ	0.1	(0,0.2]	week-specific
chr13_113026054_113028840	TFDP1	-0.2	(-0.4,-0.2]	week-specific
chr13_113148706_113154044	DCUN1D2	0	(-0.2,0]	constant
chr13_113148706_113154044	TMCO3	-0.5	(-0.6,-0.4]	constant
chr13_113400295_113401984	PROZ	-0.5	(-0.6,-0.4]	week-specific
chr13_113531268_113532805	ADPRHL1	0.2	(0,0.2]	week-specific
chr13_113543535_113549807	DCUN1D2	-0.6	(-0.6,-0.4]	constant
chr13_113543535_113549807	TMCO3	-0.3	(-0.4,-0.2]	constant
chr13_113834108_113836205	CDC16	-0.1	(-0.2,0]	week-specific
chr13_113834108_113836205	TMEM255B	-0.2	(-0.4,-0.2]	week-specific
chr13_114061779_114069866	ATP4B	-0.7	(-0.8,-0.6]	constant
chr13_114061779_114069866	CDC16	0.1	(0,0.2]	constant
chr13_114061779_114069866	GAS6	-0.1	(-0.2,0]	constant
chr13_114061779_114069866	GRK1	-0.5	(-0.6,-0.4]	constant
chr13_114061779_114069866	RASA3	0.3	(0.2,0.4]	constant
chr13_114061779_114069866	TMEM255B	0.3	(0.2,0.4]	constant
chr13_114075937_114081706	RASA3	0.5	(0.4,0.6]	non-continuous
chr13_114096684_114099672	GAS6	0.2	(0,0.2]	week-specific
chr13_114099944_114103402	GAS6	-0.3	(-0.4,-0.2]	constant
chr13_114117774_114120279	GAS6	-0.1	(-0.2,0]	non-continuous
chr13_114120442_114124478	CDC16	0.7	(0.6,0.8]	continuous
chr13_114120442_114124478	GAS6	0.7	(0.6,0.8]	continuous
chr13_114120442_114124478	TMEM255B	0.9	(0.8,1]	continuous
chr14_21555058_21559723	CHD8	0.5	(0.4,0.6]	non-continuous
chr14_21555058_21559723	METTL3	0.5	(0.4,0.6]	non-continuous
chr14_21555058_21559723	SALL2	0.6	(0.4,0.6]	non-continuous
chr14_21555058_21559723	SUPT16H	0.5	(0.4,0.6]	non-continuous
chr14_22992646_22998179	CDH24	-0.1	(-0.2,0]	non-continuous
chr14_22992646_22998179	PSMB11	-0.223607	(-0.4,-0.2]	non-continuous
chr14_22992646_22998179	PSMB5	-0.1	(-0.2,0]	non-continuous
chr14_23067894_23074027	ACIN1	-0.7	(-0.8,-0.6]	constant
chr14_23067894_23074027	C14orf119	-0.7	(-0.8,-0.6]	constant
chr14_23283320_23287568	PABPN1	-0.9	[-1,-0.8]	constant
chr14_23692846_23697706	DHRS4	0.4	(0.2,0.4]	continuous
chr14_23692846_23697706	DHRS4-AS1	-0.1	(-0.2,0]	continuous
chr14_23932547_23934259	DHRS2	-1	[-1,-0.8]	continuous
chr14_24006564_24008630	CPNE6	0.0512989	(0,0.2]	non-continuous
chr14_24006564_24008630	DCAF11	1	(0.8,1]	non-continuous
chr14_24006564_24008630	DHRS4	0.8	(0.6,0.8]	non-continuous
chr14_24006564_24008630	IRF9	1	(0.8,1]	non-continuous
chr14_24006564_24008630	NRL	0.9	(0.8,1]	non-continuous
chr14_24006564_24008630	PCK2	1	(0.8,1]	non-continuous
chr14_24006564_24008630	PSME2	0.9	(0.8,1]	non-continuous
chr14_24006564_24008630	RNF31	0.9	(0.8,1]	non-continuous
chr14_24006564_24008630	TSSK4	0.6	(0.4,0.6]	non-continuous
chr14_35340651_35343329	NFKBIA	0.3	(0.2,0.4]	non-continuous
chr14_35351608_35353829	PSMA6	0.2	(0,0.2]	week-specific
chr14_36646341_36648804	NKX2-1	-0.3	(-0.4,-0.2]	non-continuous
chr14_50081318_50084363	ARF6	-0.9	[-1,-0.8]	week-specific
chr14_50333956_50339267	ATL1	-0.6	(-0.6,-0.4]	constant
chr14_50333956_50339267	MAP4K5	-0.7	(-0.8,-0.6]	constant
chr14_51506743_51510242	FRMD6	-0.8	(-0.8,-0.6]	continuous
chr14_54649575_54655995	SAMD4A	0.9	(0.8,1]	constant
chr14_54683420_54688448	SAMD4A	0.1	(0,0.2]	week-specific
chr14_54771462_54777195	CGRRF1	0.1	(0,0.2]	non-continuous
chr14_55136493_55138465	DLGAP5	-0.3	(-0.4,-0.2]	continuous
chr14_58661330_58663122	GPR135	0.8	(0.6,0.8]	week-specific
chr14_58764402_58766829	DAAM1	0.1	(0,0.2]	week-specific
chr14_58864426_58866913	KIAA0586	-0.5	(-0.6,-0.4]	continuous
chr14_58864426_58866913	TIMM9	-0.3	(-0.4,-0.2]	continuous
chr14_59158422_59163683	JKAMP	-0.2	(-0.4,-0.2]	continuous
chr14_59158422_59163683	L3HYPDH	-0.4	(-0.6,-0.4]	continuous
chr14_59963645_59966124	DHRS7	0	(-0.2,0]	continuous
chr14_60163705_60166439	PCNXL4	0.9	(0.8,1]	constant
chr14_60615750_60618742	TMEM30B	-0.1	(-0.2,0]	continuous
chr14_60963242_60965232	SIX4	0.2	(0,0.2]	week-specific
chr14_61032941_61035149	SIX1	0.6	(0.4,0.6]	week-specific
chr14_61475558_61478231	HIF1A	0.2	(0,0.2]	continuous
chr14_61475558_61478231	SNAPC1	0.1	(0,0.2]	continuous
chr14_64195664_64199833	AKAP5	-0.2	(-0.4,-0.2]	continuous
chr14_65228079_65232359	FUT8	-0.3	(-0.4,-0.2]	constant
chr14_67938547_67946660	ZFP36L1	0	(-0.2,0]	continuous
chr14_68039202_68045054	ZFP36L1	0	(-0.2,0]	non-continuous
chr14_68231013_68234421	ZFP36L1	-0.1	(-0.2,0]	continuous
chr14_68243764_68254654	ZFP36L1	0.2	(0,0.2]	continuous
chr14_68259636_68266369	ZFP36L1	-0.3	(-0.4,-0.2]	continuous
chr14_68305435_68315117	ZFP36L1	0.2	(0,0.2]	continuous
chr14_68560426_68573913	ZFP36L1	0.8	(0.6,0.8]	constant
chr14_68576700_68581626	ZFP36L1	-0.1	(-0.2,0]	week-specific
chr14_68582873_68595955	ZFP36L1	0.3	(0.2,0.4]	constant
chr14_71354362_71356840	SIPA1L1	-0.3	(-0.4,-0.2]	week-specific
chr14_72599692_72600414	DPF3	0.4	(0.2,0.4]	week-specific
chr14_73770442_73775638	PAPLN	0.9	(0.8,1]	continuous
chr14_74562342_74564078	ISCA2	0.1	(0,0.2]	continuous
chr14_74562342_74564078	NPC2	0.2	(0,0.2]	continuous
chr14_74569278_74575810	ISCA2	0.5	(0.4,0.6]	continuous
chr14_74569278_74575810	NPC2	0.3	(0.2,0.4]	continuous
chr14_74593088_74596148	ISCA2	-0.9	[-1,-0.8]	non-continuous
chr14_74593088_74596148	NPC2	-0.8	(-0.8,-0.6]	non-continuous
chr14_75145184_75150161	FOS	0.7	(0.6,0.8]	continuous
chr14_75252238_75253440	TMED10	-0.1	(-0.2,0]	week-specific
chr14_75306769_75309247	BATF	0.9	(0.8,1]	week-specific
chr14_75306769_75309247	JDP2	-0.2	(-0.4,-0.2]	week-specific
chr14_75306769_75309247	NEK9	0.4	(0.2,0.4]	week-specific
chr14_75418867_75420209	ZC2HC1C	0.3	(0.2,0.4]	week-specific
chr14_76089759_76092039	ESRRB	0.5	(0.4,0.6]	week-specific
chr14_76900047_76903205	IRF2BPL	-0.7	(-0.8,-0.6]	continuous
chr14_76900047_76903205	TMEM63C	-0.5	(-0.6,-0.4]	continuous
chr14_76912576_76915619	IRF2BPL	0.1	(0,0.2]	non-continuous
chr14_76912576_76915619	TMEM63C	1	(0.8,1]	non-continuous
chr14_76935006_76942761	IRF2BPL	-0.3	(-0.4,-0.2]	continuous
chr14_77069431_77072316	TMEM63C	0.7	(0.6,0.8]	week-specific
chr14_77371423_77372861	GSTZ1	-0.3	(-0.4,-0.2]	week-specific
chr14_77371423_77372861	ISM2	-0.5	(-0.6,-0.4]	week-specific
chr14_77371423_77372861	POMT2	-0.7	(-0.8,-0.6]	week-specific
chr14_77371423_77372861	ZDHHC22	-0.3	(-0.4,-0.2]	week-specific
chr14_81233525_81235855	STON2	-0.1	(-0.2,0]	week-specific
chr14_89039758_89042288	FOXN3	0.1	(0,0.2]	constant
chr14_89205190_89209626	EFCAB11	-0.9	[-1,-0.8]	continuous
chr14_89205190_89209626	TDP1	-0.1	(-0.2,0]	continuous
chr14_89427799_89432531	FOXN3	0	(-0.2,0]	continuous
chr14_89699814_89703590	FOXN3	-0.9	[-1,-0.8]	continuous
chr14_91366633_91374214	CCDC88C	0	(-0.2,0]	week-specific
chr14_91379020_91385489	CCDC88C	-0.6	(-0.6,-0.4]	week-specific
chr14_99517116_99519098	CCNK	0.3	(0.2,0.4]	week-specific
chr14_99517116_99519098	SETD3	0.3	(0.2,0.4]	week-specific
chr14_99519473_99526020	CCNK	-0.1	(-0.2,0]	continuous
chr14_99519473_99526020	SETD3	0.5	(0.4,0.6]	continuous
chr14_99662791_99665342	CYP46A1	0.4	(0.2,0.4]	week-specific
chr14_99662791_99665342	EML1	0.3	(0.2,0.4]	week-specific
chr14_100284018_100287025	DEGS2	0.7	(0.6,0.8]	constant
chr14_100284018_100287025	YY1	0.3	(0.2,0.4]	constant
chr14_100545209_100548074	SLC25A29	-0.3	(-0.4,-0.2]	non-continuous
chr14_100662356_100671827	RTL1	-0.4	(-0.6,-0.4]	continuous
chr14_101222937_101229786	BEGAIN	-0.1	(-0.2,0]	continuous
chr14_101222937_101229786	DIO3	-0.6	(-0.6,-0.4]	continuous
chr14_101231896_101237680	DIO3	-0.1	(-0.2,0]	continuous
chr14_101231896_101237680	RTL1	-0.2	(-0.4,-0.2]	continuous
chr14_101456597_101459766	DIO3	-0.3	(-0.4,-0.2]	continuous
chr14_102078641_102093093	HSP90AA1	0.3	(0.2,0.4]	constant
chr14_102078641_102093093	WDR20	-0.3	(-0.4,-0.2]	constant
chr14_102078641_102093093	ZNF839	-0.5	(-0.6,-0.4]	constant
chr14_102095506_102098191	HSP90AA1	0.1	(0,0.2]	week-specific
chr14_102095506_102098191	WDR20	-0.1	(-0.2,0]	week-specific
chr14_102095506_102098191	ZNF839	-0.3	(-0.4,-0.2]	week-specific
chr14_102294645_102295687	ZNF839	0.4	(0.2,0.4]	week-specific
chr14_102516342_102518922	RCOR1	0.3	(0.2,0.4]	constant
chr14_102516342_102518922	TRAF3	0.7	(0.6,0.8]	constant
chr14_102516342_102518922	ZNF839	0.5	(0.4,0.6]	constant
chr14_102522673_102528301	ANKRD9	-0.5	(-0.6,-0.4]	constant
chr14_102522673_102528301	RCOR1	0.3	(0.2,0.4]	constant
chr14_102522673_102528301	TRAF3	-0.3	(-0.4,-0.2]	constant
chr14_102522673_102528301	ZNF839	-0.5	(-0.6,-0.4]	constant
chr14_102574204_102575929	ANKRD9	-0.2	(-0.4,-0.2]	non-continuous
chr14_102574204_102575929	RCOR1	0.7	(0.6,0.8]	non-continuous
chr14_102574204_102575929	ZNF839	0.1	(0,0.2]	non-continuous
chr14_102823656_102832021	TRAF3	0.6	(0.4,0.6]	week-specific
chr14_103014530_103016883	CDC42BPB	0.5	(0.4,0.6]	week-specific
chr14_103401020_103404626	EIF5	0.1	(0,0.2]	week-specific
chr14_103401020_103404626	MARK3	0.3	(0.2,0.4]	week-specific
chr14_103401020_103404626	TNFAIP2	0.4	(0.2,0.4]	week-specific
chr14_103593255_103595939	APOPT1	0.7	(0.6,0.8]	continuous
chr14_103593255_103595939	BAG5	0.9	(0.8,1]	continuous
chr14_103593255_103595939	KLC1	0.8	(0.6,0.8]	continuous
chr14_103593255_103595939	MARK3	0.9	(0.8,1]	continuous
chr14_103854401_103858153	RD3L	-0.707107	(-0.8,-0.6]	non-continuous
chr14_104205560_104208173	C14orf180	-0.6	(-0.6,-0.4]	continuous
chr14_104290390_104296660	C14orf180	0.5	(0.4,0.6]	week-specific
chr14_104649222_104652445	INF2	0.4	(0.2,0.4]	non-continuous
chr14_104734295_104737213	ADSSL1	-0.2	(-0.4,-0.2]	non-continuous
chr14_105282085_105283082	BTBD6	-0.6	(-0.6,-0.4]	week-specific
chr15_22785150_22788496	NIPA2	-0.3	(-0.4,-0.2]	non-continuous
chr15_22948283_22949852	NIPA2	-0.5	(-0.6,-0.4]	week-specific
chr15_22964238_22965259	NIPA2	0.9	(0.8,1]	week-specific
chr15_23858451_23861977	NDN	-0.7	(-0.8,-0.6]	week-specific
chr15_24772212_24773917	NPAP1	0.1	(0,0.2]	continuous
chr15_25970236_25973255	ATP10A	-0.6	(-0.6,-0.4]	week-specific
chr15_30921456_30925475	FAN1	0.6	(0.4,0.6]	non-continuous
chr15_31021553_31026580	MTMR10	0.9	(0.8,1]	non-continuous
chr15_31032213_31034787	FAN1	-0.1	(-0.2,0]	week-specific
chr15_32669280_32672759	GREM1	-0.1	(-0.2,0]	continuous
chr15_35697231_35699684	DPH6	-0.8	(-0.8,-0.6]	week-specific
chr15_39178792_39183066	THBS1	0.1	(0,0.2]	continuous
chr15_40067985_40070665	BUB1B	-0.4	(-0.6,-0.4]	non-continuous
chr15_40074827_40076027	BUB1B	0.4	(0.2,0.4]	week-specific
chr15_40908774_40913137	CHAC1	0.2	(0,0.2]	continuous
chr15_41566521_41571685	JMJD7	0.2	(0,0.2]	constant
chr15_41566521_41571685	JMJD7-PLA2G4B	0.7	(0.6,0.8]	constant
chr15_41566521_41571685	PLA2G4B	0.2	(0,0.2]	constant
chr15_41659339_41662465	SPTBN5	0.3	(0.2,0.4]	constant
chr15_41795102_41798452	JMJD7	-0.3	(-0.4,-0.2]	continuous
chr15_41795102_41798452	JMJD7-PLA2G4B	-0.8	(-0.8,-0.6]	continuous
chr15_41795102_41798452	PLA2G4B	-0.3	(-0.4,-0.2]	continuous
chr15_41795102_41798452	SPTBN5	-0.8	(-0.8,-0.6]	continuous
chr15_43491130_43495308	MAP1A	0.1	(0,0.2]	constant
chr15_43491130_43495308	TP53BP1	0.7	(0.6,0.8]	constant
chr15_44783800_44785621	B2M	0.6	(0.4,0.6]	non-continuous
chr15_44783800_44785621	PATL2	0.2	(0,0.2]	non-continuous
chr15_44783800_44785621	TRIM69	0.7	(0.6,0.8]	non-continuous
chr15_49237580_49240279	DTWD1	-0.5	(-0.6,-0.4]	week-specific
chr15_49237580_49240279	FAM227B	-0.5	(-0.6,-0.4]	week-specific
chr15_50003035_50004970	DTWD1	-0.7	(-0.8,-0.6]	non-continuous
chr15_50003035_50004970	FAM227B	-0.7	(-0.8,-0.6]	non-continuous
chr15_55646898_55670199	DYX1C1	0.6	(0.4,0.6]	continuous
chr15_55646898_55670199	PRTG	0.4	(0.2,0.4]	continuous
chr15_55692878_55698882	PRTG	0.4	(0.2,0.4]	week-specific
chr15_55780629_55788368	C15orf65	0.3	(0.2,0.4]	non-continuous
chr15_55780629_55788368	CCPG1	0.1	(0,0.2]	non-continuous
chr15_55780629_55788368	DYX1C1	-0.5	(-0.6,-0.4]	non-continuous
chr15_57213672_57231940	CGNL1	-0.1	(-0.2,0]	non-continuous
chr15_60368702_60378137	ANXA2	0	(-0.2,0]	continuous
chr15_62756866_62760026	RAB8B	0.6	(0.4,0.6]	continuous
chr15_62756866_62760026	TLN2	0.8	(0.6,0.8]	continuous
chr15_63253828_63258174	RAB8B	-0.3	(-0.4,-0.2]	continuous
chr15_63435390_63438422	USP3	-0.1	(-0.2,0]	continuous
chr15_63460773_63462043	FBXL22	0.6	(0.4,0.6]	non-continuous
chr15_63460773_63462043	RPS27L	0.5	(0.4,0.6]	non-continuous
chr15_64737373_64741839	RBPMS2	-0.3	(-0.4,-0.2]	continuous
chr15_64800554_64803540	RBPMS2	0.4	(0.2,0.4]	non-continuous
chr15_64853399_64860682	PIF1	-0.5	(-0.6,-0.4]	constant
chr15_65066091_65069815	MTFMT	-0.4	(-0.6,-0.4]	constant
chr15_65071094_65071932	MTFMT	0.1	(0,0.2]	week-specific
chr15_65637499_65639579	DENND4A	0.2	(0,0.2]	continuous
chr15_65831928_65834985	SLC24A1	0.3	(0.2,0.4]	continuous
chr15_65831928_65834985	VWA9	-0.3	(-0.4,-0.2]	continuous
chr15_65868022_65872374	SLC24A1	0.9	(0.8,1]	constant
chr15_65868022_65872374	VWA9	0.6	(0.4,0.6]	constant
chr15_66652571_66662264	SMAD6	0.8	(0.6,0.8]	constant
chr15_66712973_66719062	LCTL	-0.2	(-0.4,-0.2]	non-continuous
chr15_66753030_66758683	LCTL	0.1	(0,0.2]	continuous
chr15_66769865_66778700	SMAD6	-0.6	(-0.6,-0.4]	constant
chr15_66800038_66806236	LCTL	-0.1	(-0.2,0]	non-continuous
chr15_66819667_66822990	LCTL	-0.9	[-1,-0.8]	week-specific
chr15_66840982_66844885	SMAD6	-0.7	(-0.8,-0.6]	constant
chr15_67097396_67099823	SMAD3	0.7	(0.6,0.8]	week-specific
chr15_67100177_67102179	SMAD3	0.7	(0.6,0.8]	week-specific
chr15_67862689_67866670	CALML4	0.7	(0.6,0.8]	constant
chr15_67862689_67866670	MAP2K5	0.2	(0,0.2]	constant
chr15_67881211_67886462	CALML4	0.5	(0.4,0.6]	constant
chr15_68698649_68702089	NOX5	-0.3	(-0.4,-0.2]	non-continuous
chr15_70194424_70198508	TLE3	0.7	(0.6,0.8]	non-continuous
chr15_70794004_70796307	LARP6	0.2	(0,0.2]	week-specific
chr15_70794004_70796307	LRRC49	0.1	(0,0.2]	week-specific
chr15_70797796_70801928	LARP6	-0.7	(-0.8,-0.6]	week-specific
chr15_70797796_70801928	LRRC49	-0.6	(-0.6,-0.4]	week-specific
chr15_71453742_71456808	CT62	-0.223607	(-0.4,-0.2]	week-specific
chr15_71570215_71572959	CT62	-0.111803	(-0.2,0]	week-specific
chr15_72178591_72181406	GRAMD2	0.6	(0.4,0.6]	week-specific
chr15_73944008_73945736	LOXL1	0.6	(0.4,0.6]	week-specific
chr15_74219658_74226350	ISLR	-0.6	(-0.6,-0.4]	non-continuous
chr15_74227428_74229616	ISLR	-0.8	(-0.8,-0.6]	week-specific
chr15_74381797_74390689	UBL7	0.4	(0.2,0.4]	week-specific
chr15_75177453_75183491	COX5A	-0.4	(-0.6,-0.4]	constant
chr15_75177453_75183491	PPCDC	-0.4	(-0.6,-0.4]	constant
chr15_75757311_75761116	ODF3L1	-0.1	(-0.2,0]	constant
chr15_75757311_75761116	SIN3A	-0.1	(-0.2,0]	constant
chr15_75823029_75824637	SNUPN	0.4	(0.2,0.4]	week-specific
chr15_77058951_77062817	TSPAN3	-0.5	(-0.6,-0.4]	week-specific
chr15_77494276_77500387	TSPAN3	-0.4	(-0.6,-0.4]	constant
chr15_77531188_77535319	TSPAN3	-0.1	(-0.2,0]	continuous
chr15_77540520_77544879	TSPAN3	-0.2	(-0.4,-0.2]	continuous
chr15_77599543_77600388	LINGO1	-0.3	(-0.4,-0.2]	week-specific
chr15_77620839_77624414	LINGO1	0.7	(0.6,0.8]	week-specific
chr15_77620839_77624414	TSPAN3	0.5	(0.4,0.6]	week-specific
chr15_77629604_77635218	LINGO1	0.8	(0.6,0.8]	non-continuous
chr15_77655631_77657093	LINGO1	0.9	(0.8,1]	week-specific
chr15_77907789_77911239	CHRNB4	0.4	(0.2,0.4]	non-continuous
chr15_78147630_78150477	CIB2	1	(0.8,1]	non-continuous
chr15_78147630_78150477	IDH3A	0.7	(0.6,0.8]	non-continuous
chr15_78147630_78150477	WDR61	0.9	(0.8,1]	non-continuous
chr15_78394223_78397637	ADAMTS7	0.6	(0.4,0.6]	continuous
chr15_78394223_78397637	CRABP1	0.7	(0.6,0.8]	continuous
chr15_78394223_78397637	MORF4L1	0.7	(0.6,0.8]	continuous
chr15_78405206_78410499	CRABP1	0.5	(0.4,0.6]	continuous
chr15_78405206_78410499	WDR61	0.3	(0.2,0.4]	continuous
chr15_81721631_81725336	MEX3B	0.5	(0.4,0.6]	continuous
chr15_81887577_81890588	EFTUD1	-0.1	(-0.2,0]	continuous
chr15_82849264_82851295	FAM103A1	0.2	(0,0.2]	week-specific
chr15_82849264_82851295	HOMER2	0.1	(0,0.2]	week-specific
chr15_82950832_82953493	FAM103A1	-0.2	(-0.4,-0.2]	non-continuous
chr15_82950832_82953493	HOMER2	-0.1	(-0.2,0]	non-continuous
chr15_83304629_83307379	BNC1	-0.3	(-0.4,-0.2]	continuous
chr15_83438549_83441003	BNC1	-0.1	(-0.2,0]	continuous
chr15_83438549_83441003	TM6SF1	0.5	(0.4,0.6]	continuous
chr15_84926450_84928570	ZSCAN2	0.9	(0.8,1]	continuous
chr15_88657918_88663000	ACAN	0	(-0.2,0]	week-specific
chr15_88694377_88698114	ACAN	0.3	(0.2,0.4]	continuous
chr15_88699326_88702238	ACAN	0.3	(0.2,0.4]	week-specific
chr15_88699326_88702238	HAPLN3	-0.5	(-0.6,-0.4]	week-specific
chr15_88704369_88706485	ACAN	0.1	(0,0.2]	non-continuous
chr15_88704369_88706485	HAPLN3	-0.3	(-0.4,-0.2]	non-continuous
chr15_89016474_89018203	HAPLN3	0.5	(0.4,0.6]	week-specific
chr15_89177072_89178799	HAPLN3	-0.6	(-0.6,-0.4]	week-specific
chr15_89195868_89200974	FANCI	0.3	(0.2,0.4]	week-specific
chr15_89195868_89200974	HAPLN3	0.1	(0,0.2]	week-specific
chr15_89195868_89200974	MFGE8	0.1	(0,0.2]	week-specific
chr15_90039249_90046215	MESP1	0.2	(0,0.2]	non-continuous
chr15_90064817_90065871	IDH2	0.4	(0.2,0.4]	week-specific
chr15_90064817_90065871	MESP1	0.3	(0.2,0.4]	week-specific
chr15_90064817_90065871	MESP2	0.3	(0.2,0.4]	week-specific
chr15_90064817_90065871	ZNF710	0.3	(0.2,0.4]	week-specific
chr15_90172971_90176044	IDH2	-0.3	(-0.4,-0.2]	week-specific
chr15_90172971_90176044	NGRN	-0.4	(-0.6,-0.4]	week-specific
chr15_90399666_90404271	GABARAPL3	-0.564288	(-0.6,-0.4]	continuous
chr15_90556377_90563409	CRTC3	-0.4	(-0.6,-0.4]	continuous
chr15_90556377_90563409	NGRN	-0.5	(-0.6,-0.4]	continuous
chr15_92654374_92656732	ST8SIA2	0	(-0.2,0]	non-continuous
chr15_92824577_92836384	FAM174B	-0.9	[-1,-0.8]	constant
chr15_93057027_93065877	RGMA	0.5	(0.4,0.6]	continuous
chr15_93278075_93281964	RGMA	0.9	(0.8,1]	continuous
chr15_93330691_93333301	RGMA	0.6	(0.4,0.6]	week-specific
chr15_98599260_98602388	FAM169B	0.6	(0.4,0.6]	continuous
chr15_98797272_98803109	IGF1R	-0.2	(-0.4,-0.2]	non-continuous
chr15_98840126_98844171	IGF1R	0.3	(0.2,0.4]	non-continuous
chr15_98844367_98845320	IGF1R	0.4	(0.2,0.4]	week-specific
chr15_98849588_98860282	IGF1R	-0.3	(-0.4,-0.2]	constant
chr15_99057843_99060752	IGF1R	-0.5	(-0.6,-0.4]	constant
chr15_99100167_99100888	FAM169B	0.1	(0,0.2]	continuous
chr15_99715429_99719039	LRRC28	-0.9	[-1,-0.8]	continuous
chr15_99715429_99719039	TTC23	-0.9	[-1,-0.8]	continuous
chr15_99981935_99985771	ADAMTS17	-0.6	(-0.6,-0.4]	continuous
chr15_100113139_100116218	ADAMTS17	0	(-0.2,0]	continuous
chr15_100763614_100767227	ADAMTS17	0.3	(0.2,0.4]	week-specific
chr15_100763614_100767227	LRRK1	-0.6	(-0.6,-0.4]	week-specific
chr15_100769859_100774402	ADAMTS17	-0.9	[-1,-0.8]	continuous
chr15_100878835_100881102	LRRK1	-0.1	(-0.2,0]	week-specific
chr15_100900348_100904157	LRRK1	-0.6	(-0.6,-0.4]	continuous
chr15_100900348_100904157	VIMP	-0.4	(-0.6,-0.4]	continuous
chr15_101012151_101015408	ALDH1A3	0.2	(0,0.2]	week-specific
chr15_101012151_101015408	CHSY1	0.2	(0,0.2]	week-specific
chr15_101012151_101015408	LRRK1	0	(-0.2,0]	week-specific
chr15_101062744_101066173	CHSY1	-0.5	(-0.6,-0.4]	continuous
chr15_101066586_101072737	CHSY1	0.5	(0.4,0.6]	constant
chr15_101088154_101093208	CHSY1	0.3	(0.2,0.4]	non-continuous
chr15_101125147_101129790	CHSY1	-0.3	(-0.4,-0.2]	continuous
chr15_101137754_101141641	CHSY1	0.5	(0.4,0.6]	continuous
chr16_824296_826637	CACNA1H	0.4	(0.2,0.4]	continuous
chr16_885507_888984	LMF1	-0.4	(-0.6,-0.4]	continuous
chr16_885507_888984	SOX8	0.1	(0,0.2]	continuous
chr16_1905370_1910597	HS3ST6	0.1	(0,0.2]	non-continuous
chr16_1928530_1930826	MEIOB	-0.0512989	(-0.2,0]	constant
chr16_3148754_3151639	ZNF205	-0.7	(-0.8,-0.6]	constant
chr16_3148754_3151639	ZSCAN10	-0.7	(-0.8,-0.6]	constant
chr16_3281212_3285309	NAA60	0.7	(0.6,0.8]	continuous
chr16_3281212_3285309	ZNF597	0.2	(0,0.2]	continuous
chr16_3517145_3522839	ZNF263	0.6	(0.4,0.6]	continuous
chr16_3644418_3647564	DNASE1	0	(-0.2,0]	continuous
chr16_3644418_3647564	SLX4	0.6	(0.4,0.6]	continuous
chr16_3687834_3692181	TRAP1	0.9	(0.8,1]	non-continuous
chr16_4259729_4266424	ADCY9	-0.8	(-0.8,-0.6]	continuous
chr16_4287590_4289577	PAM16	0.8	(0.6,0.8]	week-specific
chr16_4290350_4301950	PAM16	-0.5	(-0.6,-0.4]	constant
chr16_4303126_4311956	PAM16	-0.7	(-0.8,-0.6]	constant
chr16_4880864_4884304	GLYR1	0.2	(0,0.2]	continuous
chr16_4880864_4884304	PPL	-0.6	(-0.6,-0.4]	continuous
chr16_4880864_4884304	SEC14L5	-0.7	(-0.8,-0.6]	continuous
chr16_4880864_4884304	UBN1	-0.1	(-0.2,0]	continuous
chr16_8718497_8722136	TMEM186	-0.9	[-1,-0.8]	week-specific
chr16_10917974_10918857	EMP2	0.2	(0,0.2]	week-specific
chr16_10976260_10985080	RMI2	-0.6	(-0.6,-0.4]	constant
chr16_10976260_10985080	SOCS1	-0.6	(-0.6,-0.4]	constant
chr16_11406903_11412658	LITAF	-0.6	(-0.6,-0.4]	non-continuous
chr16_11555108_11562974	LITAF	-0.6	(-0.6,-0.4]	non-continuous
chr16_11594327_11599685	LITAF	-0.1	(-0.2,0]	non-continuous
chr16_11601280_11606618	LITAF	0.3	(0.2,0.4]	continuous
chr16_11607686_11611289	LITAF	-0.7	(-0.8,-0.6]	week-specific
chr16_14185335_14188124	MKL2	0.1	(0,0.2]	continuous
chr16_14284370_14287421	ERCC4	-0.9	[-1,-0.8]	non-continuous
chr16_15140749_15148509	NTAN1	0.1	(0,0.2]	constant
chr16_19756638_19759155	GPRC5B	0.5	(0.4,0.6]	week-specific
chr16_19756638_19759155	IQCK	0.5	(0.4,0.6]	week-specific
chr16_19756638_19759155	KNOP1	0.5	(0.4,0.6]	week-specific
chr16_19881630_19885718	C16orf62	-0.1	(-0.2,0]	continuous
chr16_19881630_19885718	IQCK	-0.1	(-0.2,0]	continuous
chr16_19881630_19885718	KNOP1	-0.1	(-0.2,0]	continuous
chr16_19907361_19908392	GP2	-0.6	(-0.6,-0.4]	continuous
chr16_19907361_19908392	UMOD	0	(-0.2,0]	continuous
chr16_20673083_20678039	ACSM1	0.3	(0.2,0.4]	week-specific
chr16_20762733_20764999	THUMPD1	-0.2	(-0.4,-0.2]	week-specific
chr16_21282684_21284591	DNAH3	-0.1	(-0.2,0]	constant
chr16_21282684_21284591	EEF2K	0.2	(0,0.2]	constant
chr16_21282684_21284591	TMEM159	-0.1	(-0.2,0]	constant
chr16_22188162_22193887	PDZD9	0.6	(0.4,0.6]	non-continuous
chr16_22188162_22193887	VWA3A	0.3	(0.2,0.4]	non-continuous
chr16_24538192_24543112	SLC5A11	-0.447214	(-0.6,-0.4]	constant
chr16_27720600_27722038	GSG1L	-0.6	(-0.6,-0.4]	week-specific
chr16_27769489_27771010	GSG1L	0	(-0.2,0]	week-specific
chr16_29960886_29963755	KCTD13	0.1	(0,0.2]	continuous
chr16_30608200_30612040	CD2BP2	0.7	(0.6,0.8]	constant
chr16_30608200_30612040	DCTPP1	0.5	(0.4,0.6]	constant
chr16_30608200_30612040	FBRS	0.7	(0.6,0.8]	constant
chr16_30608200_30612040	MYLPF	0.1	(0,0.2]	constant
chr16_30608200_30612040	SEPHS2	0.7	(0.6,0.8]	constant
chr16_30608200_30612040	SEPTIN1	0.3	(0.2,0.4]	constant
chr16_30608200_30612040	TBC1D10B	0.6	(0.4,0.6]	constant
chr16_30608200_30612040	ZNF688	0.7	(0.6,0.8]	constant
chr16_30608200_30612040	ZNF747	0.7	(0.6,0.8]	constant
chr16_30608200_30612040	ZNF768	0.7	(0.6,0.8]	constant
chr16_30608200_30612040	ZNF771	0.9	(0.8,1]	constant
chr16_30627345_30629395	CD2BP2	1	(0.8,1]	non-continuous
chr16_30627345_30629395	DCTPP1	0.9	(0.8,1]	non-continuous
chr16_30627345_30629395	MYLPF	0.4	(0.2,0.4]	non-continuous
chr16_30627345_30629395	PRR14	0.7	(0.6,0.8]	non-continuous
chr16_30627345_30629395	SEPHS2	1	(0.8,1]	non-continuous
chr16_30627345_30629395	SEPTIN1	0.2	(0,0.2]	non-continuous
chr16_30627345_30629395	TBC1D10B	0.9	(0.8,1]	non-continuous
chr16_30627345_30629395	ZNF48	1	(0.8,1]	non-continuous
chr16_30627345_30629395	ZNF771	0.9	(0.8,1]	non-continuous
chr16_30632591_30636256	DCTPP1	0.9	(0.8,1]	constant
chr16_30632591_30636256	ITGAL	0.3	(0.2,0.4]	constant
chr16_30632591_30636256	SEPHS2	0.7	(0.6,0.8]	constant
chr16_30632591_30636256	SEPTIN1	0.3	(0.2,0.4]	constant
chr16_30632591_30636256	ZNF48	0.7	(0.6,0.8]	constant
chr16_30632591_30636256	ZNF771	0.5	(0.4,0.6]	constant
chr16_48381893_48387842	SIAH1	0.4	(0.2,0.4]	constant
chr16_48497172_48506787	N4BP1	-0.4	(-0.6,-0.4]	continuous
chr16_48530573_48533413	SIAH1	-0.5	(-0.6,-0.4]	continuous
chr16_48534850_48540084	SIAH1	-0.9	[-1,-0.8]	continuous
chr16_49527315_49530031	ZNF423	-0.5	(-0.6,-0.4]	non-continuous
chr16_49591751_49603181	ZNF423	-0.1	(-0.2,0]	continuous
chr16_49651141_49654545	ZNF423	0.2	(0,0.2]	continuous
chr16_49661786_49669547	ZNF423	0.5	(0.4,0.6]	constant
chr16_49753928_49758736	ZNF423	-0.8	(-0.8,-0.6]	non-continuous
chr16_49920582_49922888	ZNF423	0.3	(0.2,0.4]	week-specific
chr16_50389798_50393148	NKD1	0.4	(0.2,0.4]	constant
chr16_50465078_50470814	BRD7	0.7	(0.6,0.8]	non-continuous
chr16_50504585_50507389	ADCY7	0.6	(0.4,0.6]	week-specific
chr16_50565774_50569042	BRD7	0.5	(0.4,0.6]	week-specific
chr16_50572008_50576760	BRD7	0.5	(0.4,0.6]	continuous
chr16_53077145_53093025	CHD9	-1	[-1,-0.8]	non-continuous
chr16_53120307_53122896	CHD9	-0.3	(-0.4,-0.2]	week-specific
chr16_53204802_53213057	CHD9	-0.1	(-0.2,0]	constant
chr16_53549236_53551627	IRX3	0.8	(0.6,0.8]	continuous
chr16_54430037_54433489	IRX3	1	(0.8,1]	continuous
chr16_54505835_54512022	IRX3	0.1	(0,0.2]	week-specific
chr16_54631090_54634338	IRX5	0.9	(0.8,1]	non-continuous
chr16_56866255_56868764	HERPUD1	0.2	(0,0.2]	week-specific
chr16_56964223_56964682	NLRC5	0.1	(0,0.2]	week-specific
chr16_57414639_57420406	CCL22	0.3	(0.2,0.4]	constant
chr16_57414639_57420406	CX3CL1	0.7	(0.6,0.8]	constant
chr16_57414639_57420406	POLR2C	0.5	(0.4,0.6]	constant
chr16_57799624_57804518	MMP15	-0.7	(-0.8,-0.6]	non-continuous
chr16_57984264_57986133	KATNB1	0.4	(0.2,0.4]	continuous
chr16_58121259_58122505	MMP15	-0.8	(-0.8,-0.6]	week-specific
chr16_58121259_58122505	TEPP	-0.7	(-0.8,-0.6]	week-specific
chr16_66406085_66407420	CKLF	0.2	(0,0.2]	continuous
chr16_66406085_66407420	CKLF-CMTM1	0	(-0.2,0]	continuous
chr16_66406085_66407420	TK2	0.4	(0.2,0.4]	continuous
chr16_66828389_66831602	CA7	0.410391	(0.4,0.6]	constant
chr16_66828389_66831602	DYNC1LI2	0.5	(0.4,0.6]	constant
chr16_67680953_67681686	CENPT	-0.7	(-0.8,-0.6]	week-specific
chr16_67680953_67681686	CTCF	-0.9	[-1,-0.8]	week-specific
chr16_67680953_67681686	FAM65A	-0.3	(-0.4,-0.2]	week-specific
chr16_67680953_67681686	GFOD2	-0.7	(-0.8,-0.6]	week-specific
chr16_67680953_67681686	NUTF2	-0.9	[-1,-0.8]	week-specific
chr16_67680953_67681686	PSKH1	-0.7	(-0.8,-0.6]	week-specific
chr16_67680953_67681686	THAP11	-0.9	[-1,-0.8]	week-specific
chr16_68040104_68040656	LCAT	-0.1	(-0.2,0]	week-specific
chr16_68040104_68040656	SLC12A4	0.3	(0.2,0.4]	week-specific
chr16_69243028_69244862	CHTF8	-0.2	(-0.4,-0.2]	week-specific
chr16_69243028_69244862	SNTB2	0.1	(0,0.2]	week-specific
chr16_69384225_69387190	NOB1	0.6	(0.4,0.6]	constant
chr16_69384225_69387190	PDF	0.2	(0,0.2]	constant
chr16_69394949_69399604	WWP2	-0.4	(-0.6,-0.4]	constant
chr16_70758980_70762367	MTSS1L	-0.2	(-0.4,-0.2]	continuous
chr16_71025733_71030950	CALB2	-0.2	(-0.4,-0.2]	week-specific
chr16_71025733_71030950	CMTR2	0.1	(0,0.2]	week-specific
chr16_72895990_72897418	C16orf47	0.4	(0.2,0.4]	continuous
chr16_72895990_72897418	ZFHX3	0.1	(0,0.2]	continuous
chr16_73030980_73039494	ZFHX3	-0.6	(-0.6,-0.4]	constant
chr16_73796242_73796933	PSMD7	0.5	(0.4,0.6]	week-specific
chr16_81403399_81404971	PLCG2	0.2	(0,0.2]	week-specific
chr16_81537598_81540258	CMIP	-0.7	(-0.8,-0.6]	week-specific
chr16_81728425_81733246	CMIP	0.2	(0,0.2]	constant
chr16_84175481_84178458	DNAAF1	-0.7	(-0.8,-0.6]	non-continuous
chr16_84175481_84178458	HSDL1	-0.6	(-0.6,-0.4]	non-continuous
chr16_84503366_84507258	COTL1	0.5	(0.4,0.6]	constant
chr16_84503366_84507258	TLDC1	0.9	(0.8,1]	constant
chr16_84503366_84507258	WFDC1	0.1	(0,0.2]	constant
chr16_84529912_84550799	COTL1	0.2	(0,0.2]	constant
chr16_84582979_84588000	KCNG4	-0.707107	(-0.8,-0.6]	week-specific
chr16_84951435_84954732	CRISPLD2	-0.3	(-0.4,-0.2]	week-specific
chr16_85311672_85318127	FAM92B	-0.3	(-0.4,-0.2]	non-continuous
chr16_85320045_85322621	GSE1	-0.6	(-0.6,-0.4]	week-specific
chr16_85326860_85330115	GSE1	-0.8	(-0.8,-0.6]	constant
chr16_85446284_85450409	GSE1	-0.3	(-0.4,-0.2]	constant
chr16_85458117_85464969	GSE1	-0.1	(-0.2,0]	non-continuous
chr16_85552055_85558884	GSE1	-0.7	(-0.8,-0.6]	constant
chr16_86031210_86034561	IRF8	-0.5	(-0.6,-0.4]	continuous
chr16_86342682_86344964	FOXF1	0.7	(0.6,0.8]	week-specific
chr16_86946312_86947826	MTHFSD	0.8	(0.6,0.8]	week-specific
chr16_86952856_86963818	FOXL1	0.9	(0.8,1]	constant
chr16_86952856_86963818	MTHFSD	0.8	(0.6,0.8]	constant
chr16_87125081_87130295	FOXL1	0.7	(0.6,0.8]	constant
chr16_87176243_87180568	FOXC2	0	(-0.2,0]	non-continuous
chr16_87843552_87861285	JPH3	0.4	(0.2,0.4]	constant
chr16_88060945_88065131	ZC3H18	0.6	(0.4,0.6]	continuous
chr16_88060945_88065131	ZNF469	-0.1	(-0.2,0]	continuous
chr16_88185604_88188873	ZNF469	0.3	(0.2,0.4]	non-continuous
chr16_88617334_88619429	IL17C	-0.111803	(-0.2,0]	week-specific
chr16_88736412_88739939	CDT1	-0.7	(-0.8,-0.6]	week-specific
chr16_88753489_88775403	ACSF3	0	(-0.2,0]	non-continuous
chr16_88753489_88775403	CBFA2T3	0.2	(0,0.2]	non-continuous
chr16_88753489_88775403	PIEZO1	0.1	(0,0.2]	non-continuous
chr16_88753489_88775403	SNAI3	-0.6	(-0.6,-0.4]	non-continuous
chr16_88776572_88780670	SLC22A31	0.7	(0.6,0.8]	week-specific
chr16_89239807_89242186	RPL13	0.2	(0,0.2]	constant
chr16_89343401_89347563	RPL13	-0.9	[-1,-0.8]	week-specific
chr16_89378597_89380504	RPL13	-0.7	(-0.8,-0.6]	week-specific
chr16_89400700_89405402	RPL13	0.6	(0.4,0.6]	continuous
chr17_199116_201064	DOC2B	-0.5	(-0.6,-0.4]	week-specific
chr17_599849_603260	DOC2B	-1	[-1,-0.8]	week-specific
chr17_599849_603260	FAM101B	-0.1	(-0.2,0]	week-specific
chr17_599849_603260	FAM57A	-0.3	(-0.4,-0.2]	week-specific
chr17_599849_603260	RPH3AL	-0.7	(-0.8,-0.6]	week-specific
chr17_599849_603260	TIMM22	-0.6	(-0.6,-0.4]	week-specific
chr17_599849_603260	VPS53	-0.7	(-0.8,-0.6]	week-specific
chr17_607047_608350	FAM101B	-0.3	(-0.4,-0.2]	week-specific
chr17_693054_697315	DOC2B	0.4	(0.2,0.4]	continuous
chr17_693054_697315	FAM101B	0.7	(0.6,0.8]	continuous
chr17_693054_697315	FAM57A	0.9	(0.8,1]	continuous
chr17_693054_697315	RPH3AL	0.1	(0,0.2]	continuous
chr17_693054_697315	TIMM22	0.8	(0.6,0.8]	continuous
chr17_693054_697315	VPS53	0.1	(0,0.2]	continuous
chr17_836022_836874	NXN	0.9	(0.8,1]	week-specific
chr17_842052_853728	NXN	-0.3	(-0.4,-0.2]	continuous
chr17_885836_889265	TIMM22	-0.5	(-0.6,-0.4]	week-specific
chr17_895807_898849	TIMM22	-0.1	(-0.2,0]	non-continuous
chr17_901120_906847	TIMM22	-0.7	(-0.8,-0.6]	continuous
chr17_1000084_1006883	GLOD4	-0.4	(-0.6,-0.4]	continuous
chr17_1000084_1006883	RNMTL1	-0.7	(-0.8,-0.6]	continuous
chr17_1042759_1048908	TIMM22	-0.8	(-0.8,-0.6]	constant
chr17_1076844_1080612	TIMM22	0.1	(0,0.2]	continuous
chr17_1453666_1458092	INPP5K	0.9	(0.8,1]	constant
chr17_1453666_1458092	MYO1C	0.7	(0.6,0.8]	constant
chr17_1617547_1622327	ABR	0.3	(0.2,0.4]	week-specific
chr17_1617547_1622327	PITPNA	0.5	(0.4,0.6]	week-specific
chr17_1617547_1622327	PRPF8	0.3	(0.2,0.4]	week-specific
chr17_1617547_1622327	SGSM2	0.4	(0.2,0.4]	week-specific
chr17_1617547_1622327	TSR1	0.3	(0.2,0.4]	week-specific
chr17_1723573_1725911	SERPINF1	-0.3	(-0.4,-0.2]	non-continuous
chr17_1729683_1731739	RPA1	-0.9	[-1,-0.8]	week-specific
chr17_1729683_1731739	SERPINF1	-0.6	(-0.6,-0.4]	week-specific
chr17_1729683_1731739	SMYD4	0	(-0.2,0]	week-specific
chr17_1769125_1771740	WDR81	-0.4	(-0.6,-0.4]	continuous
chr17_1778194_1781500	SERPINF1	-0.3	(-0.4,-0.2]	continuous
chr17_1778194_1781500	TLCD2	-0.2	(-0.4,-0.2]	continuous
chr17_1778194_1781500	WDR81	-0.8	(-0.8,-0.6]	continuous
chr17_1782673_1785132	RILP	0.4	(0.2,0.4]	continuous
chr17_1782673_1785132	SCARF1	0	(-0.2,0]	continuous
chr17_1782673_1785132	SERPINF1	0.1	(0,0.2]	continuous
chr17_1782673_1785132	SERPINF2	0.3	(0.2,0.4]	continuous
chr17_1782673_1785132	TLCD2	-0.6	(-0.6,-0.4]	continuous
chr17_1782673_1785132	WDR81	0.4	(0.2,0.4]	continuous
chr17_1996573_2001925	RPA1	-0.5	(-0.6,-0.4]	non-continuous
chr17_1996573_2001925	SMYD4	0.1	(0,0.2]	non-continuous
chr17_2170038_2183560	HIC1	0.3	(0.2,0.4]	non-continuous
chr17_2170038_2183560	OVCA2	0.2	(0,0.2]	non-continuous
chr17_2222271_2223813	HIC1	0.5	(0.4,0.6]	week-specific
chr17_2222271_2223813	OVCA2	0.1	(0,0.2]	week-specific
chr17_2431899_2437540	MNT	0.2	(0,0.2]	non-continuous
chr17_2975256_2976208	CTNS	0.4	(0.2,0.4]	week-specific
chr17_2975256_2976208	SHPK	0.7	(0.6,0.8]	week-specific
chr17_3048117_3050513	SPATA22	0.8	(0.6,0.8]	non-continuous
chr17_3534139_3537550	SPATA22	0.3	(0.2,0.4]	constant
chr17_4574756_4578575	ALOX15	-1	[-1,-0.8]	constant
chr17_4594168_4596031	ALOX15	-0.8	(-0.8,-0.6]	non-continuous
chr17_4596186_4601296	ALOX15	-0.7	(-0.8,-0.6]	continuous
chr17_6255996_6258717	AIPL1	0.1	(0,0.2]	continuous
chr17_6255996_6258717	WSCD1	0.9	(0.8,1]	continuous
chr17_7173468_7174464	SLC16A11	0.3	(0.2,0.4]	week-specific
chr17_7173468_7174464	SLC16A13	0.6	(0.4,0.6]	week-specific
chr17_8434126_8437817	MFSD6L	1	(0.8,1]	constant
chr17_8434126_8437817	ODF4	0	(-0.2,0]	constant
chr17_8562988_8565329	CCDC42	-0.820783	[-1,-0.8]	week-specific
chr17_8562988_8565329	MFSD6L	0	(-0.2,0]	week-specific
chr17_8686421_8688974	MYH10	0.4	(0.2,0.4]	non-continuous
chr17_8692871_8701631	MYH10	0.6	(0.4,0.6]	constant
chr17_9114779_9117917	NTN1	0.6	(0.4,0.6]	week-specific
chr17_9114779_9117917	USP43	0.3	(0.2,0.4]	week-specific
chr17_9147967_9152138	NTN1	0.6	(0.4,0.6]	continuous
chr17_9271637_9274295	NTN1	0.6	(0.4,0.6]	week-specific
chr17_9328972_9333231	NTN1	-0.1	(-0.2,0]	non-continuous
chr17_15430294_15438630	CDRT4	-1	[-1,-0.8]	continuous
chr17_15430294_15438630	PMP22	-0.7	(-0.8,-0.6]	continuous
chr17_15454151_15466862	CDRT4	-0.1	(-0.2,0]	constant
chr17_16285186_16289101	NCOR1	-0.2	(-0.4,-0.2]	constant
chr17_16285186_16289101	PIGL	0	(-0.2,0]	constant
chr17_17662075_17664786	LRRC48	-0.3	(-0.4,-0.2]	continuous
chr17_17662075_17664786	TOM1L2	0.4	(0.2,0.4]	continuous
chr17_17667666_17670000	LRRC48	-0.3	(-0.4,-0.2]	week-specific
chr17_17667666_17670000	TOM1L2	0.4	(0.2,0.4]	week-specific
chr17_18959467_18972748	FAM83G	0.2	(0,0.2]	constant
chr17_18979546_18984002	FAM83G	0.1	(0,0.2]	continuous
chr17_19506078_19509689	ALDH3A1	-0.1	(-0.2,0]	constant
chr17_19506078_19509689	RNF112	-0.4	(-0.6,-0.4]	constant
chr17_20155259_20157898	SPECC1	0.9	(0.8,1]	constant
chr17_20851440_20853454	USP22	-0.3	(-0.4,-0.2]	non-continuous
chr17_20907237_20909562	USP22	0.7	(0.6,0.8]	constant
chr17_21462804_21465218	KCNJ12	0.9	(0.8,1]	continuous
chr17_21510616_21513182	MAP2K3	0.2	(0,0.2]	constant
chr17_27343285_27347581	LGALS9	-0.7	(-0.8,-0.6]	continuous
chr17_27343285_27347581	WSB1	-0.1	(-0.2,0]	continuous
chr17_27348151_27350905	WSB1	0.4	(0.2,0.4]	constant
chr17_27557534_27561951	KSR1	-0.5	(-0.6,-0.4]	continuous
chr17_27817710_27819728	NLK	-0.1	(-0.2,0]	continuous
chr17_27817710_27819728	NOS2	0.1	(0,0.2]	continuous
chr17_27817710_27819728	TMEM97	-0.2	(-0.4,-0.2]	continuous
chr17_29719980_29724224	CORO6	-0.2	(-0.4,-0.2]	continuous
chr17_31495576_31502038	COPRS	0.5	(0.4,0.6]	non-continuous
chr17_31548680_31551172	COPRS	-0.8	(-0.8,-0.6]	constant
chr17_32302375_32305698	RHBDL3	0.7	(0.6,0.8]	week-specific
chr17_32535315_32538009	CDK5R1	0.3	(0.2,0.4]	week-specific
chr17_32934884_32938479	CDK5R1	0.1	(0,0.2]	continuous
chr17_34168011_34170780	CCL8	-0.447214	(-0.6,-0.4]	week-specific
chr17_34237415_34240648	CCL2	0.1	(0,0.2]	continuous
chr17_34996461_34999032	RFFL	-0.9	[-1,-0.8]	week-specific
chr17_35586086_35590346	C17orf50	0.9	(0.8,1]	constant
chr17_35586086_35590346	RASL10B	0.9	(0.8,1]	constant
chr17_35763483_35768436	MMP28	0.1	(0,0.2]	non-continuous
chr17_36807867_36808954	LHX1	0.8	(0.6,0.8]	week-specific
chr17_38462302_38468192	SOCS7	0.3	(0.2,0.4]	constant
chr17_38509210_38511906	C17orf96	-0.7	(-0.8,-0.6]	week-specific
chr17_39572890_39574387	NEUROD2	-0.3	(-0.4,-0.2]	week-specific
chr17_39674488_39679053	NEUROD2	-0.2	(-0.4,-0.2]	week-specific
chr17_39674488_39679053	PGAP3	-0.8	(-0.8,-0.6]	week-specific
chr17_39674488_39679053	STARD3	-0.8	(-0.8,-0.6]	week-specific
chr17_39753055_39756438	PGAP3	-0.7	(-0.8,-0.6]	non-continuous
chr17_39753055_39756438	PNMT	-0.3	(-0.4,-0.2]	non-continuous
chr17_39753055_39756438	TCAP	0.3	(0.2,0.4]	non-continuous
chr17_40052682_40055651	MSL1	0.9	(0.8,1]	constant
chr17_40052682_40055651	NR1D1	0.2	(0,0.2]	constant
chr17_40353919_40359095	CCR7	0	(-0.2,0]	week-specific
chr17_40353919_40359095	RARA	-0.6	(-0.6,-0.4]	week-specific
chr17_40353919_40359095	TNS4	-0.1	(-0.2,0]	week-specific
chr17_40455687_40465445	IGFBP4	-0.1	(-0.2,0]	non-continuous
chr17_40485196_40489180	TNS4	0.6	(0.4,0.6]	continuous
chr17_40497174_40501296	IGFBP4	0	(-0.2,0]	week-specific
chr17_40497174_40501296	RARA	-0.6	(-0.6,-0.4]	week-specific
chr17_40497174_40501296	TOP2A	-0.5	(-0.6,-0.4]	week-specific
chr17_40523988_40525284	IGFBP4	-0.1	(-0.2,0]	week-specific
chr17_40523988_40525284	RARA	-0.7	(-0.8,-0.6]	week-specific
chr17_40523988_40525284	TNS4	-0.3	(-0.4,-0.2]	week-specific
chr17_40523988_40525284	TOP2A	-0.8	(-0.8,-0.6]	week-specific
chr17_40538499_40546501	IGFBP4	-0.6	(-0.6,-0.4]	continuous
chr17_40555844_40561074	IGFBP4	-0.1	(-0.2,0]	non-continuous
chr17_40555844_40561074	TOP2A	-0.8	(-0.8,-0.6]	non-continuous
chr17_40856826_40859436	KRT13	-0.3	(-0.4,-0.2]	non-continuous
chr17_40856826_40859436	KRT17	-0.5	(-0.6,-0.4]	non-continuous
chr17_40856826_40859436	KRT20	-0.564288	(-0.6,-0.4]	non-continuous
chr17_40856826_40859436	KRT23	-0.5	(-0.6,-0.4]	non-continuous
chr17_40856826_40859436	KRT31	-0.9	[-1,-0.8]	non-continuous
chr17_40856826_40859436	KRT37	0.353553	(0.2,0.4]	non-continuous
chr17_41535586_41540565	KRT12	0.307794	(0.2,0.4]	non-continuous
chr17_41535586_41540565	KRT17	-0.2	(-0.4,-0.2]	non-continuous
chr17_41546632_41550817	KRT12	0.666886	(0.6,0.8]	constant
chr17_41546632_41550817	KRT17	-0.1	(-0.2,0]	constant
chr17_41737035_41740704	FKBP10	0.1	(0,0.2]	continuous
chr17_41737035_41740704	KLHL11	0	(-0.2,0]	continuous
chr17_41799604_41802983	ACLY	0.3	(0.2,0.4]	constant
chr17_41799604_41802983	CNP	0.4	(0.2,0.4]	constant
chr17_41799604_41802983	DHX58	0.3	(0.2,0.4]	constant
chr17_41799604_41802983	GAST	-0.353553	(-0.4,-0.2]	constant
chr17_41799604_41802983	HAP1	0.7	(0.6,0.8]	constant
chr17_41799604_41802983	JUP	0.4	(0.2,0.4]	constant
chr17_41799604_41802983	KLHL10	0.205196	(0.2,0.4]	constant
chr17_41799604_41802983	KLHL11	0.3	(0.2,0.4]	constant
chr17_41799604_41802983	NT5C3B	0.4	(0.2,0.4]	constant
chr17_41894211_41897070	HAP1	0.1	(0,0.2]	continuous
chr17_41894211_41897070	KLHL11	-0.1	(-0.2,0]	continuous
chr17_42308202_42316755	HSD17B1	-0.9	[-1,-0.8]	constant
chr17_42308202_42316755	NAGLU	-0.9	[-1,-0.8]	constant
chr17_42308202_42316755	PTRF	-0.1	(-0.2,0]	constant
chr17_42308202_42316755	RAB5C	-0.9	[-1,-0.8]	constant
chr17_42318075_42321191	PTRF	-0.1	(-0.2,0]	week-specific
chr17_42515401_42528572	PTRF	-0.1	(-0.2,0]	constant
chr17_42515401_42528572	RAB5C	-0.9	[-1,-0.8]	constant
chr17_43032870_43038892	BRCA1	0.5	(0.4,0.6]	continuous
chr17_43528119_43531756	ETV4	0.8	(0.6,0.8]	continuous
chr17_43528119_43531756	MEOX1	0.5	(0.4,0.6]	continuous
chr17_43528119_43531756	SOST	-0.1	(-0.2,0]	continuous
chr17_43544888_43546643	ETV4	0.8	(0.6,0.8]	week-specific
chr17_43544888_43546643	MEOX1	0.5	(0.4,0.6]	week-specific
chr17_43589360_43594454	MEOX1	0.1	(0,0.2]	constant
chr17_43668833_43672607	ETV4	-0.2	(-0.4,-0.2]	continuous
chr17_43878228_43880234	CD300LG	-0.5	(-0.6,-0.4]	week-specific
chr17_44107587_44113630	G6PC3	-0.3	(-0.4,-0.2]	continuous
chr17_44107587_44113630	LSM12	-0.3	(-0.4,-0.2]	continuous
chr17_44137497_44139561	FAM215A	0.3	(0.2,0.4]	week-specific
chr17_44532659_44552598	C17orf104	-0.4	(-0.6,-0.4]	constant
chr17_44532659_44552598	CCDC43	-0.3	(-0.4,-0.2]	constant
chr17_44532659_44552598	DBF4B	-0.1	(-0.2,0]	constant
chr17_44532659_44552598	FZD2	0.3	(0.2,0.4]	constant
chr17_44532659_44552598	ITGA2B	-0.3	(-0.4,-0.2]	constant
chr17_44598298_44611971	FZD2	0.7	(0.6,0.8]	continuous
chr17_44626496_44630742	FZD2	0.5	(0.4,0.6]	continuous
chr17_44626496_44630742	ITGA2B	-0.1	(-0.2,0]	continuous
chr17_45340133_45343264	FMNL1	0.1	(0,0.2]	continuous
chr17_45340133_45343264	SPATA32	0.820783	(0.8,1]	continuous
chr17_47969868_47972299	CBX1	0.6	(0.4,0.6]	non-continuous
chr17_47969868_47972299	PNPO	-0.1	(-0.2,0]	non-continuous
chr17_47969868_47972299	SNX11	0.8	(0.6,0.8]	non-continuous
chr17_47994107_47996009	PNPO	0.3	(0.2,0.4]	week-specific
chr17_48022963_48028487	CBX1	-0.5	(-0.6,-0.4]	non-continuous
chr17_48022963_48028487	SNX11	-0.3	(-0.4,-0.2]	non-continuous
chr17_48106558_48109700	NFE2L1	0.2	(0,0.2]	continuous
chr17_49190026_49195353	SNF8	-0.7	(-0.8,-0.6]	constant
chr17_49389669_49391850	ABI3	0.6	(0.4,0.6]	non-continuous
chr17_49389669_49391850	GNGT2	0.4	(0.2,0.4]	non-continuous
chr17_49850590_49852310	DLX3	0.7	(0.6,0.8]	week-specific
chr17_49850590_49852310	ITGA3	0.5	(0.4,0.6]	week-specific
chr17_49850590_49852310	SLC35B1	0.5	(0.4,0.6]	week-specific
chr17_49860271_49867006	DLX3	0	(-0.2,0]	continuous
chr17_49896344_49904110	DLX3	0	(-0.2,0]	non-continuous
chr17_49896344_49904110	DLX4	0.4	(0.2,0.4]	non-continuous
chr17_49915707_49916467	DLX4	-0.3	(-0.4,-0.2]	week-specific
chr17_50139293_50140457	MYCBPAP	-0.1	(-0.2,0]	week-specific
chr17_50442121_50445250	ACSF2	-0.9	[-1,-0.8]	week-specific
chr17_50625726_50630303	EPN3	0.1	(0,0.2]	continuous
chr17_50625726_50630303	MYCBPAP	-0.6	(-0.6,-0.4]	continuous
chr17_50625726_50630303	SPATA20	-0.6	(-0.6,-0.4]	continuous
chr17_50683739_50685285	EPN3	-0.7	(-0.8,-0.6]	week-specific
chr17_50947153_50952257	TOB1	0.7	(0.6,0.8]	non-continuous
chr17_55566702_55568828	PCTP	-0.7	(-0.8,-0.6]	week-specific
chr17_57860147_57863522	CUEDC1	-0.5	(-0.6,-0.4]	non-continuous
chr17_57860147_57863522	SRSF1	-0.1	(-0.2,0]	non-continuous
chr17_57860147_57863522	VEZF1	-0.1	(-0.2,0]	non-continuous
chr17_57867040_57887264	VEZF1	0.3	(0.2,0.4]	non-continuous
chr17_57912874_57923456	CUEDC1	-1	[-1,-0.8]	non-continuous
chr17_57912874_57923456	VEZF1	-0.9	[-1,-0.8]	non-continuous
chr17_57924054_57929565	CUEDC1	-0.9	[-1,-0.8]	constant
chr17_57924054_57929565	VEZF1	-0.8	(-0.8,-0.6]	constant
chr17_57929858_57950001	VEZF1	-0.6	(-0.6,-0.4]	constant
chr17_58531088_58532847	GDPD1	0	(-0.2,0]	week-specific
chr17_58531088_58532847	RAD51C	-0.4	(-0.6,-0.4]	week-specific
chr17_58531088_58532847	TEX14	-0.5	(-0.6,-0.4]	week-specific
chr17_58531088_58532847	TRIM37	-0.4	(-0.6,-0.4]	week-specific
chr17_59424635_59427864	YPEL2	-0.5	(-0.6,-0.4]	week-specific
chr17_60440446_60445187	CA4	0.223607	(0.2,0.4]	continuous
chr17_61415946_61418239	TBX4	-0.8	(-0.8,-0.6]	week-specific
chr17_62702764_62706604	CYB561	0.9	(0.8,1]	non-continuous
chr17_62702764_62706604	TANC2	0.9	(0.8,1]	non-continuous
chr17_63633510_63635426	CYB561	0.1	(0,0.2]	continuous
chr17_63633510_63635426	TACO1	0.1	(0,0.2]	continuous
chr17_64153052_64161817	CD79B	-0.666886	(-0.8,-0.6]	non-continuous
chr17_64153052_64161817	TEX2	0.1	(0,0.2]	non-continuous
chr17_64214523_64218279	TEX2	0.1	(0,0.2]	continuous
chr17_64739042_64743106	POLG2	0.6	(0.4,0.6]	continuous
chr17_66465417_66470795	PRKCA	0.9	(0.8,1]	non-continuous
chr17_66532618_66536611	PRKCA	0.3	(0.2,0.4]	week-specific
chr17_66538783_66544472	PRKCA	0.7	(0.6,0.8]	continuous
chr17_66564686_66568908	PRKCA	0.6	(0.4,0.6]	week-specific
chr17_66576816_66582164	PRKCA	0.3	(0.2,0.4]	continuous
chr17_66715197_66718575	CACNG5	0.6	(0.4,0.6]	week-specific
chr17_68709372_68712071	FAM20A	-1	[-1,-0.8]	non-continuous
chr17_68735720_68736652	WIPI1	-0.1	(-0.2,0]	week-specific
chr17_68776437_68779666	ABCA8	-0.1	(-0.2,0]	week-specific
chr17_68776437_68779666	ABCA9	0.1	(0,0.2]	week-specific
chr17_69051189_69051794	ABCA10	0	(-0.2,0]	week-specific
chr17_69715620_69719191	KCNJ16	0.9	(0.8,1]	continuous
chr17_69715620_69719191	KCNJ2	0.8	(0.6,0.8]	continuous
chr17_72501139_72503919	COG1	0.1	(0,0.2]	continuous
chr17_72573760_72577949	COG1	0.1	(0,0.2]	non-continuous
chr17_72665582_72667733	SSTR2	-0.3	(-0.4,-0.2]	continuous
chr17_72976553_72978116	COG1	0	(-0.2,0]	week-specific
chr17_72976553_72978116	SSTR2	-0.8	(-0.8,-0.6]	week-specific
chr17_73277193_73280467	CDC42EP4	-0.8	(-0.8,-0.6]	continuous
chr17_73281527_73287899	CDC42EP4	-0.5	(-0.6,-0.4]	continuous
chr17_73318843_73328223	CPSF4L	0.7	(0.6,0.8]	constant
chr17_73332935_73351063	CDC42EP4	0.2	(0,0.2]	constant
chr17_73332935_73351063	CPSF4L	0.9	(0.8,1]	constant
chr17_73363610_73367656	C17orf80	0.9	(0.8,1]	continuous
chr17_73363610_73367656	CPSF4L	0.1	(0,0.2]	continuous
chr17_73363610_73367656	FAM104A	0.9	(0.8,1]	continuous
chr17_73609205_73619131	CPSF4L	0.6	(0.4,0.6]	constant
chr17_75150514_75156159	ARMC7	0.8	(0.6,0.8]	constant
chr17_75150514_75156159	KCTD2	0.7	(0.6,0.8]	constant
chr17_75150514_75156159	SLC16A5	0.7	(0.6,0.8]	constant
chr17_75150514_75156159	SUMO2	0.5	(0.4,0.6]	constant
chr17_75831606_75834071	H3F3B	-0.9	[-1,-0.8]	week-specific
chr17_75831606_75834071	UNK	-0.9	[-1,-0.8]	week-specific
chr17_75840058_75841073	H3F3B	0.1	(0,0.2]	week-specific
chr17_75840058_75841073	UNK	0.1	(0,0.2]	week-specific
chr17_75863796_75865645	MRPL38	-0.8	(-0.8,-0.6]	week-specific
chr17_75872308_75874535	MRPL38	-0.7	(-0.8,-0.6]	week-specific
chr17_76149202_76153004	UBALD2	-0.9	[-1,-0.8]	continuous
chr17_76250322_76254360	EXOC7	0.5	(0.4,0.6]	continuous
chr17_76250322_76254360	FOXJ1	-0.3	(-0.4,-0.2]	continuous
chr17_76365283_76371621	QRICH2	0.5	(0.4,0.6]	continuous
chr17_76680517_76689953	ST6GALNAC1	-0.3	(-0.4,-0.2]	non-continuous
chr17_76695506_76698744	AANAT	-0.718185	(-0.8,-0.6]	continuous
chr17_76695506_76698744	CYGB	-0.9	[-1,-0.8]	continuous
chr17_76695506_76698744	UBE2O	-0.4	(-0.6,-0.4]	continuous
chr17_76699280_76702363	AANAT	-0.666886	(-0.8,-0.6]	week-specific
chr17_76699280_76702363	CYGB	-0.9	[-1,-0.8]	week-specific
chr17_76699280_76702363	UBE2O	-0.5	(-0.6,-0.4]	week-specific
chr17_77318191_77325900	SEPTIN9	-0.7	(-0.8,-0.6]	constant
chr17_77330442_77332513	SEPTIN9	-0.8	(-0.8,-0.6]	continuous
chr17_77527490_77529837	TNRC6C	-0.1	(-0.2,0]	week-specific
chr17_77600612_77603920	FLJ45079	-0.2	(-0.4,-0.2]	week-specific
chr17_77732954_77737915	FLJ45079	-0.7	(-0.8,-0.6]	continuous
chr17_77955946_77962007	FLJ45079	-0.9	[-1,-0.8]	constant
chr17_77955946_77962007	TNRC6C	-0.7	(-0.8,-0.6]	constant
chr17_78039551_78042462	TMC6	-0.7	(-0.8,-0.6]	continuous
chr17_78039551_78042462	TMC8	-0.7	(-0.8,-0.6]	continuous
chr17_78178420_78182185	TMEM235	-0.718185	(-0.8,-0.6]	continuous
chr17_78716723_78718717	DNAH17-AS1	0.8	(0.6,0.8]	week-specific
chr17_78716723_78718717	PGS1	-0.1	(-0.2,0]	week-specific
chr17_78721663_78725238	DNAH17-AS1	-0.2	(-0.4,-0.2]	non-continuous
chr17_78721663_78725238	PGS1	-0.9	[-1,-0.8]	non-continuous
chr17_78734684_78737354	DNAH17-AS1	0.7	(0.6,0.8]	week-specific
chr17_78757938_78760119	CYTH1	-0.3	(-0.4,-0.2]	week-specific
chr17_78757938_78760119	DNAH17-AS1	-0.4	(-0.6,-0.4]	week-specific
chr17_78761446_78764090	CYTH1	0.7	(0.6,0.8]	week-specific
chr17_78761446_78764090	DNAH17-AS1	-0.6	(-0.6,-0.4]	week-specific
chr17_78967216_78968358	CYTH1	0.7	(0.6,0.8]	week-specific
chr17_78969689_78979013	CYTH1	0.4	(0.2,0.4]	constant
chr17_79022916_79025660	ENGASE	0.3	(0.2,0.4]	non-continuous
chr17_79939817_79944016	CBX2	-0.2	(-0.4,-0.2]	week-specific
chr17_79939817_79944016	RNF213	-0.3	(-0.4,-0.2]	week-specific
chr17_80068276_80069847	CARD14	0.2	(0,0.2]	week-specific
chr17_80068276_80069847	EIF4A3	0.5	(0.4,0.6]	week-specific
chr17_80068276_80069847	GAA	0.7	(0.6,0.8]	week-specific
chr17_80937004_80940189	ENDOV	-0.1	(-0.2,0]	week-specific
chr17_80980864_80982976	ENDOV	0.5	(0.4,0.6]	week-specific
chr17_80980864_80982976	RPTOR	0.5	(0.4,0.6]	week-specific
chr17_81469195_81473995	AATK	-0.6	(-0.6,-0.4]	continuous
chr17_81486300_81491563	TMEM105	-0.1	(-0.2,0]	constant
chr17_82343616_82346390	CSNK1D	0.7	(0.6,0.8]	week-specific
chr17_82343616_82346390	UTS2R	0.7	(0.6,0.8]	week-specific
chr17_82397900_82401132	HEXDC	-0.1	(-0.2,0]	continuous
chr17_82397900_82401132	OGFOD3	-0.3	(-0.4,-0.2]	continuous
chr17_82533357_82538680	HEXDC	-1	[-1,-0.8]	continuous
chr17_82533357_82538680	OGFOD3	-0.9	[-1,-0.8]	continuous
chr17_82543875_82546768	C17orf62	-0.7	(-0.8,-0.6]	week-specific
chr17_82543875_82546768	FOXK2	-0.7	(-0.8,-0.6]	week-specific
chr17_82880490_82883759	C17orf62	0.1	(0,0.2]	week-specific
chr17_82880490_82883759	MAFG	0.1	(0,0.2]	week-specific
chr17_82880490_82883759	SIRT7	0.1	(0,0.2]	week-specific
chr17_82880490_82883759	ZNF750	0.2	(0,0.2]	week-specific
chr17_82884626_82887015	C17orf62	-0.5	(-0.6,-0.4]	continuous
chr17_82884626_82887015	MAFG	-0.5	(-0.6,-0.4]	continuous
chr17_82884626_82887015	SIRT7	-0.5	(-0.6,-0.4]	continuous
chr17_82884626_82887015	ZNF750	-1	[-1,-0.8]	continuous
chr17_83035115_83039639	METRNL	0.7	(0.6,0.8]	continuous
chr18_361007_363693	CLUL1	1	(0.8,1]	week-specific
chr18_370431_372867	CLUL1	0.6	(0.4,0.6]	week-specific
chr18_392526_397458	CLUL1	1	(0.8,1]	continuous
chr18_473952_476748	CLUL1	0.2	(0,0.2]	non-continuous
chr18_473952_476748	THOC1	0.2	(0,0.2]	non-continuous
chr18_473952_476748	TYMS	0.3	(0.2,0.4]	non-continuous
chr18_839298_840521	ENOSF1	-0.9	[-1,-0.8]	week-specific
chr18_2880824_2882819	EMILIN2	-0.1	(-0.2,0]	week-specific
chr18_2931308_2934536	LPIN2	0.1	(0,0.2]	week-specific
chr18_2931308_2934536	MYL12A	0.3	(0.2,0.4]	week-specific
chr18_2931308_2934536	MYL12B	0.5	(0.4,0.6]	week-specific
chr18_2958161_2962247	LPIN2	-0.5	(-0.6,-0.4]	week-specific
chr18_2958161_2962247	MYL12B	-0.1	(-0.2,0]	week-specific
chr18_3067038_3071168	LPIN2	0.5	(0.4,0.6]	week-specific
chr18_3083570_3086653	LPIN2	1	(0.8,1]	week-specific
chr18_3083570_3086653	MYOM1	0.3	(0.2,0.4]	week-specific
chr18_3191703_3192270	EMILIN2	0	(-0.2,0]	week-specific
chr18_3191703_3192270	LPIN2	0	(-0.2,0]	week-specific
chr18_3191703_3192270	MYOM1	0.1	(0,0.2]	week-specific
chr18_3444881_3459776	MYL12B	-0.4	(-0.6,-0.4]	constant
chr18_3498300_3500560	MYL12B	0.7	(0.6,0.8]	non-continuous
chr18_3613917_3616677	MYL12B	-0.1	(-0.2,0]	week-specific
chr18_3621905_3626446	MYL12B	0.8	(0.6,0.8]	continuous
chr18_3663222_3668602	MYL12B	0.1	(0,0.2]	constant
chr18_3866742_3869381	MYL12B	-0.5	(-0.6,-0.4]	week-specific
chr18_5541633_5544864	ZBTB14	0.5	(0.4,0.6]	constant
chr18_5771847_5773637	ZBTB14	0.5	(0.4,0.6]	week-specific
chr18_6382045_6383811	L3MBTL4	0.2	(0,0.2]	week-specific
chr18_6382045_6383811	TMEM200C	-1	[-1,-0.8]	week-specific
chr18_6750686_6753541	TMEM200C	0.5	(0.4,0.6]	continuous
chr18_9641256_9648583	RAB31	0.8	(0.6,0.8]	non-continuous
chr18_9741246_9744137	PPP4R1	-0.5	(-0.6,-0.4]	week-specific
chr18_9807879_9810317	PPP4R1	-0.5	(-0.6,-0.4]	week-specific
chr18_10058101_10063131	NAPG	-0.3	(-0.4,-0.2]	week-specific
chr18_10233438_10241550	APCDD1	0.2	(0,0.2]	continuous
chr18_10833405_10836321	PIEZO2	0.3	(0.2,0.4]	week-specific
chr18_10850991_10853406	PIEZO2	0.5	(0.4,0.6]	week-specific
chr18_12678753_12680332	SLMO1	0.1	(0,0.2]	week-specific
chr18_13380003_13384036	LDLRAD4	0.4	(0.2,0.4]	continuous
chr18_13445827_13449972	LDLRAD4	0	(-0.2,0]	week-specific
chr18_21739057_21743829	ABHD3	-0.3	(-0.4,-0.2]	constant
chr18_21739057_21743829	ESCO1	-0.3	(-0.4,-0.2]	constant
chr18_21739057_21743829	MIB1	-0.1	(-0.2,0]	constant
chr18_21739057_21743829	SNRPD1	-0.1	(-0.2,0]	constant
chr18_23196078_23196543	CABLES1	0.3	(0.2,0.4]	week-specific
chr18_23196078_23196543	RIOK3	0.5	(0.4,0.6]	week-specific
chr18_23244135_23245285	CABLES1	0.4	(0.2,0.4]	week-specific
chr18_23281617_23283155	CABLES1	0.7	(0.6,0.8]	week-specific
chr18_23380023_23381610	CABLES1	0.4	(0.2,0.4]	week-specific
chr18_23401119_23403053	CABLES1	0.1	(0,0.2]	week-specific
chr18_23642886_23646039	ANKRD29	0.1	(0,0.2]	week-specific
chr18_25064833_25081354	ZNF521	-0.2	(-0.4,-0.2]	week-specific
chr18_25228300_25236026	ZNF521	-0.2	(-0.4,-0.2]	continuous
chr18_25266255_25268473	ZNF521	0.4	(0.2,0.4]	continuous
chr18_25324860_25330389	ZNF521	-0.5	(-0.6,-0.4]	continuous
chr18_25503151_25504362	ZNF521	0.6	(0.4,0.6]	non-continuous
chr18_33231316_33232799	CCDC178	-0.1	(-0.2,0]	week-specific
chr18_34158905_34160131	NOL4	-0.3	(-0.4,-0.2]	week-specific
chr18_35116939_35119028	MAPRE2	0.3	(0.2,0.4]	week-specific
chr18_37502438_37505790	CELF4	-0.1	(-0.2,0]	non-continuous
chr18_46095765_46100168	PSTPIP2	0.5	(0.4,0.6]	constant
chr18_46332954_46339369	C18orf25	-0.5	(-0.6,-0.4]	constant
chr18_46411404_46414398	LOXHD1	-0.205196	(-0.4,-0.2]	week-specific
chr18_48006336_48010047	SMAD2	0.8	(0.6,0.8]	constant
chr18_48452423_48454659	CTIF	0.1	(0,0.2]	week-specific
chr18_48824401_48831568	CTIF	0.1	(0,0.2]	constant
chr18_48973169_48977934	DYM	-0.2	(-0.4,-0.2]	constant
chr18_55577373_55578736	TCF4	-0.3	(-0.4,-0.2]	week-specific
chr18_55578833_55591132	TCF4	-0.5	(-0.6,-0.4]	constant
chr18_58220257_58225861	NEDD4L	0.7	(0.6,0.8]	continuous
chr18_58783586_58786604	ZNF532	0.4	(0.2,0.4]	continuous
chr18_58846110_58849953	ZNF532	0.3	(0.2,0.4]	non-continuous
chr18_58891003_58898929	ZNF532	-0.3	(-0.4,-0.2]	non-continuous
chr18_62595820_62597847	TNFRSF11A	-0.3	(-0.4,-0.2]	week-specific
chr18_62874526_62879020	PHLPP1	0.6	(0.4,0.6]	week-specific
chr18_74130932_74133088	C18orf63	-0.111803	(-0.2,0]	week-specific
chr18_76448342_76457956	ZNF516	-0.6	(-0.6,-0.4]	constant
chr18_76617870_76623800	ZNF516	-0.1	(-0.2,0]	constant
chr18_76696574_76699279	LINC00908	-0.6	(-0.6,-0.4]	continuous
chr18_76982938_76988355	MBP	0.5	(0.4,0.6]	week-specific
chr18_79435455_79451303	CTDP1	0.9	(0.8,1]	constant
chr18_79586120_79591594	SALL3	-0.3	(-0.4,-0.2]	continuous
chr18_79986243_79990240	ADNP2	0.9	(0.8,1]	constant
chr18_79986243_79990240	PQLC1	0.9	(0.8,1]	constant
chr18_80174869_80177771	RBFA	0.3	(0.2,0.4]	continuous
chr18_80174869_80177771	TXNL4A	0.6	(0.4,0.6]	continuous
chr19_514197_520461	ARID3A	-0.3	(-0.4,-0.2]	continuous
chr19_514197_520461	BSG	-0.8	(-0.8,-0.6]	continuous
chr19_514197_520461	CDC34	-0.8	(-0.8,-0.6]	continuous
chr19_514197_520461	KISS1R	-0.894427	[-1,-0.8]	continuous
chr19_514197_520461	PPAP2C	-0.9	[-1,-0.8]	continuous
chr19_514197_520461	R3HDM4	-0.8	(-0.8,-0.6]	continuous
chr19_555716_557317	BSG	0.3	(0.2,0.4]	week-specific
chr19_555716_557317	PTBP1	-0.1	(-0.2,0]	week-specific
chr19_557786_561595	BSG	0.3	(0.2,0.4]	week-specific
chr19_557786_561595	PTBP1	0.1	(0,0.2]	week-specific
chr19_944068_946224	ARID3A	-0.3	(-0.4,-0.2]	week-specific
chr19_944068_946224	C19orf24	-0.7	(-0.8,-0.6]	week-specific
chr19_944068_946224	CFD	0.7	(0.6,0.8]	week-specific
chr19_944068_946224	FGF22	-0.718185	(-0.8,-0.6]	week-specific
chr19_944068_946224	KISS1R	-0.447214	(-0.6,-0.4]	week-specific
chr19_944068_946224	MED16	-0.7	(-0.8,-0.6]	week-specific
chr19_944068_946224	R3HDM4	-0.2	(-0.4,-0.2]	week-specific
chr19_1145370_1148374	ATP5D	0.9	(0.8,1]	week-specific
chr19_1145370_1148374	CIRBP	0.7	(0.6,0.8]	week-specific
chr19_1145370_1148374	MIDN	0.7	(0.6,0.8]	week-specific
chr19_1725280_1726867	C19orf25	-0.1	(-0.2,0]	week-specific
chr19_1725280_1726867	PCSK4	0.3	(0.2,0.4]	week-specific
chr19_1725280_1726867	REEP6	0.1	(0,0.2]	week-specific
chr19_1725280_1726867	TCF3	-0.1	(-0.2,0]	week-specific
chr19_1968279_1969461	AP3D1	-0.2	(-0.4,-0.2]	week-specific
chr19_1968279_1969461	DOT1L	-0.3	(-0.4,-0.2]	week-specific
chr19_2577028_2582392	LINGO3	0.2	(0,0.2]	non-continuous
chr19_2577028_2582392	TMPRSS9	-0.1	(-0.2,0]	non-continuous
chr19_2598123_2604488	LINGO3	-0.5	(-0.6,-0.4]	non-continuous
chr19_2598123_2604488	TMPRSS9	-0.5	(-0.6,-0.4]	non-continuous
chr19_3400714_3406754	NFIC	0.1	(0,0.2]	non-continuous
chr19_3406763_3409396	NFIC	0.3	(0.2,0.4]	continuous
chr19_3427536_3429139	NFIC	0.1	(0,0.2]	non-continuous
chr19_3455246_3461183	NFIC	0.4	(0.2,0.4]	continuous
chr19_3950210_3952326	APBA3	-0.4	(-0.6,-0.4]	non-continuous
chr19_4808644_4811133	DPP9	0.1	(0,0.2]	week-specific
chr19_5861012_5867701	DUS3L	0	(-0.2,0]	week-specific
chr19_5861012_5867701	NRTN	-0.7	(-0.8,-0.6]	week-specific
chr19_5861012_5867701	PRR22	0	(-0.2,0]	week-specific
chr19_5925176_5930661	CAPS	-0.8	(-0.8,-0.6]	continuous
chr19_5932067_5937989	CAPS	0.2	(0,0.2]	non-continuous
chr19_5941150_5958221	CAPS	0	(-0.2,0]	non-continuous
chr19_5958512_5971189	C19orf70	-0.2	(-0.4,-0.2]	constant
chr19_5958512_5971189	CAPS	0.6	(0.4,0.6]	constant
chr19_5958512_5971189	HSD11B1L	-0.2	(-0.4,-0.2]	constant
chr19_5958512_5971189	NRTN	-0.7	(-0.8,-0.6]	constant
chr19_5958512_5971189	RPL36	0.1	(0,0.2]	constant
chr19_5989100_5997392	ACSBG2	-0.4	(-0.6,-0.4]	continuous
chr19_5989100_5997392	DUS3L	0	(-0.2,0]	continuous
chr19_5989100_5997392	NRTN	0.4	(0.2,0.4]	continuous
[truncated: 2,049 more rows]

## Sheet: SupplementaryFigure4
	Fraction of peaks
X1: week	X2: week	Mismatch
4	5	0.275191
4	6	0.401631
4	7	0.533791
4	8	0.567761
5	6	0.33269
5	7	0.46156
5	8	0.503969
6	7	0.344561
6	8	0.403848
7	8	0.393835

## Sheet: SupplementaryFigure12
	z-score of cpm by cluster#
Region	1	2	3	4	5	6	7	8	9	10	11	12	13	14	15	16	17	18	19	20
chr9:3023627-3024628	3.03079	-1.06431	-0.197755	-0.723503	-0.605209	-0.250974	0.214067	0.180854	-0.729992	-0.0547258	-0.933104	-0.225039	-1.04055	0.528081	-0.265898	-0.0698462	0.116589	-0.636397	0.82488	1.90205
chr16:17940498-17941499	1.53506	-0.435351	-0.0901696	-0.553601	0.489763	-0.24838	-0.4071	0.103438	-0.991671	-0.991671	-0.57714	-0.991671	-0.17622	0.0161879	-0.618892	-0.991671	2.20456	-0.41884	2.28038	0.86299
chr9:3000965-3001966	2.90088	-1.07913	-0.206924	-0.710887	-0.689218	-0.243514	0.391684	0.301775	-0.676386	-0.0205716	-1.02012	-0.00621004	-1.16505	0.592315	-0.20716	-0.0118541	-0.0714338	-0.701412	0.638597	1.98461
chr17:5619577-5620578	1.12309	-0.394754	-0.690583	-0.663111	-0.401726	-0.635185	-0.355325	0.0285509	-0.794866	-0.794866	2.32201	-0.794866	0.431415	1.22597	1.44748	1.69552	-0.794866	-0.364152	-0.794866	-0.794866
chr6:118389605-118390606	2.11945	-0.260018	-0.668715	0.177227	1.01408	-0.668715	-0.668715	-0.668715	-0.668715	0.680342	-0.668715	-0.668715	-0.668715	-0.668715	-0.668715	1.33	-0.668715	-0.668715	0.64765	2.31585
chr8:21811668-21812669	1.69169	-0.0900207	-0.0557764	-0.350577	-0.00619512	2.81722	-0.6987	0.751726	-0.33696	1.15185	-0.6987	-0.6987	-0.482694	-0.6987	-0.6987	-0.6987	-0.6987	1.19803	-0.6987	-0.6987
chr14:19416799-19417800	2.69732	-1.10019	-0.333173	-0.676483	-0.76231	-0.522941	0.541998	0.292036	-0.767699	0.0864061	-1.16077	0.111038	-1.19517	0.757608	-0.0342893	0.122182	-0.0338109	-0.737888	0.856872	1.85927
chr6:147118904-147119905	1.82842	-0.445946	-0.760432	-0.739098	0.0745217	0.398669	1.54802	2.35592	-0.362964	-0.188718	-0.599361	-0.396163	-0.841419	-0.841419	-0.406065	-0.841419	-0.841419	0.831051	1.06923	-0.841419
chr11:35943539-35944540	2.11738	-0.312861	-0.369125	-0.141015	0.9772	-0.428855	-0.0869162	-0.623957	-0.373041	-0.623957	0.518523	-0.623957	-0.324297	-0.623957	-0.623957	-0.623957	0.354827	3.05984	-0.623957	-0.623957
chr7:125104641-125105642	1.95039	-0.823228	-0.302245	0.067168	-0.128031	-0.519103	2.51593	-0.0877396	-0.535476	-0.981078	-0.530205	-0.981078	-0.0941361	0.11514	1.45168	-0.530768	-0.981078	0.576551	0.798378	-0.981078
chr8:20070621-20071622	2.34117	-0.301599	-0.492895	-0.4188	-0.1702	-0.582811	0.596971	-0.0384671	-0.963302	2.94916	-0.0951822	-0.359364	0.00641877	-0.446786	-0.0160574	-1.09506	0.446846	-0.818718	-0.0427372	-0.498584
chrY:6800076-6801077	3.31714	-0.679916	0.679921	-0.488042	-0.49094	-0.155908	0.171994	0.657717	0.0933702	0.1193	-0.602059	0.537052	-0.692685	-1.02727	-0.262503	-1.02727	-0.48084	0.14791	1.2103	-1.02727
chr12:3109462-3110463	2.59548	-1.06503	-0.301455	-0.708827	-0.700695	-0.51457	0.560553	0.495371	-0.726011	0.0785851	-1.16457	0.0453485	-1.19408	0.645135	-0.0599986	0.0880746	-0.297315	-0.719371	0.953028	1.99034
chr8:20647792-20648793	3.39489	-0.570738	-0.164209	-0.186108	0.512819	-0.460329	0.643228	0.235005	-0.460055	-0.579083	-0.588462	-0.269935	-0.602238	-0.0674707	0.836215	1.08662	-0.888412	-0.268022	-1.42758	-0.176144
chr11:119778792-119779793	2.91725	0.282787	1.20072	-0.129867	0.900573	-0.649274	0.217111	0.162251	-0.244482	1.83568	-0.649274	-0.649274	-0.649274	-0.649274	-0.649274	-0.649274	-0.649274	-0.649274	-0.649274	-0.649274
chr6:50281885-50282886	2.05714	-0.181643	-0.696601	-0.230276	-0.464692	2.12923	-0.696601	-0.696601	0.757094	1.5344	-0.696601	-0.696601	-0.262578	0.197452	-0.696601	-0.696601	1.42989	-0.696601	-0.696601	-0.696601
chr2:59971489-59972490	0.949089	-0.522297	-0.512541	-0.525075	-0.451186	-0.751612	-0.247786	2.55185	-0.516214	-0.269923	-0.751612	-0.751612	-0.751612	-0.751612	-0.751612	-0.751612	1.54401	1.22322	0.658436	1.3797
chr2:105546813-105547814	1.45099	-0.674425	-0.18997	0.126239	-0.648662	-0.0521324	-0.802644	2.09994	-0.0787312	-0.802644	-0.070168	-0.128962	-0.802644	-0.209015	-0.802644	-0.802644	-0.802644	2.74003	0.160975	0.289751
chrX:123725819-123726820	1.92568	-0.939444	-0.543321	-0.624725	-0.41086	-1.05946	-1.05946	-0.380225	-0.720655	0.327125	0.997428	-1.05946	-0.654838	-0.225968	-0.134604	0.99486	0.26217	-0.348869	1.64651	2.00813
chr2:93304855-93305856	1.83992	-0.4248	1.31268	0.370007	-0.48725	-0.70857	-0.578712	0.280949	-0.609849	-0.59958	0.630299	2.04392	-0.523635	-0.507756	-0.447917	-1.05365	-1.05365	1.73877	-0.167514	-1.05365
chr14:57728519-57729520	2.52606	0.310075	-0.611617	-0.19238	-0.196493	1.03005	0.86613	-0.274431	1.25786	0.43723	-0.957809	-0.957809	-0.754263	-0.957809	-0.492561	-0.957809	1.36915	0.472041	-0.957809	-0.957809
chr9:35304955-35305956	2.37448	-1.03672	-0.44785	-0.565141	-0.803809	-0.590453	0.756679	0.353014	-0.636974	0.063872	-1.34347	0.185492	-1.18146	0.702345	-0.0498604	0.216531	-0.424825	-0.608759	0.916343	2.12056
chr16:93992370-93993371	2.03262	0.358462	-0.633698	0.523835	-0.889283	-0.578389	0.564353	-1.00636	-0.639423	0.119915	1.22129	-0.494148	0.0891802	0.799019	-0.505539	2.33094	-1.00636	-1.00636	-0.273705	-1.00636
chr8:60010675-60011676	1.24066	-0.563596	-0.550134	-0.49938	-0.419984	-0.742801	0.88133	0.0178435	-0.61633	2.62153	-0.166949	-0.742801	-0.742801	1.43511	1.67384	-0.359379	-0.742801	-0.742801	-0.237754	-0.742801
chr8:20522442-20523443	2.64947	-0.620669	-0.11761	-0.931573	-0.288562	-0.74737	1.90903	-0.0701262	-0.325922	-0.0439101	-0.377902	0.0743807	-1.03512	-0.715164	-0.302004	1.72827	-1.09049	0.253426	-0.327596	0.379445
chrY:7025733-7026734	2.17187	-0.816105	-0.420128	-0.490164	-1.00918	-0.352836	0.158798	0.481595	-0.936094	-1.13807	-0.218434	-0.010311	-1.13807	0.849425	-0.58673	2.53588	0.0437344	-0.290853	0.475049	0.690623
chrY:6988574-6989575	3.29178	-0.657246	0.451659	0.513889	-0.479105	-0.425225	0.928432	-0.725689	0.819988	-0.725689	-0.725689	-0.725689	-0.725689	0.224935	-0.725689	-0.725689	0.0279911	0.0847629	-0.725689	1.02365
chr13:57658332-57659333	1.54283	-0.285012	-0.598962	0.213324	-0.598962	-0.40207	-0.598962	-0.091313	-0.598962	-0.598962	0.938316	-0.598962	0.00585478	-0.598962	0.78348	-0.598962	3.35208	-0.0678786	-0.598962	-0.598962
chrX:123890889-123891890	3.26597	-0.988375	-0.381786	-1.11713	-0.728004	-0.837838	-0.00457357	0.525475	-0.396098	-0.687676	0.0787653	-0.459739	-0.217925	-0.561164	-0.478721	0.540463	0.475607	0.610357	-0.0923964	1.4548
chr3:53720991-53721992	2.36815	-0.667197	-0.857216	-0.998486	0.0263823	1.24111	-0.948903	1.32514	-0.521232	-0.499947	-0.0449691	-0.157034	-0.617179	0.256127	0.442171	2.04489	-0.992574	-0.476462	-0.522754	-0.400027
chr11:34029815-34030816	2.10365	0.209853	-0.532608	-0.0945756	-0.4749	-0.527928	1.13806	0.130283	-0.16705	0.148653	-0.757471	-0.757471	-0.757471	-0.394349	-0.757471	0.137519	-0.757471	2.95747	-0.757471	-0.089255
chrX:125339578-125340579	1.80116	-0.541025	-0.00716101	-0.682322	-0.512635	-0.682322	0.455963	-0.682322	0.115423	-0.682322	-0.682322	0.0600691	-0.682322	-0.682322	0.0435589	-0.682322	0.354969	-0.682322	1.44147	2.9291
chr7:59777933-59778934	2.6431	-0.627841	-0.0212906	1.10667	-0.660104	-0.417887	0.519475	1.34557	-0.494162	-0.483552	-0.604734	-0.31261	-0.952722	-0.388674	-0.952722	0.437494	-0.50553	-0.471844	1.79408	-0.952722
chr8:86317876-86318877	2.35136	-0.326574	0.312579	-0.311258	-0.539411	2.53528	-0.00806207	-0.765125	0.649735	-0.765125	0.845421	-0.765125	-0.342697	-0.765125	-0.765125	0.307232	-0.765125	-0.765125	0.647393	-0.765125
chrY:39114235-39115236	3.61029	-0.524659	-0.0968846	0.36692	0.361644	0.575051	0.476917	-0.615021	-0.615021	-0.615021	-0.615021	-0.615021	-0.00573817	-0.615021	-0.615021	0.931676	-0.615021	0.454989	-0.615021	-0.615021
chrY:6528688-6529689	2.89139	-0.750073	0.685399	0.0668374	-0.290632	-0.565537	-0.994168	0.11098	-0.442915	-0.430159	-0.994168	1.31435	-0.994168	-0.994168	1.26301	0.677067	0.081008	-0.994168	0.106514	0.253607
chr6:3853637-3854638	0.864357	-0.705018	-0.0660866	-0.397705	-0.467959	-0.37921	-0.874123	1.67796	-0.874123	-0.00582354	-0.391103	-0.281791	-0.494051	-0.61315	-0.584543	1.37715	2.43637	-0.874123	-0.874123	1.52709
chr3:158737147-158738148	1.62451	-0.694806	-0.752583	0.0141543	0.156914	-0.29194	0.638883	-0.640341	-0.641458	-0.153546	0.130811	-0.782309	-0.550868	-0.534182	3.3476	0.305988	-0.880404	-0.129735	-0.64223	0.475539
chr3:154846225-154847226	1.33586	-0.784917	-0.0228748	-0.563112	-1.02358	-0.7806	0.41942	1.18465	-0.828301	0.0585816	-1.11508	-1.11508	-0.430101	1.70693	-0.332244	1.92793	0.00360159	1.29082	-1.11508	0.183185
chr1:87139138-87140139	1.76247	-0.523636	-0.270325	-0.578822	-0.318508	-0.306333	0.657321	-0.694599	-0.695587	1.84556	0.143831	-1.10798	-0.861727	-1.10798	0.0177473	0.767393	-1.10798	-0.675517	1.36228	1.6924
chr7:120140305-120141306	1.68462	-0.480709	0.619718	-0.231885	-0.566433	0.155216	-0.416779	1.29586	-0.787475	-0.787475	-0.787475	-0.787475	-0.580633	1.34292	-0.314692	-0.787475	-0.449669	-0.787475	2.67072	-0.00340659
chrY:6013702-6014703	2.74874	-0.876673	0.121122	0.0996686	-0.425278	-0.905931	0.0427027	-0.030699	-0.574894	-0.562362	-1.11649	-1.11649	-0.793088	-0.450303	0.361938	1.34646	1.52437	-0.548535	1.04632	0.10943
chr17:88963811-88964812	2.17488	0.0263732	-0.722818	-0.486411	0.174655	0.428464	0.126227	0.577071	-0.726876	-0.4548	0.197113	-0.260923	-0.986917	2.85143	-0.986917	-0.198549	-0.986917	-0.986917	0.0515277	0.190304
chr3:104588333-104589334	1.89601	-0.913831	0.131128	-0.33501	-0.65741	-0.359343	0.999326	-0.634873	-0.636067	0.905567	-0.377973	2.34475	-1.13457	-0.521392	0.22621	0.376732	-0.162284	-1.13457	-1.13457	1.12216
chrY:10977320-10978321	2.30556	-0.612151	0.573109	-0.379077	-0.701035	0.0793632	0.373034	-0.701035	-0.701035	0.325842	-0.701035	0.699984	-0.701035	-0.701035	-0.701035	2.34174	-0.701035	-0.701035	1.30295	-0.701035
chrY:43408397-43409398	2.63082	-0.421473	0.0187091	0.15916	-0.514457	0.301938	-0.514457	-0.514457	-0.514457	-0.514457	-0.514457	2.41683	-0.514457	-0.514457	-0.514457	-0.514457	-0.514457	-0.514457	1.58196	-0.514457
chr8:20522133-20523134	1.97296	-0.47915	-0.278826	-0.73192	0.0119593	-0.33606	1.33335	0.78412	-0.292513	0.425724	-0.725856	-0.0813018	-0.704045	-0.690097	-0.105504	2.67118	-1.16957	-0.147633	-1.16957	-0.287241
chr8:20524812-20525813	1.90532	-0.527498	-0.379916	-0.606015	0.192244	-0.576788	-0.103081	-0.0145594	-0.604506	2.24298	-0.595582	0.0451779	-0.858368	0.084537	-0.672462	-0.0883066	-0.86843	-0.65569	-0.354714	2.43565
chr4:27893686-27894687	1.88266	-0.920303	-0.440434	-0.485042	-1.02397	0.0115426	0.501799	-1.29126	-1.29126	0.423016	-0.0197653	1.04761	-1.29126	1.80016	0.995597	-0.0213523	0.342711	0.465792	-1.29126	0.605014
chr9:60656838-60657839	1.20934	-0.283125	-0.261148	-0.799711	-0.292127	1.26194	-0.799711	-0.268153	-0.799711	-0.799711	0.00512984	-0.0594725	1.7335	-0.799711	2.81917	-0.799711	-0.282569	-0.243615	0.259109	-0.799711
chr10:55580467-55581468	2.52366	-0.883994	0.2748	-0.354057	-1.0628	-0.0848097	-0.682621	1.90402	0.135622	-0.723998	1.04683	-0.395959	-1.09888	-0.0007189	-0.423277	0.376538	-0.766175	-1.16294	1.01123	0.367517
chrY:6044098-6045099	2.38479	-0.525517	-0.596066	-0.323494	-0.550252	-0.501234	-0.774585	-0.0697974	-0.774585	2.1029	-0.774585	1.18837	-0.774585	0.955109	-0.774585	-0.774585	-0.0889116	-0.774585	0.629294	0.816905
chrY:6826829-6827830	3.26058	-0.717233	-0.267704	-0.433259	0.13011	-0.028905	-0.717233	1.0575	-0.717233	0.188494	-0.717233	-0.717233	-0.717233	-0.717233	0.491014	0.624663	0.146066	-0.717233	-0.717233	1.28654
chr15:58438800-58439801	1.28706	-0.00825006	-0.130468	-0.41657	-0.418386	-0.208473	-0.378724	-0.754421	-0.227822	-0.754421	0.57765	-0.754421	-0.754421	-0.322595	-0.754421	3.50289	0.272669	0.350035	0.647519	-0.754421
chr5:59004959-59005960	2.59109	-0.715932	-0.778086	-0.508572	0.656791	-0.352832	-0.753094	-0.324934	-0.0980766	0.631481	-0.548053	0.0356155	-0.696242	2.13759	0.632429	-1.24334	-1.24334	0.197862	0.586048	-0.206408
chr4:113750604-113751605	2.20394	-0.627456	-0.218973	-0.527069	-0.305326	0.33543	-0.751221	-0.751221	-0.751221	-0.0362928	0.309317	1.1996	-0.751221	0.108283	1.15622	-0.751221	-0.751221	-0.751221	-0.751221	2.4121
chr6:27222151-27223152	2.74699	-0.561917	0.00284215	0.231301	-0.864415	-0.200434	0.0494282	0.84754	-0.0104831	-0.864415	-0.864415	0.327604	1.17522	-0.864415	1.4666	-0.864415	-0.864415	-0.864415	0.840621	-0.864415
chr8:20440937-20441938	1.77843	-0.562222	-0.14122	-0.535794	-0.617894	-0.654539	0.509866	0.149353	-0.342411	2.17794	-0.207352	-1.31892	-1.02737	0.182515	-0.31931	0.901441	-0.842769	-0.294885	-0.831473	1.99661
chrY:10022995-10023996	3.07985	-0.643985	-0.297821	-0.206633	-0.643985	-0.113932	-0.643985	0.72266	-0.643985	-0.643985	0.390645	1.25918	-0.643985	1.03303	1.21686	-0.643985	-0.643985	-0.643985	-0.643985	-0.643985
chrX:130099853-130100854	2.08732	-0.357002	-0.728369	-0.411664	-0.41448	-0.300571	-0.0615312	2.33981	0.698097	-0.935792	0.30412	0.204596	-0.935792	-0.935792	1.29426	0.302573	0.657593	-0.935792	-0.935792	-0.935792
chrY:5244645-5245646	1.73179	-0.34894	0.296166	-0.264099	-0.265116	0.00564716	-0.453538	0.730388	-0.453538	-0.453538	-0.453538	-0.453538	-0.453538	-0.453538	-0.453538	-0.453538	-0.453538	-0.453538	-0.453538	3.55662
chrY:42225477-42226478	2.95756	-0.770645	0.710387	-0.862055	0.12594	-0.460763	-0.862055	1.20727	-0.345962	-0.862055	-0.0787573	0.578795	-0.862055	-0.862055	0.546751	-0.862055	0.144544	0.220368	1.1989	-0.862055
chr5:91895517-91896518	1.86689	0.0598343	-0.647936	0.817042	-0.647936	-0.426	0.573876	-0.647936	-0.647936	-0.647936	2.38451	1.74267	-0.647936	0.756417	-0.647936	-0.647936	-0.647936	-0.647936	-0.647936	-0.647936
chr14:7870634-7871635	1.86759	-0.467924	-0.279453	-0.524603	0.73377	-1.06808	-0.161546	0.913223	1.6144	1.24312	-0.210958	1.69105	-0.225029	-1.06808	-0.297288	0.215998	-1.06808	-0.771969	-1.06808	-1.06808
chr6:143057016-143058017	1.33889	-0.618264	0.320258	-0.541725	-0.402539	-0.635783	0.108459	-1.10962	-0.0985695	2.11503	-0.481993	-1.33495	-0.529554	-0.228914	0.812786	1.05036	1.73419	-0.863478	-1.33495	0.70038
chr9:27465962-27466963	3.06441	-0.646629	0.535663	-0.599051	-0.404478	-0.472609	-0.532227	0.047127	-0.885653	0.70706	-0.254781	0.534996	-1.19559	1.09182	0.496509	0.68368	0.0134238	-1.19559	-1.19559	0.207508
chr11:82142978-82143979	2.98915	-0.400125	-0.0913371	-0.431258	0.222417	0.0232517	0.158366	0.754657	-1.31389	0.797463	-1.31389	-0.353683	-0.492396	0.378323	-0.375037	-0.271186	-0.643075	-1.31389	1.43303	0.243114
chr7:59768304-59769305	2.96869	-0.617537	-0.355671	1.3314	-0.166895	-0.562764	-1.15312	0.614492	-0.284424	0.293204	-0.721797	-1.03666	-0.89527	-0.656205	0.904075	0.0900855	-0.838416	-0.41098	0.605802	0.891989
chr13:88667054-88668055	1.98733	-0.68653	0.115477	-0.129919	0.375778	0.0330498	0.811214	-0.0979306	-0.0998445	0.736079	-0.898795	0.216475	-0.898795	-0.898795	-0.898795	0.312293	-0.898795	-0.898795	-0.898795	2.71809
chr17:45020899-45021900	2.82805	-0.188359	0.210489	-0.489887	-0.491625	-0.42135	0.265481	-0.813239	-0.309239	-0.813239	-0.813239	0.593845	0.390576	1.66652	-0.813239	-0.813239	0.169772	-0.813239	-0.813239	1.46839
chrY:7044722-7045723	2.32966	-0.509987	-0.519981	-0.735413	-0.735413	-0.405539	-0.735413	0.965626	0.113074	-0.735413	-0.0915201	1.63342	-0.735413	0.308262	-0.735413	1.83694	-0.735413	-0.735413	0.958752	-0.735413
chr10:63746256-63747257	1.06994	-0.523557	-0.43671	-0.60295	-0.483304	0.155594	-0.723896	0.409907	-0.723896	0.433369	-0.15166	-0.197591	-0.723896	-0.260132	-0.723896	0.990671	-0.356212	-0.723896	0.0289178	3.5432
chr13:42094529-42095530	1.32065	-0.393568	-0.941699	0.062713	-0.59767	-0.308849	-1.00682	1.8211	-0.622113	1.35481	0.355572	-0.648807	0.218347	1.20146	-1.00682	-1.00682	-1.00682	1.68269	0.529449	-1.00682
chr10:52342688-52343689	1.93573	0.00782236	-0.634136	0.139372	-0.185815	1.31571	-0.0731081	0.19263	-0.309374	-0.460258	1.38286	-1.14074	-0.743592	-0.322648	-0.232972	0.371528	-1.14074	-1.14074	2.17921	-1.14074
chr19:40328839-40329840	2.4132	0.383033	1.45693	0.656714	0.922381	1.77941	-0.715879	-0.286969	-0.715879	-0.715879	-0.715879	-0.715879	0.81714	-0.715879	-0.715879	-0.715879	-0.715879	-0.267169	-0.715879	-0.715879
chr5:15595916-15596917	2.13924	-0.930401	-0.49035	-0.45303	-1.34439	-0.826855	1.79592	-0.405423	-0.210098	0.430277	0.808899	0.0624916	-1.12397	-0.622265	1.10751	0.205094	-1.59731	0.480871	0.776831	0.196968
chr1:49583348-49584349	1.28688	-0.40698	-0.671284	-0.240648	0.0234587	-0.614851	-0.329761	0.0612905	-0.777516	0.934813	-0.777516	-0.193463	-0.777516	1.28109	-0.777516	-0.777516	-0.369487	-0.777516	0.893318	3.01073
chr5:79032629-79033630	1.92791	-0.788059	-0.489332	0.467274	0.261939	-0.156512	-0.455678	-0.497481	-1.11585	0.777652	-0.179566	-1.11585	-0.747486	-1.11585	-0.27387	-0.180734	1.29055	-0.468935	2.57938	0.280501
chr3:74436499-74437500	2.94238	-0.57864	0.89174	-0.265588	-0.268459	-0.476121	0.0913517	0.869738	0.0329211	0.0521916	-0.799906	1.52521	-0.302599	-0.799906	-0.799906	-0.799906	-0.799906	-0.799906	-0.799906	1.08522
chrX:123705324-123706325	2.42802	-0.529789	0.569108	-0.237833	0.4809	-0.670862	-0.560411	1.68432	-0.775635	-0.964375	-0.677916	-0.437443	-0.964375	-0.964375	-0.449162	0.752235	0.139993	-0.964375	0.543047	1.59893
chr7:103288154-103289155	1.91114	-0.901418	0.477057	-0.96774	-0.297518	-0.623173	-0.178541	0.101983	-0.427953	-0.22806	0.0264295	-0.325504	-1.09595	0.853447	-0.826437	-0.773437	-0.963227	0.16696	2.1991	1.87285
chr1:71535079-71536080	1.78443	-1.05026	-0.125993	-0.860192	-0.154676	-0.315387	-0.800356	0.274799	-0.839298	2.58093	-0.973138	0.155268	-0.400033	1.33661	0.120806	0.288404	-0.311764	-1.39435	0.822188	-0.137975
chr5:101635364-101636365	1.07701	-0.72624	-0.163399	-0.522138	-0.523874	-0.714648	-0.845134	-0.172266	-0.845134	-0.501738	-0.0810331	-0.376622	-0.845134	-0.0194551	1.44533	1.69869	-0.845134	1.97059	1.83546	-0.845134
chrX:21101491-21102492	2.04997	-0.376504	0.53513	-0.422619	-0.424995	-0.060947	-0.864795	0.516922	-0.520191	-0.15964	0.181246	0.097283	-0.864795	-0.864795	2.89793	0.17994	-0.864795	-0.864795	-0.864795	0.695242
chrY:7027137-7028138	2.90455	-0.813357	1.13842	-0.706183	-0.573675	0.200539	0.242859	-0.266121	-1.11244	0.18331	-0.471728	0.0661298	0.14795	0.964603	-1.11244	1.44722	-0.700757	-1.11244	-0.269541	-0.156898
chrY:7030919-7031920	3.11819	-0.601989	0.583582	-0.472746	-0.208712	-0.0337429	-0.561834	-0.590179	-0.591181	-1.00947	-0.692042	0.158319	-0.509924	1.04857	-0.438559	-0.375409	-0.193634	-1.00947	1.49609	0.884133
chr19:39384457-39385458	1.82246	-0.596475	0.296081	-0.759694	-0.291645	-1.07455	-0.0241805	-0.582619	-0.583795	-0.572439	-0.329711	0.295554	-0.48846	-0.470901	1.60471	2.64499	0.839799	-0.55991	-0.0946671	-1.07455
chr8:125804874-125805875	2.12288	-0.00868189	-0.561292	-0.377097	0.227654	-0.312485	0.33501	-0.205657	-0.681929	1.74871	-0.681929	2.63432	-0.114494	-0.681929	-0.0334305	-0.681929	-0.681929	-0.681929	-0.681929	-0.681929
chr8:20516444-20517445	2.07885	-0.551984	-0.086579	-0.496443	-0.305216	-0.336208	-0.0500173	-0.144065	-1.22685	2.72471	-0.130973	-0.458955	-1.07486	0.171882	0.148536	-0.366483	-0.632954	-0.564986	-0.303642	1.60623
chr11:53175338-53176339	0.544846	-0.568587	-0.379336	-0.029337	-0.608564	0.619934	0.357604	-0.608564	-0.157151	-0.608564	-0.608564	-0.608564	0.469646	0.50195	3.70429	-0.608564	-0.608564	-0.608564	-0.608564	0.413219
chr1:97178769-97179770	2.96926	-0.393378	0.083646	-0.96084	0.146094	-0.56413	-0.310003	-0.368856	-0.370937	-1.23944	0.0787274	-0.0270785	0.316394	0.897158	-1.23944	1.39361	-0.392467	-1.23944	0.494695	0.726442
chrX:48703214-48704215	2.26505	-1.0737	-0.639357	-0.922977	-0.925591	-0.525062	-0.59799	0.110716	-0.65119	0.142174	-0.258599	1.766	-0.503886	0.455954	-0.374515	0.889393	-0.669988	-0.614286	0.104573	2.02327
chr8:20703661-20704662	2.82422	-0.391048	-0.269272	-0.704305	0.670043	0.358225	-0.383633	-1.45051	-0.287422	1.60949	0.314759	-0.522752	-0.656777	-0.632996	-0.996946	1.06815	-0.478291	-0.753541	-0.123467	0.806068
chr3:21689315-21690316	2.34201	-0.965839	0.0430847	-0.369638	-0.761493	0.778575	1.25216	-1.34144	-0.129661	-0.101622	-0.421856	-0.495669	-0.979647	-0.596172	-1.34144	1.41388	-0.159701	0.564694	-0.131667	1.40145
chr9:38960666-38961667	2.84349	-0.59317	0.575311	0.0540722	0.0492679	-0.478806	-0.839998	-0.839998	-0.375477	0.110541	-0.839998	0.456869	0.824281	0.302763	-0.839998	1.97658	-0.839998	0.13426	-0.839998	-0.839998
chrY:14916415-14917416	2.57523	-0.525501	0.264292	-0.629408	-0.629408	-0.173257	-0.629408	-0.629408	-0.0427623	0.571032	-0.629408	-0.629408	-0.629408	-0.629408	-0.629408	-0.629408	0.514798	-0.629408	1.71329	2.02636
chr15:86704951-86705952	1.45631	-0.283198	-0.349277	-0.516484	0.113874	-0.260453	-0.516484	-0.516484	-0.187208	-0.516484	-0.516484	-0.516484	-0.516484	-0.516484	1.2812	0.481783	-0.516484	-0.516484	3.4283	-0.516484
chr13:75681519-75682520	2.40615	-0.838997	0.205891	-0.722916	-0.0544335	-0.989174	-0.271499	-0.342872	-0.872028	0.756612	-0.199721	1.54188	-0.455255	1.19246	1.47649	-0.600365	-0.885083	0.258129	-1.39866	-0.206616
chr6:74821574-74822575	1.94096	-0.693048	-0.646194	-0.46955	-0.193219	-0.289979	0.567458	2.21305	-1.31675	0.48467	0.0193796	-0.087868	-0.791074	-1.31675	-0.115197	1.35218	-0.458235	-1.31675	0.441015	0.67592
chr4:114217706-114218707	3.1814	-0.800878	-1.05266	-0.301006	0.517153	0.465197	-0.161659	-0.249251	0.393956	-0.222439	-1.54496	0.259419	-0.00124379	0.0450066	-0.662832	-0.565256	-0.914673	0.48832	-0.254488	1.38089
chr8:20502578-20503579	2.15804	-0.561259	-0.619889	-0.680804	-0.341472	-0.116604	0.642926	-0.562295	-0.0266533	2.20449	-1.37059	-0.995383	-0.407582	0.943747	-0.636867	0.666614	-0.322093	-0.524982	1.31283	-0.762183
chr16:3966478-3967479	3.10965	0.0181587	-0.510225	-0.7226	-0.7226	-0.7226	1.06766	0.115851	0.950295	-0.7226	-0.7226	0.445012	0.775806	0.306266	-0.7226	-0.7226	-0.7226	-0.7226	0.947525	-0.7226
chr8:21786497-21787498	1.33205	-0.695955	-0.242615	-0.938774	-0.413882	0.340394	0.821757	1.25996	-0.390404	-0.377715	0.309654	-0.938774	0.371022	-0.938774	-0.190317	0.72372	-0.938774	-0.938774	-0.938774	2.78497
chrY:89882301-89883302	3.0409	-0.69173	1.09759	-0.477833	0.402217	0.659074	-0.7733	-0.7733	-0.312764	-0.7733	-0.0743238	-0.7733	-0.7733	-0.7733	0.483849	0.622908	0.12494	-0.7733	-0.7733	1.31157
chr5:108681937-108682938	1.89219	-0.197354	0.224239	0.194322	0.3057	-0.327118	-0.28926	0.391066	-0.179923	1.203	-0.0687605	-1.50168	-0.374163	1.28543	1.59094	-1.50168	0.708016	-1.10565	-0.74764	-1.50168
chr7:5865170-5866171	3.14068	-0.505284	0.468085	-0.168578	-0.421878	0.598226	-0.920398	1.4289	-0.920398	-0.920398	-0.327546	0.170133	-0.920398	0.0405458	0.14588	0.263826	-0.158536	-0.920398	-0.920398	0.847929
chr1:181742866-181743867	1.46774	-0.927413	-0.0851084	-0.756757	-0.143926	-0.594948	0.071564	-0.774694	-0.255895	0.153806	0.285798	2.63234	-0.0102963	-1.33721	-0.708131	-0.618309	1.23579	1.28741	0.261731	-1.18349
chr2:81509879-81510880	1.86904	-0.914261	-0.21737	0.0645393	-0.951329	-0.468205	-0.159885	-1.28753	-0.497242	-0.209431	-0.487894	0.183373	-0.34372	1.3047	2.30795	1.10838	-1.28753	-0.73503	0.816416	-0.0949738
chrY:10362650-10363651	2.40831	-0.851902	0.153404	-0.272551	-0.63983	-0.117688	-1.00318	-0.432411	0.135633	0.744567	-0.571075	2.1762	-1.00318	0.397609	-0.226012	-1.00318	-0.44789	-1.00318	1.27068	0.285685
chrX:124359213-124360214	2.15937	-1.08387	0.0602508	-0.858889	-0.860559	-0.0397021	0.903913	0.772611	-0.685263	-0.178435	1.03596	-1.16967	-1.16967	1.21371	0.152646	0.298914	-1.16967	-1.16967	0.764761	1.02328
chrY:89437900-89438901	3.06385	-0.43944	0.188951	-0.629833	-0.629833	0.205993	0.520522	-0.629833	-0.0923642	-0.629833	-0.629833	-0.629833	-0.629833	-0.629833	-0.629833	-0.629833	1.46675	0.497421	1.51648	-0.629833
chr5:28098801-28099802	2.92962	-0.750668	0.315139	0.16522	-0.502678	-0.0306412	1.74387	-0.0699749	-0.787204	0.128303	-0.734937	0.173559	-0.965597	-0.0629979	-0.303259	-1.09658	0.500753	-1.1525	-0.551618	1.05219
chrY:7099467-7100468	2.93132	-0.609369	0.240907	-0.251282	0.102957	-0.609369	-0.609369	1.62854	-0.609369	-0.609369	-0.609369	-0.609369	-0.609369	-0.609369	-0.609369	-0.609369	0.47924	0.561241	1.6195	-0.609369
chrY:9506942-9507943	1.00534	-0.751007	-0.188639	-0.573379	-0.751007	-0.320452	1.02672	-0.751007	-0.751007	-0.751007	-0.330799	0.0219512	-0.751007	-0.751007	-0.751007	0.927727	0.868994	-0.751007	2.56586	1.75574
chrY:42188514-42189515	3.51215	-0.50143	0.0443038	-0.199139	0.213945	0.395448	-0.61671	0.688123	-0.61671	-0.61671	-0.61671	1.20038	0.160584	-0.61671	-0.61671	-0.61671	0.652736	-0.61671	-0.61671	-0.61671
chr9:50085495-50086496	1.07857	-0.478522	-0.525125	-0.723582	-0.522994	-0.311987	-0.588128	-0.609545	-0.610302	0.690453	-0.926349	0.838357	-0.737628	0.628658	-0.494984	0.510892	0.306502	-0.59492	-0.295301	3.36594
chr14:42180513-42181514	1.90601	-0.491376	-0.348629	-0.6869	-0.198655	-0.485601	0.29853	2.91217	-0.549407	-0.148056	-0.350802	0.673413	-0.474889	-0.933006	-0.933006	-0.933006	-0.933006	0.273799	0.598849	0.803564
chr11:40987746-40988747	1.98192	-0.373453	0.0687817	-0.324323	-0.610323	0.0829165	-0.610323	-0.610323	-0.164543	3.03844	0.742837	-0.610323	-0.0779446	-0.610323	-0.610323	-0.610323	1.12859	-0.610323	-0.610323	-0.610323
chr12:119596593-119597594	1.55764	-0.565096	-0.470987	-0.318789	-0.467918	0.36674	-0.561711	-0.59255	-0.821194	-0.58311	0.332724	0.221837	-0.776989	0.630655	0.19358	1.02087	-1.04875	-1.04875	-0.14004	3.07183
chr15:46503041-46504042	2.2911	-0.399682	-0.229638	-0.181352	-0.18652	-0.443761	0.140304	1.26124	-0.843341	0.0839105	-0.233034	0.530998	-0.0689355	0.332057	-1.14317	-1.14317	-0.558373	-0.514322	2.44887	-1.14317
chr19:21533066-21534067	2.90057	-0.598147	0.716574	0.0759718	0.288648	0.0425308	1.17658	0.350593	-0.680302	-0.321913	0.0169288	-0.0665305	-0.20468	1.50517	-0.087798	-1.02284	-1.02284	-1.02284	-1.02284	-1.02284
chr8:20093998-20094999	2.73789	-0.786312	-0.472953	-0.159857	-0.582808	-0.751536	1.12159	0.684678	-0.491214	0.467148	-1.06944	0.516665	-1.19562	-0.381943	-0.241684	1.49224	-1.40788	0.520264	-0.103702	0.104479
chr1:30675180-30676181	1.32652	-0.778122	-0.229184	-0.646137	0.199012	-0.813993	-1.07215	-0.406547	-0.408137	-0.392773	-0.568248	2.63546	-1.07215	0.561371	1.64672	0.940926	-0.424598	0.320503	0.253672	-1.07215
chrX:87430403-87431404	2.25843	-0.0680852	-0.676373	-0.54992	0.351659	-0.42137	-1.1564	-1.1564	-0.211093	0.777964	0.995704	0.163173	-0.0274555	-1.1564	-1.1564	1.70949	-0.234527	-1.1564	0.731087	0.983328
chr12:46997154-46998155	2.07012	-0.715297	-0.246216	-0.401377	0.212314	-0.476809	-1.23002	-0.582681	0.38446	0.752185	-1.23002	0.572926	-0.458775	-0.435668	-1.23002	0.727827	2.54868	-0.552798	0.059426	0.231745
chr4:145048760-145049761	1.23891	-0.192528	-0.340652	-0.587727	-0.168479	-1.01153	-0.540253	2.07852	-0.79134	2.14246	0.65943	0.21794	-0.748566	-1.01153	-0.410467	0.32357	-1.01153	1.29753	-0.132228	-1.01153
chr2:98661800-98662801	2.52623	-1.1311	-0.52911	-0.765129	-0.756986	-0.736717	0.744624	0.45879	-0.750952	0.107547	-1.40786	0.202302	-1.2003	0.571733	0.125422	0.242591	0.218488	-0.45834	0.689929	1.84884
chr1:117880903-117881904	1.13991	-0.68482	-0.79431	-0.371286	-0.549127	-0.222898	-0.487489	0.56935	-0.525768	0.603303	-0.657327	1.21347	-0.745573	2.95529	-0.326693	-0.244321	-1.07137	-1.07137	1.10742	0.163608
chr16:89558156-89559157	1.66493	-0.485656	0.611822	-0.558342	-0.749436	0.871754	-0.749436	1.6391	-0.749436	-0.749436	-0.29737	1.74524	0.673426	-0.749436	-0.749436	-0.749436	-0.749436	-0.749436	1.62945	-0.749436
chrX:115047132-115048133	1.29923	-0.486271	-0.556115	-0.443002	-0.805643	-0.108851	0.221043	1.83987	-0.703644	-0.985506	-0.129918	0.588319	-0.312272	0.401303	-0.985506	-0.985506	-0.435757	-0.394346	0.140075	2.8425
chrX:39594070-39595071	2.522	-0.752955	0.137781	-0.544961	-0.708404	-0.342541	0.623998	-0.00786124	-0.0114271	0.530675	-0.370355	1.96316	-0.907396	0.330999	-0.14552	0.756433	0.43555	-1.49996	-0.509248	-1.49996
chr11:55246247-55247248	2.2025	-0.640878	0.151264	-0.223291	-0.424139	-0.685696	1.21319	0.436725	-0.482252	2.34618	0.45398	-0.545713	-1.39685	0.103141	-0.564642	0.45167	-0.802232	-1.39685	-0.179406	-0.0167094
chrY:6755085-6756086	2.3784	-0.395284	-0.14525	-0.338378	-0.175414	0.334061	-0.117081	1.91823	-0.669646	-0.14136	-0.277811	-0.669646	-0.669646	-0.0345277	-0.669646	-0.669646	2.35158	-0.669646	-0.669646	-0.669646
chr8:20528269-20529270	1.3899	-0.693225	-0.286341	-0.412726	-0.463718	-0.542597	0.617202	-0.516375	-0.446671	1.85115	-0.508251	-0.778554	-0.951094	0.032776	0.187598	0.360956	-0.95971	-0.77756	0.0533162	2.84393
chr1:25523987-25524988	2.3327	-0.653799	-0.428478	-0.966659	-0.515794	0.681488	-0.210539	-0.258418	0.0931644	-0.243762	-0.966659	0.0196258	-0.544757	1.6406	0.962042	0.104363	-0.966659	-0.966659	1.85486	-0.966659
chr3:120119703-120120704	2.89521	-0.831963	-1.02079	-1.19675	-0.29774	-1.13278	0.515282	0.387761	-1.02813	0.426796	0.643526	1.12831	-0.936734	0.816156	-0.214349	-0.0722941	-0.580992	-0.511873	0.380138	0.631207
chrX:125995857-125996858	2.41234	-0.558189	0.351897	-0.334529	-0.337213	-0.228677	-0.833932	0.206429	-0.574463	-0.833932	-0.440125	0.614857	-0.524058	-0.833932	-0.833932	-0.0473011	0.684287	0.254455	-0.833932	2.68995
chrX:18506673-18507674	1.79219	-0.834306	0.237396	-0.514011	-0.245078	-0.729415	-0.148814	0.647581	-0.208596	-1.06069	0.879201	0.128764	-0.0430668	-0.0125783	-1.06069	-1.06069	-0.22972	0.726439	-1.06069	2.79678
chr1:179392451-179393452	2.92003	-0.120477	-0.163792	-0.153762	-0.628137	0.0462575	0.476642	-0.360236	-0.361998	-0.34498	0.57688	-0.0708222	-1.09744	-0.192815	0.910134	0.0173799	-1.09744	-1.09744	1.83946	-1.09744
chr8:44783376-44784377	1.77482	-0.627002	-0.468961	-0.976628	-0.636086	-0.108091	1.71497	-0.611894	-0.613176	-0.600794	0.882106	1.09262	-1.14828	2.14274	0.312425	-0.337141	-0.626441	-1.14828	-0.0798402	0.0629444
chr1:169141239-169142240	1.4213	-0.60597	-0.575324	-0.0903532	-0.279038	-0.342328	-0.397708	1.87207	-0.726018	-0.424784	1.17094	-1.01393	-1.01393	1.81921	-0.228005	1.60464	-0.452382	-1.01393	-1.01393	0.289455
chr7:37876785-37877786	2.90353	0.0546875	0.784573	-0.0169383	0.87085	0.0451231	1.09678	-1.04337	-0.443419	-1.04337	0.777778	-1.04337	-0.565705	-0.551394	0.594349	-1.04337	-0.263265	-0.623938	0.553854	-1.04337
chr12:107343599-107344600	3.34926	0.199694	0.697111	-0.301714	-0.303529	-0.23013	0.487236	0.415894	-0.639441	-0.639441	-0.639441	-0.639441	0.617893	-0.639441	-0.639441	-0.639441	-0.639441	-0.639441	1.4627	-0.639441
chrY:10998623-10999624	1.79841	-0.590087	-0.371387	-0.282918	-0.285198	-0.192982	0.708294	0.618661	-0.0458675	-0.707227	-0.707227	-0.707227	-0.707227	0.106273	-0.707227	0.295294	-0.0622626	-0.707227	3.25436	-0.707227
chr12:88234323-88235324	2.1397	-0.482183	-0.564208	-0.431367	-0.223559	-0.553712	1.76547	-0.40486	-1.06849	0.286233	-0.0636785	-0.144332	-0.673162	1.37453	0.738718	-0.0649327	-1.06849	-1.06849	1.57529	-1.06849
chr6:142153259-142154260	1.86262	-0.971955	-0.320199	-0.899549	-0.0633429	0.211473	0.0851005	-0.00393872	-1.32105	1.36768	0.174645	-0.403957	-1.32105	1.91141	-0.424352	-1.32105	0.601035	-0.632093	1.30253	0.166043
chr7:73179240-73180241	2.81966	-0.507555	-0.296893	-0.744783	-0.292084	0.738743	0.324236	0.227567	-0.845762	-0.47262	-0.661115	-1.2024	0.0753558	-0.325041	0.744661	-0.121182	-0.506807	-1.2024	0.221788	2.02663
chrY:5758747-5759748	3.21169	-0.486593	0.366243	-0.47064	-0.00296996	-0.370437	-0.94339	-0.94339	-0.206527	-0.189477	-0.384205	-0.94339	-0.94339	0.869357	0.062336	1.29056	-0.224794	-0.94339	0.527897	0.724517
chrY:7019945-7020946	3.00306	-0.652215	0.643794	-0.0610599	-0.290361	-0.14323	-0.210887	-0.258557	-0.260242	-0.963712	-0.429868	1.00026	-0.963712	1.63218	-0.00356407	-0.963712	0.408349	-0.963712	0.440898	-0.963712
chr2:88838887-88839888	1.44223	-0.686247	-0.566499	-0.712335	-0.713679	-0.0529744	-0.127973	-0.180815	-0.572583	1.43105	-0.962483	0.126054	-0.962483	-0.962483	0.101846	1.40164	-0.202015	-0.962483	0.594535	2.56771
chrY:40092037-40093038	3.20018	-0.227392	-0.353393	-0.269403	-0.672227	-0.184021	0.671618	0.586524	-0.0443558	0.612572	0.280721	-0.672227	-0.672227	-0.672227	-0.672227	-0.672227	1.777	-0.672227	-0.672227	-0.672227
chr4:93003070-93004071	1.80866	-0.727495	0.675329	-0.836769	-0.839192	-0.741189	-1.28771	-0.583159	-0.233411	0.869673	-0.22094	0.674573	-1.28771	1.30595	-0.328386	0.843162	-1.28771	0.186435	0.115693	1.89419
chrY:5843946-5844947	2.4193	-0.353013	-0.421679	-0.156384	0.0596014	0.20273	-0.595432	2.14845	-0.595432	0.104735	-0.595432	-0.595432	-0.186796	-0.595432	-0.595432	-0.595432	-0.595432	-0.595432	2.13737	-0.595432
chr16:5166001-5167002	2.86693	0.00784338	0.373679	-0.823805	-0.684405	0.743099	0.445573	-0.964719	-0.525441	0.383607	0.0353476	-0.964719	-0.440106	0.656272	-0.964719	-0.29884	-0.964719	0.417252	1.66658	-0.964719
chrY:9175966-9176967	2.54834	-0.61336	0.398989	-0.61336	-0.61336	-0.0966496	-0.61336	0.718884	-0.61336	-0.61336	1.40381	-0.61336	-0.61336	1.02144	-0.61336	-0.61336	1.97886	-0.61336	-0.61336	-0.61336
chr10:36764270-36765271	1.59755	-0.409581	0.335618	-0.17564	-0.698	0.251618	-0.698	-0.698	-0.290905	0.135028	0.53773	-0.698	-0.211822	-0.698	1.52453	-0.698	-0.698	-0.698	-0.698	2.98787
chrY:16304940-16305941	1.57896	-0.703177	-0.352824	-0.777185	0.0227171	0.1975	1.01144	0.0604982	-0.777185	0.0778329	-0.777185	0.389358	-0.777185	-0.777185	-0.777185	-0.777185	0.0377798	-0.777185	0.89141	3.00598
chrY:17966591-17967592	2.76054	-0.501052	0.302911	-0.223695	0.155315	-0.142488	-0.606823	-0.606823	-0.606823	-0.606823	-0.606823	-0.606823	-0.606823	-0.606823	1.0233	1.20362	-0.606823	-0.606823	-0.606823	2.0966
chr10:129414947-129415948	3.12407	-0.446626	-0.0436656	0.789253	0.465193	-0.796953	0.261382	1.18569	-0.796953	-0.796953	-0.796953	0.583542	0.384113	-0.796953	-0.796953	0.702147	0.167482	-0.796953	-0.796953	-0.796953
chr8:19757618-19758619	2.51303	-0.796368	-0.0102999	-0.5125	-0.149936	-0.329917	-0.142317	0.548769	-0.990295	2.55103	0.0816696	0.232583	-0.686703	0.0416846	-0.850323	0.370606	-0.25159	-1.37391	-0.607948	0.362741
chr7:59735666-59736667	2.73954	-0.547834	-0.751902	0.682473	-0.46972	-0.121258	1.19451	0.236168	0.0336471	-0.950722	-0.754153	0.861753	-1.12003	-1.35734	-0.272471	-0.152468	-0.582196	1.56003	0.229728	-0.457761
chr16:53682692-53683693	2.39272	-0.306029	-0.849111	-0.849111	-0.0664707	0.104541	0.463408	1.60971	-0.849111	0.405739	0.0816232	-0.849111	-0.849111	-0.849111	-0.849111	1.01003	0.346956	-0.849111	1.59977	-0.849111
chrY:10967714-10968715	2.70421	-0.539974	-0.00757509	-0.245069	-0.247258	-0.652438	-0.652438	0.620513	-0.652438	-0.652438	0.31126	1.12025	-0.652438	-0.652438	-0.652438	-0.652438	0.58599	-0.652438	-0.652438	2.22203
chr8:43961036-43962037	2.25592	-0.515133	-0.0290454	-0.442291	-0.79861	0.137488	0.0312287	0.510102	-0.598704	2.24008	0.94495	-0.379991	-1.15112	-0.471624	-0.39714	0.523642	-0.612398	-1.15112	1.05489	-1.15112
chrY:40032267-40033268	2.58371	-0.90052	-0.18162	-0.969196	-0.226922	-0.969196	0.690569	-0.191863	-0.969196	-0.175777	0.796264	0.113305	-0.969196	1.89241	-0.969196	0.206308	-0.969196	-0.155979	0.579188	0.78611
chr9:9625800-9626801	2.66654	-0.759068	0.657476	0.508278	-0.69245	0.699734	0.909159	1.29903	-0.839714	-0.827379	0.245382	0.115495	-0.0995072	0.594364	-1.3728	0.243363	-0.85293	-0.81377	-0.30839	-1.3728
chr19:3823736-3824737	2.33571	-0.169682	-0.283445	-0.500023	1.03514	-0.551215	-0.124349	-1.06238	-0.185846	1.17967	-1.06238	0.161191	1.03125	-0.523295	-0.464202	1.59501	-1.06238	0.776012	-1.06238	-1.06238
chr9:5934580-5935581	1.67603	-1.02293	-0.455623	-1.49357	0.202051	-0.381042	1.13131	0.145546	-1.08477	0.179465	-0.252664	1.93034	-1.00536	1.02063	0.738271	-0.254213	0.101092	-0.636179	0.955167	-1.49357
chr8:20081338-20082339	2.70799	-0.644081	-0.0239361	-1.00512	-0.368003	-1.00031	0.658139	1.77838	-0.485009	0.563865	-0.916924	-0.437954	-0.888878	0.362152	-0.461294	1.17183	-0.998675	-0.173402	0.514153	-0.352921
chr5:8944431-8945432	1.1935	-0.584667	-0.625031	0.171887	-0.665291	0.520056	0.172741	-0.220053	-0.873182	-0.206537	-0.625954	-0.873182	-0.873182	0.329003	3.12871	-0.873182	-0.873182	0.835017	1.07829	-0.135762
chrY:6821130-6822131	2.20834	-0.698475	-0.110699	-0.85039	-0.527196	-0.223539	0.0736553	0.513892	-0.759376	-1.0133	-1.0133	-0.304386	-1.0133	1.4854	-1.0133	2.06598	-0.0227843	0.0518275	1.01473	0.136224
chrY:10358934-10359935	2.54632	-0.645072	-0.335218	-0.410262	-0.412415	0.160408	1.86298	1.69366	-0.811037	-0.171905	-0.811037	-0.811037	0.308006	-0.811037	0.0415696	-0.811037	-0.811037	-0.811037	0.43625	0.602935
chr2:15433591-15434592	1.76563	-0.532805	-0.23184	-0.980396	-0.174112	-0.161679	-0.0789493	-0.558213	0.0725391	-0.549476	-0.980396	1.3713	-0.980396	-0.462334	0.169303	0.296476	-0.980396	-0.538724	0.701511	2.83295
chr10:52501985-52502986	2.22398	-0.778224	-0.313227	-0.0960416	-0.619663	-0.822079	1.46855	1.30352	0.0800015	1.35404	0.0944055	-0.00449099	-0.65294	0.859391	-0.0296924	-1.13769	-1.13769	-1.13769	0.48321	-1.13769
chrY:15683091-15684092	2.71206	-0.700216	-0.133415	0.03554	-0.237472	0.207295	1.92851	0.0692534	0.0672363	-0.774786	-0.774786	-0.774786	-0.774786	1.29666	-0.774786	-0.774786	0.0463626	-0.774786	0.906471	-0.774786
chrX:124390960-124391961	1.74544	-0.698954	-0.508573	-0.458421	-0.698954	-0.115924	1.70833	-0.698954	0.0508687	-0.698954	-0.698954	-0.698954	-0.251212	0.22336	-0.698954	0.437664	0.763515	-0.698954	-0.698954	2.69553
chrY:5074164-5075165	1.73356	-0.630811	-0.377196	-0.274603	-0.52195	-0.766653	0.0541005	-0.766653	-0.766653	0.0180383	-0.766653	-0.766653	-0.766653	-0.766653	1.32691	1.55849	-0.0187204	-0.766653	2.29605	0.969344
chr16:3303090-3304091	2.62845	-0.64305	-0.49292	-0.675758	0.570288	-0.229192	1.10312	-0.989376	0.965937	-0.989376	-0.989376	-0.989376	0.178202	-0.989376	0.345002	-0.989376	-0.0359556	0.0358619	0.9627	1.22357
chr3:31294711-31295712	2.64998	0.10417	0.303744	0.936105	0.002314	-0.171051	0.111348	0.0459475	-0.921495	-0.921495	0.543325	1.77299	0.807433	0.265656	-0.921495	-0.921495	-0.921495	-0.921495	-0.921495	-0.921495
chrX:43881981-43882982	1.54581	-0.657264	-0.497138	-0.580649	-0.804846	0.324678	-0.28271	0.367012	1.40643	-0.315398	0.555974	-0.0562543	-0.611543	-0.171565	-1.02665	2.13464	-1.02665	-1.02665	1.74941	-1.02665
chrY:7589604-7590605	3.14081	-0.381891	-0.393971	0.00361666	8.09316e-05	0.541806	0.443169	1.40171	-0.654368	0.394946	-0.654368	-0.654368	-0.654368	-0.654368	-0.654368	-0.654368	-0.654368	-0.654368	1.3934	-0.654368
chrY:43481614-43482615	1.92978	-0.695486	-0.163801	-0.807798	-0.403163	-0.0682219	-0.129208	-0.172177	-0.490747	0.489751	-0.326596	2.73282	-0.807798	1.53212	-0.807798	0.153405	-0.807798	-0.807798	0.458307	-0.807798
chr1:24080012-24081013	2.10936	-0.864244	0.50573	-0.454806	-0.458561	0.540268	-1.15364	-0.0617796	-1.15364	1.07527	-1.15364	0.366864	-0.503213	0.186184	1.81973	0.497498	-1.15364	-0.0113765	1.02125	-1.15364
chr14:49797178-49798179	2.59515	-0.641022	0.0301845	-0.476068	-0.111707	-0.398	0.384347	1.45747	-0.270298	0.330359	-0.844388	-0.844388	-0.844388	-0.844388	-0.844388	0.896079	-0.844388	0.359672	-0.844388	1.75454
chr16:65034560-65035561	2.45624	-0.397308	0.317173	-0.0869006	-0.779999	-0.779999	1.53222	-0.779999	-0.779999	-0.779999	0.0398208	-0.779999	1.15527	0.548833	-0.779999	0.857594	-0.779999	-0.779999	1.37705	-0.779999
chr17:10974050-10975051	1.50636	-0.912845	-0.307116	-0.943486	-0.652843	-0.169065	-0.257151	0.598858	-0.779347	1.57392	-0.542252	-1.23729	-1.23729	-0.110717	2.51289	0.151047	-0.344113	-0.276834	0.591437	0.835825
chrY:10418072-10419073	2.50013	-0.663297	1.48167	-0.663297	-0.326365	0.157809	-0.663297	-0.663297	0.39271	1.49759	-0.663297	0.810802	-0.663297	-0.663297	-0.663297	-0.663297	-0.663297	-0.663297	1.44522	-0.663297
chr1:108356176-108357177	2.30677	-0.685158	-0.0831569	0.184238	0.177346	-0.0620297	-1.09822	-0.430312	-0.765063	1.62869	0.418713	-1.09822	0.0954045	-1.09822	-0.188789	0.921832	-1.09822	-1.09822	1.56261	0.409989
chrY:8800559-8801560	2.29244	-0.649898	-0.348638	-0.61643	-0.811259	0.133241	1.13863	1.01516	0.0997668	-0.811259	-0.811259	1.73218	-0.448591	-0.0641921	-0.811259	-0.811259	-0.218965	-0.811259	1.61412	-0.811259
chrY:79044694-79045695	1.80471	-0.42528	-0.312279	-0.339809	-0.837364	0.368668	-0.284073	0.199148	-0.578855	0.220597	-0.0526643	-0.837364	-0.837364	0.434543	-0.837364	-0.0536437	-0.333164	0.246996	3.29193	-0.837364
chr8:20312722-20313723	1.85376	-0.872742	-0.11225	-0.86506	-0.634536	-0.74897	-0.107647	0.054206	-0.924939	1.83144	-0.302181	-0.0508458	-0.830175	0.387358	-0.41404	0.805624	-0.461306	-0.133856	-0.925747	2.45191
chr6:96595795-96596796	1.66317	-0.934252	-0.27891	-0.475922	-0.563712	-0.711101	0.206031	0.340431	-0.809802	0.382668	-0.734881	-0.279458	-0.940715	-0.76141	-0.311064	1.0001	-0.211351	-0.632991	2.8732	1.17996
chr14:19808309-19809310	1.80046	-0.459186	-0.450678	-0.259774	1.40488	-0.435594	-0.15721	-0.698525	-0.699665	0.771478	-0.814371	-1.17537	-0.607254	1.16518	-0.526092	-0.454273	0.680278	2.31663	-0.225535	-1.17537
chrY:7018041-7019042	3.15434	-0.603252	-0.0688441	-0.0600288	0.141766	-0.386855	0.494077	1.05445	-0.889493	0.433286	-0.889493	-0.889493	-0.889493	0.700784	0.875103	0.0904001	-0.889493	-0.889493	0.40123	-0.889493
chr14:35893849-35894850	2.01126	-0.738739	-0.206311	-0.72598	-0.539987	-0.187625	0.157238	-0.513345	0.0745475	-0.501121	-0.656854	1.3638	-0.752169	0.345677	-0.299735	-0.210765	-1.10406	-0.486076	0.0725963	2.89765
chrY:15661862-15662863	2.16199	-0.618522	-0.270302	-0.425637	-0.427068	-0.0462451	0.196788	0.140504	-0.692079	0.157733	-0.692079	0.467362	-0.692079	-0.692079	1.57523	-0.692079	-0.692079	-0.692079	2.62479	-0.692079
chr8:20048026-20049027	1.29708	-0.659086	-0.409618	-0.766032	-0.846974	-0.682056	0.1595	0.0758069	-0.544689	2.376	-0.412416	-0.817414	-0.719726	-0.25071	1.87207	-0.0389143	-0.680444	-0.90319	0.31741	1.63339
chr7:59769453-59770454	2.04028	-1.11362	-0.379481	1.22022	-0.281269	-1.23514	-0.119366	0.501786	-0.757323	-0.553316	-1.10924	-0.152644	-1.0112	0.991146	1.28099	0.51935	-1.30362	-0.525875	1.20844	0.779876
chr3:86825538-86826539	1.57469	-0.350253	-0.742013	-0.483712	0.0960486	0.157649	2.28684	0.627299	-0.287689	-0.834585	-0.0045365	-0.834585	-0.616873	-0.834585	-0.336955	-0.834585	2.00989	1.07713	-0.834585	-0.834585
chr4:155897314-155898315	1.45205	-0.261286	-0.362793	0.140428	1.48198	-0.313879	-0.692374	-0.36708	-0.530116	-0.692374	-0.446107	-0.239375	-0.692374	0.105964	-0.692374	-0.692374	1.20646	-0.692374	-0.692374	2.98038
chr13:74879693-74880694	1.36409	-0.577126	0.213192	-0.786297	-0.786297	-0.786297	-0.786297	0.792086	0.00100819	0.824748	-0.786297	-0.786297	-0.316173	1.15054	-0.786297	-0.786297	-0.0185091	0.864948	-0.786297	2.77787
chrY:7161694-7162695	2.03268	-0.629374	0.855398	-0.629374	-0.629374	0.128464	2.49968	-0.629374	-0.629374	1.36501	-0.629374	0.731143	-0.629374	0.569474	-0.629374	-0.629374	-0.629374	-0.629374	-0.629374	-0.629374
chr1:146125716-146126717	2.21945	-0.497674	-0.222523	-0.588215	-0.40441	-0.0561923	0.284615	1.37322	-0.961849	-0.961849	-0.519903	0.664041	-0.614096	-0.245506	-0.166983	-0.0790595	0.174023	-0.961849	2.5266	-0.961849
chrY:14842331-14843332	1.87413	-0.497085	0.774477	-0.59244	-0.59244	-0.59244	0.559834	-0.59244	-0.59244	-0.59244	-0.59244	2.41362	-0.59244	0.731985	-0.59244	-0.59244	-0.59244	-0.59244	-0.59244	1.84477
chr2:117233137-117234138	1.66094	-0.975255	-0.197232	-0.568629	-0.846029	-1.05936	-0.476398	-0.10557	-0.964202	-0.516627	-0.742722	2.19088	-1.13654	1.23895	-0.224252	1.20181	1.11106	0.402412	-0.53784	0.544593
chr1:96098221-96099222	2.0889	-0.904535	-0.512479	-0.353883	-0.105785	0.114631	-0.268676	0.470055	-0.32413	1.31153	0.0850933	-0.0111968	-1.11453	-0.142305	-1.11453	0.083596	-1.11453	-1.11453	0.463651	2.46364
chr17:82000273-82001274	1.40451	-0.626222	-0.493394	0.362244	-0.19668	-0.484252	-0.932634	1.95755	-0.644307	-0.342636	0.380187	-0.932634	-0.243957	-0.932634	-0.932634	-0.0585126	0.754444	-0.932634	2.52156	0.372637
chrY:39108918-39109919	1.95679	-0.719305	0.736178	-0.841599	-0.6213	-0.0362911	1.37511	-0.841599	-0.841599	0.571273	-0.841599	0.122226	-0.841599	0.00769561	-0.841599	2.2983	0.505087	-0.841599	0.537034	-0.841599
chr16:3115844-3116845	1.71473	-1.01951	-0.688966	-0.413259	-0.319194	-0.872643	0.130757	-0.305269	-0.784319	0.697604	-1.13401	-0.407696	-0.599525	0.409591	-0.00444229	-0.0532819	-0.653287	0.259538	1.11348	2.9297
chr7:59771012-59772013	2.82162	-1.15465	-0.479021	0.814057	-0.280294	-0.69703	-0.110221	1.67405	-0.404018	-0.181007	-0.864447	0.380185	-0.822329	-1.25833	0.33345	-0.0097676	-0.987212	-0.142573	0.533133	0.834407
chr8:55120341-55121342	1.97389	-0.642557	-0.728146	-0.0198457	0.357315	0.137466	-0.613937	1.26039	-0.802778	2.06312	-0.731571	0.0389606	-0.204951	0.135884	-0.658935	0.550716	-1.41354	-1.39577	1.24863	-0.554329
chr5:91417007-91418008	2.51768	-0.328076	-0.943725	-0.311896	-0.318095	-0.466839	0.733608	0.0794029	-0.951741	0.636985	-0.685763	1.40301	-0.238421	1.06215	0.638048	0.870727	-0.463486	-1.46547	-1.46547	-0.302637
chr8:56178520-56179521	1.61397	-0.994781	-0.655406	-0.306837	-0.311943	-0.335758	0.0109638	0.524565	-0.0721722	0.561435	0.541333	0.396975	-0.549556	-0.528356	1.16885	-1.25713	-0.679339	-0.635816	-1.25713	2.76614
chr5:33329489-33330490	1.86456	-0.381921	0.129706	-0.735481	-0.446084	-0.318927	-1.02802	2.62852	0.795881	-0.0949689	0.356086	-1.02802	-0.483467	-1.02802	-1.02802	0.354359	0.750666	-0.0716867	0.792861	-1.02802
chrY:10367500-10368501	2.48455	-0.627609	-0.283963	-0.144949	-0.811674	-0.407653	0.300443	0.230022	-0.811674	0.251578	-0.811674	0.638974	-0.811674	-0.811674	2.0251	0.763606	-0.811674	-0.811674	1.2633	-0.811674
chrY:11619598-11620599	1.92081	-0.717314	-0.294961	-0.717314	0.344176	-0.0705986	1.95293	-0.717314	-0.717314	1.8356	-0.717314	-0.717314	-0.717314	-0.717314	-0.717314	-0.717314	0.0937945	-0.717314	0.943386	1.16532
chrY:12477304-12478305	3.16132	0.0115269	0.24701	0.452141	-0.531691	-0.134237	1.65639	1.51784	-0.531691	-0.531691	-0.531691	-0.531691	-0.531691	-0.531691	-0.531691	-0.531691	-0.531691	-0.531691	-0.531691	-0.531691
chr8:7350665-7351666	1.79023	-1.02128	0.851603	-0.848135	0.22078	-0.042133	-0.367789	-0.443736	-0.446421	-0.420488	-0.291411	0.779558	-0.897942	-0.877891	0.727368	0.131724	-0.474205	-0.97953	2.90845	-0.298748
chr3:137668288-137669289	2.31505	-0.719697	0.488711	-0.70749	-0.217533	-0.372348	-1.16301	-0.412284	-0.608853	0.801444	-1.28366	1.1273	-1.34635	0.329128	1.59612	0.772207	-1.19981	0.454381	-0.030067	0.176766
chr8:69472213-69473214	2.17877	-0.434615	-0.244971	-0.308272	-0.820162	-0.990152	-0.180115	0.533769	-0.263522	2.19663	-0.850899	-0.346011	-0.742459	0.497388	-0.370615	-0.250961	-1.45234	-0.205663	1.71259	0.341604
chr7:59710798-59711799	2.60655	-0.478491	0.195091	0.99031	-0.0593812	-0.522507	0.0326674	-0.839276	-0.839276	-0.839276	-0.839276	-0.839276	0.133783	1.16515	-0.839276	1.63089	-0.839276	0.0151574	-0.839276	1.00499
chr12:33408231-33409232	0.791311	-0.505909	-0.646924	-0.0423083	-0.289489	0.211992	0.0398754	1.00712	-0.521847	0.524025	1.15247	-0.775966	-0.775966	0.161763	-0.775966	-0.775966	-0.775966	-0.50948	3.2832	-0.775966
chr8:69473211-69474212	1.17504	-0.376847	-0.395315	-0.541918	-0.543269	-0.488618	0.46497	-0.400492	-0.793383	0.00865938	-0.793383	1.39515	-0.32529	-0.793383	0.276547	-0.793383	-0.793383	-0.382355	3.11965	0.981
chrX:124341954-124342955	2.33961	-1.01646	0.776795	-0.495971	0.21528	-0.343578	-0.615312	0.470056	-1.21495	-0.641658	-1.21495	0.34939	-0.880362	0.1635	0.3146	1.33316	-0.668514	-1.21495	1.02264	1.32167
chrX:124882965-124883966	2.36961	-0.656976	-0.313494	-0.306283	-0.47864	-0.984773	1.27871	-0.984773	0.0727711	-0.443766	-0.583503	-0.24665	-0.984773	0.966464	-0.263066	0.618304	-0.469109	-0.984773	2.18261	0.212114
chr11:54139733-54140734	2.49177	-0.548364	-0.653318	-0.693832	-0.430086	-0.758266	1.13967	0.43453	0.598383	-0.210083	-1.30141	-0.0514011	-0.527385	-0.902002	-0.787706	1.65324	-0.952686	-0.34459	1.10195	0.741586
chr12:3929950-3930951	0.306101	-0.271402	-0.33339	-0.0482778	-0.416707	-0.161552	-0.241121	-0.0877719	-0.416707	-0.416707	-0.0431725	-0.416707	0.0731628	-0.416707	-0.192766	-0.167995	-0.2567	-0.244647	4.16977	-0.416707
chr7:15133288-15134289	2.70957	-0.627604	-0.501105	-0.655163	-0.130919	-0.599153	-0.0378552	-0.0936767	-0.09565	-0.0765892	-0.294283	0.230494	-0.919415	-0.919415	0.204921	0.329288	-0.919415	-0.919415	2.37019	0.945196
chr7:59767072-59768073	1.8968	-0.827714	-0.556049	0.626433	-1.0781	-0.0788276	0.438812	0.0233768	-1.01212	0.0539573	-0.335636	0.191941	-1.10227	1.80969	0.155327	0.780332	-1.16686	-0.836001	-0.865677	1.88258
chr9:24147653-24148654	2.52806	-0.981284	-0.219322	-0.178772	0.772991	0.592485	0.667908	0.51496	0.321464	-0.97775	0.250781	-1.2224	0.0495053	-0.35937	0.306228	-1.17729	-1.38066	-0.16957	-0.996404	1.65843
chr1:6741108-6742109	1.60262	-0.142074	0.985378	1.44146	-0.548173	-0.263949	-0.0825642	-0.745961	-0.745961	-0.745961	-0.745961	0.984711	-0.745961	-0.745961	2.63841	0.193721	-0.745961	-0.0958863	-0.745961	-0.745961
chr15:91985277-91986278	2.37653	-0.455718	0.0896933	-0.483308	-0.484729	0.213998	1.01722	0.0788001	1.31384	1.78342	-0.747852	-0.747852	-0.747852	1.28092	-0.747852	-0.747852	-0.747852	-0.747852	-0.747852	-0.747852
chr6:96969428-96970429	2.30481	-0.849426	-0.69941	-0.777649	-0.156505	0.830122	0.198445	0.763013	-0.869851	1.46988	-0.207021	-0.286363	-0.806592	0.4067	0.582325	-1.19549	-1.19549	-1.19549	1.40529	0.278685
chrY:8832540-8833541	1.31892	-0.714704	-0.359532	-0.490337	-0.491543	-0.170857	0.0337984	-0.714704	-0.714704	-0.714704	-0.714704	-0.714704	0.120599	0.145626	0.239931	0.345528	-0.0326122	-0.714704	3.47494	0.868474
chrY:39116232-39117233	2.20991	-0.561782	-0.399215	-0.648857	0.292273	-0.648857	0.403352	-0.648857	-0.648857	-0.648857	-0.648857	0.723647	-0.648857	0.560553	-0.648857	2.33199	-0.648857	-0.648857	-0.648857	1.5767
chr16:13695117-13696118	1.27137	-0.521628	-0.42966	-0.157429	0.794899	0.430409	-0.733781	-0.733781	-0.733781	-0.121027	0.17519	-0.733781	1.76956	-0.733781	-0.733781	-0.733781	2.77052	-0.733781	-0.733781	0.621834
chr7:59891619-59892620	2.6575	-0.716639	-0.701477	0.125261	0.117331	-0.158093	-0.803363	1.2113	-0.583672	-0.827396	-0.574603	0.0765866	-1.04513	1.16438	0.0448533	0.19918	-0.353462	-1.35032	1.7112	-0.193435
chr13:5278654-5279655	1.66632	-0.441332	-0.627967	-0.378162	-0.534317	-0.43412	0.545164	-0.0324426	-0.992875	-0.502721	-0.629323	3.01957	-0.992875	0.185674	0.314862	-0.266679	0.408702	-0.490491	-0.992875	1.17589
chr12:74803907-74804908	1.7769	-0.908026	-1.12964	-0.423926	-0.554095	-0.363246	-0.590509	0.532511	0.332292	-1.0274	0.0563369	2.39379	-0.726964	0.977641	-0.893762	0.94369	-1.04615	-0.607318	0.915013	0.342869
chr8:74745864-74746865	2.52057	-0.715103	-0.072473	0.170263	-0.803714	0.547054	2.16649	-0.597425	-0.85173	-0.0610863	-0.0781792	0.502313	-0.404108	0.251617	-0.919803	-1.6074	-0.624816	0.505799	-0.601507	0.673241
chr6:17274331-17275332	2.13214	-0.383327	0.0531394	1.20997	0.841693	-1.17266	0.814488	-0.800399	-1.17266	-0.792695	-0.327186	0.900973	-0.507385	-0.715856	-0.158903	1.07913	-1.17266	-0.00431541	-1.17266	1.34918
chrX:124908172-124909173	0.962392	-0.500057	-0.387372	-0.429821	-0.431039	-0.519146	1.61234	-0.302322	-0.479845	-0.656522	-0.656522	-0.656522	-0.445524	0.212756	-0.656522	-0.656522	0.0326647	-0.656522	2.87116	1.74294
chrY:7015639-7016640	2.11535	-0.857668	-0.210706	-0.343657	-0.70058	0.452235	-0.461512	1.16503	-0.777011	1.7771	-1.05369	1.26362	-1.05369	-0.37304	-1.05369	-0.214888	0.0255831	-1.05369	1.15606	0.198839
chr16:89878279-89879280	0.746283	-0.408601	-0.577283	0.0524271	-0.526961	-0.0727878	0.053102	-0.515322	-0.129796	2.38726	-0.382657	0.304681	-0.619649	2.70977	-0.773368	-0.773368	-0.773368	0.846378	-0.773368	-0.773368
chrY:7036405-7037406	2.57423	-0.772764	-0.0395494	0.257054	-0.761232	0.558573	0.868375	0.104563	-0.215226	1.42718	-0.684737	-1.16549	-0.408914	1.17224	-1.16549	-0.205186	0.687922	-1.16549	0.0994302	-1.16549
chr3:82614511-82615512	1.85653	-0.631732	0.267591	-0.376273	-0.380704	-0.701161	0.862231	-0.556681	-1.20082	-1.20082	-0.713169	1.49023	-1.20082	0.380029	-0.323752	0.747348	1.30586	1.49468	0.0822515	-1.20082
chrY:40163366-40164367	2.50163	-0.654877	-0.0770834	-0.334827	-0.337203	0.294689	-0.776929	-0.0861856	-0.776929	1.33818	-0.776929	-0.776929	-0.776929	0.918297	-0.776929	-0.776929	-0.104919	-0.776929	1.97488	0.782848
chr11:98617762-98618763	2.77364	-0.494993	0.301459	-0.560386	-0.563756	0.0791375	0.207119	0.77193	-1.18741	1.47911	0.295924	-0.277898	-1.18741	0.415464	0.591164	0.787901	-0.552012	-0.504149	-1.18741	-1.18741
chrX:89302068-89303069	2.12774	-0.750805	0.446996	-0.174902	-0.534299	0.0511996	1.13081	-0.130521	-0.410289	-0.674578	-0.400455	-0.467974	-0.910683	1.48526	-1.24163	0.438618	-0.160655	-0.660429	2.07822	-1.24163
chr7:124808108-124809109	3.02567	-0.621833	0.501221	0.301858	-0.356492	0.0969963	-0.496475	0.819222	-0.883747	-0.528413	-0.707912	-0.275207	-0.817772	0.447612	-1.22336	-0.193746	-0.560968	-0.511072	0.132857	1.85156
chr15:68367883-68368884	2.29122	-0.259857	-0.301528	-0.972777	-1.19974	-0.374524	1.07177	0.927936	-0.138446	0.971965	-0.662817	-0.212087	-0.777254	-0.329449	1.69733	0.945279	0.18024	-0.457777	-1.19974	-1.19974
chr2:84081663-84082664	3.08786	-0.585989	-0.0764121	-0.596941	-0.897757	-0.768393	-0.496924	0.370205	-0.562016	0.408695	-0.0816664	1.10041	-0.381785	-1.48979	-0.223495	1.32294	-0.585016	-0.516863	0.362688	0.610249
chr16:91454238-91455239	1.29609	-0.478579	-0.275213	0.0417439	-0.679648	-0.963884	-1.0884	0.0352558	-0.928263	-0.105336	-0.237727	-0.864861	-0.80153	0.290442	-1.0884	0.853569	2.19115	0.758857	-0.129159	2.1739
chr3:111691724-111692725	1.733	-0.5155	-0.171963	-0.754853	-0.475934	-0.836288	0.235813	1.91311	-0.297601	-0.277208	-0.510114	1.2816	-0.652661	0.447178	0.0239732	-1.17893	-1.17893	-1.17893	0.580809	1.81343
chr2:98522574-98523575	1.85512	-0.700945	-0.799617	-0.399576	-0.965723	-0.904367	1.57894	1.40003	-0.366447	-1.24652	0.757069	-0.0180096	-1.24652	-1.24652	-0.0453307	0.0875382	1.32825	-0.323615	0.510713	0.745546
chr6:81833097-81834098	2.11026	-0.40613	0.00101175	-0.852887	0.220155	-0.852887	0.0468803	-0.0100941	-0.432498	0.00734629	-0.214844	0.320772	-0.350832	-0.852887	-0.852887	2.97059	-0.852887	0.0288115	0.825887	-0.852887
chrX:125343936-125344937	2.15439	-0.512849	0.10098	0.319966	-0.469155	-0.41209	0.145634	-0.730314	0.0882074	0.944608	-0.109161	-0.730314	-0.24155	-0.730314	-0.730314	-0.730314	-0.730314	0.128044	-0.730314	2.97517
chrY:6130371-6131372	3.59473	-0.277864	0.61336	0.55008	-0.214425	0.792492	-0.593604	0.597662	-0.593604	-0.593604	0.308254	-0.593604	-0.593604	-0.593604	-0.593604	-0.593604	0.565354	-0.593604	-0.593604	-0.593604
chrY:39114709-39115710	3.14381	-0.596325	0.0568893	-0.0773465	-0.0811988	0.943448	0.401558	-0.794239	-0.794239	-0.794239	-0.794239	-0.794239	-0.127004	0.580212	-0.794239	-0.794239	0.295462	0.377545	1.43686	-0.794239
chr1:77668319-77669320	2.41332	-0.488648	-0.146427	-0.706182	-0.140417	0.454737	-0.324129	0.509023	-1.27809	0.546005	0.0748576	-1.27809	-0.745797	-0.181606	-1.27809	1.42443	1.32988	0.591521	0.5018	-1.27809
chr15:28803502-28804503	2.82137	-0.616787	0.32812	-0.20627	0.396606	-0.752594	-0.10359	-0.168134	1.25831	-0.148377	-0.400086	0.20669	-0.554142	1.22029	0.177121	-1.1229	-1.1229	-1.1229	-1.1229	1.03307
chrY:11004092-11005093	2.84178	-0.419313	-0.00191292	0.166936	-0.374393	-0.315727	1.15818	-0.642882	-0.642882	-0.642882	-0.642882	1.70643	-0.642882	1.42726	-0.642882	-0.642882	-0.642882	0.239567	-0.642882	-0.642882
chr7:3769443-3770444	1.89714	-0.744932	-0.264252	-0.312679	-1.04283	-0.657543	0.75865	2.4587	-0.733182	1.60364	-0.497744	0.0816351	-0.916382	-1.18792	-0.56726	0.190709	-0.30099	-0.23418	0.628022	-0.15861
chrY:15652243-15653244	2.54187	-0.610489	0.362822	0.209316	-0.610489	-0.610489	-0.610489	0.67038	-0.610489	0.696886	-0.610489	1.17323	-0.610489	-0.610489	-0.610489	-0.610489	-0.610489	-0.610489	-0.610489	2.28186
chrY:6807545-6808546	2.30335	-0.656947	-0.391305	-0.688629	-0.690261	-0.0719848	0.527738	0.43148	-0.518914	0.460945	-0.99241	-0.99241	-0.709671	1.33727	-0.346148	1.87858	-0.99241	-0.99241	-0.0469864	1.15113
chr2:161985821-161986822	1.37691	-0.578485	-0.234307	-0.317663	-0.320055	-0.762834	0.72228	-0.762834	-0.762834	1.36696	0.290291	-0.762834	-0.762834	-0.762834	1.13127	-0.762834	2.62054	-0.762834	-0.762834	0.807768
chr4:151523686-151524687	0.872547	-0.45253	-0.6245	-0.468771	-0.6245	-0.6245	-0.6245	-0.137875	-0.139038	-0.6245	-0.6245	0.053166	-0.334615	-0.0273606	-0.6245	-0.6245	1.74264	2.93913	-0.6245	1.57321
chr8:20812068-20813069	1.72231	-0.679746	-0.149688	-0.566642	-0.458959	-0.211638	0.307364	-0.524031	-1.23608	2.40171	-1.05241	-1.09563	-0.108006	-0.718116	1.3143	0.0224115	-0.552964	-0.474785	1.24247	0.818123
chrY:6525890-6526891	2.97286	-0.757913	0.260247	-0.406662	0.0733267	-0.00979638	1.53613	-0.13378	-0.891865	-0.118093	-0.891865	1.21953	0.0113231	0.0383831	-0.891865	-0.891865	-0.15434	-0.891865	-0.891865	0.819976
chrY:6794510-6795511	2.09682	-0.454433	-0.750496	-0.750496	-0.217171	0.549222	-0.154225	-0.750496	-0.750496	0.389649	-0.750496	0.0272817	-0.750496	0.620214	2.29143	-0.750496	-0.750496	-0.166199	-0.750496	1.77188
chrX:124848118-124849119	1.70889	-0.639459	0.893772	-0.325255	-0.216323	-0.205964	0.613977	0.167135	-0.537168	-0.888058	-0.888058	-0.398244	-0.678531	-0.0248377	-0.409137	0.707633	-0.888058	-0.888058	-0.187439	3.08319
chr7:59743942-59744943	2.67615	-0.612935	-0.377109	1.44801	-0.757218	-0.530422	0.347259	-0.17042	-0.601841	2.04389	-1.03121	-1.03121	-0.00565859	0.0250673	0.140851	0.270498	-0.612485	-0.130683	-1.03121	-0.0593295
chr5:15674394-15675395	1.40831	-0.688863	-0.256739	-0.655832	-0.551629	-0.280726	-0.116579	-0.521279	-0.690717	1.5532	-0.430039	0.211453	-0.793341	-1.19421	2.47085	0.841029	-0.866867	-0.490215	1.48662	-0.434434
chr7:133811425-133812426	2.32022	0.597488	0.249673	-0.866021	1.74495	-0.838194	1.19264	-0.176801	0.025876	-0.997311	0.555624	-0.997311	-0.50853	0.00953971	1.23712	-0.376912	-0.997311	-0.997311	-0.180117	-0.997311
chr14:37619516-37620517	1.90064	-0.494625	0.163851	-0.406423	-0.409182	0.73955	-0.919877	1.21939	-0.919877	-0.373993	-0.110103	-0.175101	-0.601285	-0.919877	-0.919877	0.69765	-0.399565	-0.919877	0.145433	2.70315
chr16:53572157-53573158	2.2792	-0.885754	-0.66397	0.151693	-0.108639	0.273053	-0.181466	0.496534	0.490913	1.34543	-1.26193	0.328104	-0.921403	0.0686313	-0.787962	-0.669881	0.432747	-0.215083	-1.85547	1.68526
chr7:4197226-4198227	1.85032	-0.87556	0.0971374	-0.300766	0.253326	-0.783479	-0.612559	-0.652143	-0.361474	1.75058	0.0921751	-1.23768	-0.888872	-0.519166	1.95141	0.533246	0.471288	-0.625113	1.095	-1.23768
chrY:8535220-8536221	2.56733	-0.827551	-0.439126	-0.732093	-0.945239	-0.170268	0.476894	0.386843	-0.28079	0.414408	-0.945239	1.83731	-0.548476	-0.127938	-0.945239	0.0619658	-0.297261	-0.248452	1.70816	-0.945239
chrX:124912461-124913462	3.22624	-0.565756	0.136121	0.686751	-0.217175	-0.0866745	-0.814414	-0.814414	-0.346449	0.143173	-0.104163	-0.814414	0.303332	-0.814414	-0.814414	-0.814414	-0.814414	0.167067	1.05435	1.30409
chrY:6909158-6910159	2.65323	-0.539842	-0.549125	0.514839	-0.246317	-0.136428	-0.749226	0.0407679	-0.355173	1.6698	-0.749226	0.350906	-0.749226	-0.749226	-0.749226	-0.749226	1.55648	-0.749226	-0.749226	1.03467
chr1:85163861-85164862	1.39687	-0.447265	-0.288093	-0.802501	-0.803238	-0.27453	0.433533	2.06163	-0.939713	0.810831	-0.939713	-0.342625	-0.428881	-0.939713	-0.355903	1.00545	-0.939713	-0.939713	0.768409	1.96488
chr12:43569315-43570316	2.18614	-0.546973	-0.498356	-0.315066	-0.902693	-0.839009	-0.216592	0.63716	-0.28068	-0.259544	0.19226	2.63122	-0.648687	-0.0705448	0.0526193	-1.19414	-1.19414	-0.236223	0.629759	0.873502
chr17:60029677-60030678	2.60745	-0.517264	-0.0979824	-0.677685	0.368776	0.434014	0.307564	-0.440486	-0.770751	1.59093	0.896032	-0.181791	-1.09944	1.32638	-0.202199	-1.09944	-0.458357	-1.09944	0.213145	-1.09944
chr18:13576586-13577587	2.04553	-0.510934	-0.7888	-0.299348	-0.304356	-0.327715	1.2562	-0.648924	-0.650316	-0.636869	0.532592	0.390997	0.156614	0.198201	1.94129	1.41131	-1.23146	-1.23146	-0.0710976	-1.23146
chr2:162145914-162146915	1.4258	-0.199867	-0.781442	0.104059	-0.862633	0.338049	-0.999884	-0.999884	0.0755451	-0.559759	-0.0205487	-0.999884	0.28446	0.0583748	0.174377	-0.347809	-0.160869	-0.999884	1.57687	2.89493
chr4:5187891-5188892	1.47838	-0.354947	-0.0392943	-0.233511	-0.361619	0.331773	-0.737812	-0.343851	0.0482282	-0.335698	-0.141308	-0.189188	-0.268443	-0.254381	-0.737812	-0.142053	-0.737812	-0.737812	0.0469269	3.71024
chr8:20664976-20665977	2.27141	-0.541415	0.0103814	0.260426	-0.218348	-0.186687	-0.185686	-0.252335	-1.1153	2.78699	-1.05164	0.477954	-0.357279	-0.0284327	0.104181	0.252673	0.440303	-1.23824	-0.74728	-0.681669
chr1:19131563-19132564	1.3621	-0.781224	-0.801714	-1.24338	-0.133355	0.109191	-1.24338	0.500299	-0.373623	0.536381	-0.803356	-0.433973	-0.897139	0.896292	0.33943	0.514511	-0.677915	-0.635321	1.07213	2.69404
chr14:11342566-11343567	2.29817	-0.887149	-0.352979	-0.341765	-0.609808	-0.118115	0.363113	-0.572631	-0.985763	-0.555573	-0.148847	0.898874	-1.39693	0.626065	-1.39693	1.09612	-0.594986	0.327769	1.88693	0.464427
chr4:147057646-147058647	1.52452	-0.76805	-0.223715	-0.564219	0.472	-0.701299	-0.912118	-0.912118	-0.369857	0.752306	-0.500612	2.87264	-0.588317	-0.245114	-0.172	0.731853	1.20315	0.225186	-0.912118	-0.912118
chr4:89617983-89618984	2.65518	-0.831302	0.0251759	-0.641325	-0.499772	-0.174662	1.00663	-0.585312	0.343997	-0.0791722	-0.925999	1.9181	-0.873813	0.306769	-1.35117	0.83989	-0.168574	-0.0315503	-1.05654	0.123444
chr2:138577711-138578712	2.43619	-0.688823	-0.39672	-0.955857	0.458088	-0.623125	-0.684107	-0.0914935	-0.411562	1.23228	0.0808594	1.29264	-1.36265	1.75703	-0.497239	-1.36265	-0.125968	-0.0328134	-0.0966308	0.0725579
chr8:86378254-86379255	2.36448	-0.347188	-0.4346	0.14397	-0.0523231	0.426114	-1.18716	1.78394	-0.890763	1.23891	-0.287444	-0.359662	-0.125225	1.00035	-0.378065	0.610029	-1.18716	0.0561395	-1.18716	-1.18716
chrX:72876216-72877217	1.75328	-0.789197	0.00380468	0.180187	-0.15105	0.0962574	0.344076	0.241057	-0.522723	-0.764377	-0.898297	0.83932	-0.98026	0.587143	-0.591199	0.253478	0.199727	-1.28286	2.7645	-1.28286
chr8:10266217-10267218	1.28689	-0.476762	-0.856554	1.07539	-0.00240483	-0.0942336	-0.174587	-1.06868	-1.06868	2.35056	1.4674	-1.06868	-0.569793	0.986667	-1.06868	0.197777	-0.253915	-0.192542	0.599509	-1.06868
chr3:43858638-43859639	2.22466	-0.815862	-0.448711	-0.0330402	-0.774655	-0.206659	0.522447	-0.171603	-0.462185	0.441245	-0.0151285	-1.32566	-0.294446	-0.617586	-0.53997	3.03732	-0.202902	-0.118329	-0.176267	-0.0226653
chr7:14974316-14975317	2.39232	-0.417673	-0.305096	0.179666	0.367231	-0.441615	-0.0820551	-0.165326	-0.475479	0.488799	0.934217	-0.539428	-1.03022	2.3817	0.280102	-0.465741	-0.198732	-0.108463	-1.39711	-1.39711
chr7:109120102-109121103	2.31634	-0.716051	-0.395347	-0.535637	-0.725963	-1.05785	-0.0351332	-0.699565	0.466834	-0.687453	-0.398654	1.16036	-0.587535	0.151578	-0.487914	1.37044	-0.715439	-0.672546	2.21273	0.0368054
chrY:5655482-5656483	1.70553	-0.727757	0.409333	-0.727757	-0.727757	0.142811	-0.727757	0.768645	0.0186559	-0.727757	-0.727757	1.35611	-0.727757	0.190363	-0.727757	-0.727757	-0.727757	-0.727757	0.762597	2.65129
chrY:6914756-6915757	1.6508	-0.837014	0.325557	-0.59221	-0.350037	-0.24363	-0.837014	1.45789	-0.837014	-0.0562173	-0.837014	0.228266	-0.837014	-0.837014	-0.837014	0.319789	0.651427	-0.837014	0.686737	2.61775
chrY:7209478-7210479	3.09787	-0.702348	-0.199981	-0.808468	-0.426144	0.12326	0.473878	-0.808468	-0.20933	0.417534	0.100869	-0.808468	-0.0929407	0.665462	0.827027	-0.808468	-0.808468	-0.808468	1.58412	-0.808468
chrY:10157317-10158318	2.5783	-0.426516	-0.183543	-0.69313	-0.69313	-0.302985	0.380791	-0.69313	-0.191373	1.36034	-0.69313	-0.69313	-0.69313	1.7756	0.676542	-0.69313	1.26415	-0.69313	-0.69313	-0.69313
chr4:145731942-145732943	1.31689	-0.63351	0.0461771	-0.623083	-0.778406	-0.557591	0.0987251	-0.449307	-0.450461	0.546185	-0.932068	0.412501	-0.932068	1.43752	0.382599	0.52802	-0.4624	-0.932068	2.91441	-0.932068
chr8:59833613-59834614	2.32298	-0.947322	0.397366	-0.152708	-0.674971	-0.506076	1.14463	-1.44793	-1.04416	-0.621712	1.00332	-0.320682	0.480875	1.53196	0.756424	-0.223835	-0.660416	0.245734	0.164457	-1.44793
chrX:156377587-156378588	1.7218	-0.522375	-0.204534	-0.196808	-0.0199538	-0.483241	0.288814	-0.355862	-0.357219	-0.923756	-0.0638978	-0.132916	-0.585459	-0.923756	-0.150504	1.6526	0.18123	-0.923756	-0.923756	2.92335
chrY:5053835-5054836	2.55666	-0.646393	0.313466	-0.543964	0.137249	-0.218301	0.753305	1.37135	-0.772674	-0.772674	-0.772674	-0.772674	0.0787961	0.104307	0.200437	-0.772674	-0.772674	-0.772674	2.07448	-0.772674
chrX:78230693-78231694	1.72707	-0.790045	-0.0496695	-0.00478267	-0.164281	-0.639749	0.149391	-0.425381	-0.904382	1.05764	-0.295797	-0.0501822	-0.811774	-0.208334	-1.3811	-0.658468	-0.4513	-0.381262	2.42632	1.85608
chr13:65810658-65811659	1.6999	-0.643413	-0.541256	0.187936	-0.879069	0.155463	0.544768	3.12196	0.118799	-0.198431	-0.879069	0.0495588	-0.0845924	-0.879069	-0.879069	-0.879069	0.418438	-0.181447	-0.879069	0.626728
chr2:139539975-139540976	1.36123	-0.576798	-0.388929	-0.0290475	-0.424664	-0.296725	0.299066	2.05568	-1.01018	0.24154	-1.01018	2.40539	-0.644912	-0.257756	0.659624	-1.01018	-1.01018	0.272774	-1.01018	0.37443
chr4:38061345-38062346	1.8871	-1.09765	-0.379082	-0.646055	0.181433	0.545019	0.377826	0.260026	-1.48253	-0.593223	0.496295	-1.48253	-0.963508	-0.413383	0.890157	1.15261	-0.634883	-0.571033	1.9885	0.484915
chr8:128628734-128629735	1.62447	-0.536301	-0.0755531	-0.249119	-0.2541	-0.614351	0.370101	-0.451929	-1.17606	0.302166	-0.0796443	1.84916	-1.17606	0.601099	-1.17606	1.01403	-0.471568	-0.418502	-1.17606	2.09426
chr3:129382573-129383574	1.63191	-0.390263	0.130506	-0.614555	-0.173345	0.747153	-0.539409	0.112091	-0.762582	0.14101	-1.02089	-0.798858	-0.0366619	-1.28538	-0.333973	0.827913	2.79334	-0.919886	-0.589469	1.08136
chr2:155020740-155021741	1.85856	-0.649043	0.0162484	-0.244918	-0.520612	0.424388	-0.60823	1.49379	-0.638058	-0.628221	-0.740573	1.31068	-1.06321	0.505642	-1.06321	-0.418746	-0.648597	-0.617366	2.33234	-0.100875
chr7:59733124-59734125	2.2802	-0.454496	-0.5252	0.792477	-0.0682624	-0.683748	0.223897	0.578717	0.352451	-0.293034	0.146197	-1.20163	-0.936488	-0.655461	2.43458	0.144515	-0.768612	-0.735995	0.571522	-1.20163
chr1:84963679-84964680	2.18274	-0.56897	0.145092	-0.347542	-0.651087	-0.669852	-0.396646	-0.459918	-1.16244	-0.918208	-0.687299	1.2109	-0.28077	-0.821614	0.515733	0.727183	-0.940584	0.0728654	2.3328	0.717611
chr8:19752357-19753358	1.06628	-0.910118	-0.281352	-0.816384	-0.624893	-0.733878	1.06688	0.314805	-0.143872	2.82933	-1.20564	0.0647671	-0.481053	0.286954	-0.377538	0.173915	-1.20564	-0.569388	0.00580012	1.54103
chrX:166740078-166741079	2.31028	-0.492485	-0.404399	-0.00577062	-0.0116105	-0.038845	-1.09254	0.945031	-0.753756	0.987196	-1.09254	0.799117	-0.687943	-1.09254	-1.09254	-0.0654501	0.229001	1.03909	1.61324	-1.09254
chr2:22164435-22165436	2.53036	-0.604309	-0.299774	-0.695609	-0.839335	-0.933767	-0.556679	-0.213401	-0.861886	-0.177758	0.672131	1.66211	-1.4228	1.23457	-0.176869	1.32005	0.158816	-0.584375	-0.220362	0.00889052
chr4:22026159-22027160	1.80747	-0.224967	0.126215	-0.58959	-0.433635	-0.747239	-0.747239	-0.747239	-0.747239	0.761218	-0.374293	-0.0612181	-0.747239	1.06627	1.93582	2.2326	-0.267974	-0.747239	-0.747239	-0.747239
chr6:5613612-5614613	1.96947	-0.988026	-0.0763816	0.476476	-0.976268	-0.383922	-1.38847	-0.0934467	-0.742508	1.25518	0.0821425	2.21839	-0.617021	-0.593908	-0.506811	0.569901	-0.758521	-0.711069	1.19111	0.073685
chr6:89527575-89528576	2.47782	-0.94275	1.22557	-0.260558	-0.753276	-0.890125	-0.667207	0.044838	-0.720658	0.855918	0.251926	-0.419029	0.337183	0.391702	-0.44268	-0.32766	-1.4825	-0.68358	0.0386654	1.96641
chrY:10362179-10363180	2.9575	-0.770699	0.563724	-0.244136	-0.730352	-0.0899647	-0.971505	-0.213874	-0.215685	-0.198196	-0.971505	0.0835585	-0.971505	-0.041814	0.0600947	0.174204	-0.234422	-0.971505	2.04677	0.739311
chr11:119319945-119320946	1.35365	-0.379635	0.0201563	0.0285492	-0.564801	-0.76117	1.87338	-0.76117	-0.145713	-0.131472	-0.294117	-0.76117	-0.76117	-0.76117	-0.76117	0.17177	-0.16097	-0.76117	2.92546	0.631931
chr13:62795527-62796528	1.66683	-0.690231	-0.439119	-0.28112	-1.0389	-1.0389	1.4891	0.539717	-0.645191	-1.0389	0.156204	0.0602763	-0.0985129	-1.0389	0.0358314	-1.0389	-0.270999	0.61259	0.533337	2.5258
chrY:40161874-40162875	2.59499	-0.577933	0.300734	-0.0537804	-0.35946	0.0751092	1.36675	-0.661871	-0.661871	-0.661871	0.0573987	1.98427	-0.661871	-0.661871	-0.661871	-0.661871	-0.661871	-0.661871	1.23062	-0.661871
chr14:77236051-77237052	2.03593	-0.561272	-0.0872372	0.189099	-0.382974	-0.21838	-0.504612	0.0470282	-0.546021	-0.532364	1.10327	-0.312341	-0.783803	-0.410245	-0.330664	0.653131	-1.13624	-1.13624	0.0422461	2.8717
chrX:9643998-9644999	1.89615	-0.414089	0.0448282	-0.209494	-0.705658	0.330646	0.231652	1.70955	-0.0978884	-0.343305	-0.47931	-0.869864	-0.56255	0.39622	2.6423	-0.0897316	-0.869864	-0.869864	-0.869864	-0.869864
chrY:5721770-5722771	2.71109	-0.586054	0.64563	-0.238703	-0.66878	-0.362251	-0.166631	-0.211935	-0.547813	-0.198067	-0.882091	0.984405	-0.882091	-0.882091	0.0304024	-0.882091	0.421872	-0.882091	0.452805	2.14449
chr1:61514273-61515274	1.55042	-0.565947	-0.596586	-0.700746	-0.0121347	-0.58284	-0.56111	0.0466637	0.260309	-0.813463	-0.270054	-0.349275	-0.609843	0.875982	-0.369462	2.35732	0.222694	-0.802395	-1.25702	2.17748
chr13:83425119-83426120	2.21431	-0.416189	-1.29904	-0.233075	-0.238803	-0.976064	-0.41001	0.36643	-0.883667	-0.449072	2.48353	-0.139387	-0.306913	-0.277188	0.968685	-1.29904	-0.488889	0.443313	0.3597	0.58137
chr17:22471518-22472519	2.52959	-0.251243	-0.515605	-0.339386	-0.343927	-0.501682	0.69513	1.45644	-0.74544	0.612541	0.148369	-1.18455	-1.18455	-1.18455	1.21278	-1.18455	-0.328098	-0.263585	0.568991	0.803331
chr18:88118309-88119310	2.86915	-0.330003	0.0207233	-0.310812	0.251752	-0.534883	1.01765	0.00901509	-0.436298	1.84118	-0.879488	-0.879488	-0.350203	-0.879488	0.330309	-0.879488	0.849325	0.0500308	-0.879488	-0.879488
chr2:109074412-109075413	1.9664	-0.650479	-0.799641	-0.461776	-0.465619	-0.31016	0.413791	0.313055	-0.433796	0.343891	-0.613024	-1.17709	0.154438	-0.262808	-0.162589	2.20306	-1.17709	-1.17709	1.79115	0.505367
chr9:95245524-95246525	1.49322	-1.03502	-0.313475	-1.1165	-0.265463	-0.292302	1.5276	0.00795869	-1.33069	-0.647517	-0.823975	1.46558	-0.931974	-0.509362	1.4034	-0.318521	0.622828	-0.63047	0.00254869	1.69214
chrY:8836742-8837743	2.8672	-0.526526	0.897173	-0.0608448	-0.351456	0.470447	-0.92341	-0.024958	-0.475257	0.910678	-0.92341	0.327759	-0.388199	0.179083	-0.92341	-0.92341	1.69885	0.016517	-0.92341	-0.92341
chr11:111184370-111185371	1.89214	-0.779145	-0.850089	-0.184145	-0.738155	-0.173162	-0.673466	-0.138292	0.145266	1.05717	1.75549	-0.486935	-0.602404	0.826738	-0.504711	-1.28624	-0.727834	-0.685771	2.14369	0.00985841
chr5:151456268-151457269	1.71263	-0.599553	-0.493245	-0.363116	-0.366469	-0.41993	1.09485	0.47545	-0.500835	0.00806912	0.120104	1.72864	0.174536	-0.987229	2.33211	-0.987229	-0.987229	0.0329046	-0.987229	-0.987229
chrY:20185652-20186653	1.94031	-0.493368	-0.277524	-0.444243	-0.730213	-0.383629	-0.730213	1.95059	-0.730213	-0.730213	-0.730213	0.514203	-0.730213	0.366329	-0.730213	1.97245	0.139155	-0.730213	-0.730213	1.28764
chr16:65055850-65056851	1.8047	-1.14018	-0.402958	-0.466573	-0.663341	0.241592	-0.337782	0.180039	-1.31762	-1.00513	-0.256365	0.885249	-0.902906	1.32275	0.829617	2.00566	-0.451217	-0.989876	-0.423578	1.08792
chr7:5721756-5722757	1.48468	-0.807757	-0.385525	-0.467622	-0.773861	-0.490736	0.293095	0.671478	-0.990343	2.16416	-0.149098	0.0948642	-0.661603	0.520213	0.0654648	-1.2271	-0.765326	-1.2271	0.663805	1.9883
chrY:82077585-82078586	2.25118	-0.812735	0.0353252	-0.601851	-0.782787	-0.307445	0.238983	0.162949	-0.400764	-0.387782	0.315449	-0.178644	-0.626783	-0.961788	-0.19606	2.43993	-0.961788	-0.961788	0.158403	1.578
chr17:87208676-87209677	2.15256	-0.385262	0.061605	-0.684011	-0.761901	-0.127904	-1.13912	2.17918	-1.13912	0.796292	-0.241924	-0.478975	-0.291952	0.31513	0.474538	-1.13912	-1.13912	1.34051	0.277263	-0.0686765
chr1:34348974-34349975	2.05258	-0.787397	0.14844	-0.0176893	-0.56629	0.0316507	-1.28865	-0.721291	-1.00565	1.60685	0.858971	0.29154	-0.274716	0.799976	1.02892	-1.28865	-1.28865	-0.6951	-0.158517	1.27367
chr4:93780283-93781284	2.23813	-0.64737	0.595496	-0.603229	-0.789689	-0.485926	0.0741906	1.14916	-1.15666	1.19688	-0.283839	-1.15666	-0.469866	0.258081	1.19807	-1.15666	-0.595838	0.65254	1.13984	-1.15666
chr9:99313302-99314303	1.6362	-0.511585	-0.658438	-0.83404	-0.386277	0.142428	0.372018	0.276576	-0.665764	-0.174555	-0.77897	-0.479887	-0.294219	0.597205	3.35025	-0.423582	0.238286	-1.13525	-0.197836	-0.0725619
chr14:8486615-8487616	1.0392	-0.65787	-0.129438	-0.294456	-0.456036	-0.239291	0.579127	2.95656	-0.142939	-1.00814	0.117422	0.372149	0.910808	-1.00814	-1.00814	-1.00814	-0.284924	-0.748912	1.45978	-0.448598
chr15:20322445-20323446	2.55381	-0.616994	-0.448392	-0.949997	-0.79372	-0.619212	0.550609	0.414913	-0.0905038	-0.0557527	-0.0727383	-0.194714	0.799121	1.48656	1.14077	-0.833499	0.848684	-1.06738	-1.59236	-0.459199
chr9:63590641-63591642	0.479883	-0.430289	-0.465482	-0.083045	-0.338688	-0.465482	-0.0402047	-0.465482	0.32931	-0.0588906	-0.465482	-0.465482	0.00911307	-0.465482	-0.465482	-0.465482	-0.0779373	0.367992	-0.465482	4.0321
chrY:8477254-8478255	2.31471	-0.460971	0.13153	-0.460971	-0.460971	0.446279	-0.460971	3.0478	-0.460971	-0.460971	-0.460971	-0.460971	-0.460971	0.974237	-0.460971	-0.460971	-0.460971	-0.460971	-0.460971	-0.460971
chrY:9523366-9524367	2.0636	-0.512951	-0.237955	-0.512951	-0.512951	-0.512951	-0.512951	0.572728	-0.512951	1.70334	0.308971	-0.512951	-0.512951	-0.512951	-0.512951	2.77064	-0.512951	-0.512951	-0.512951	-0.512951
chr12:60360678-60361679	2.72014	-0.388222	-0.486528	-0.905159	-0.0566086	-0.0369268	0.0940261	0.67195	-0.666202	0.0313306	1.70267	-0.402251	-0.536691	0.307208	1.39692	-0.322295	-1.33288	-0.633755	-1.33288	0.176164
chr7:59743265-59744266	2.68288	-0.693898	-0.920308	0.546262	-0.0825414	-0.411854	0.911344	-0.193543	-0.195869	1.31675	-1.16684	-1.16684	0.28265	-1.16684	0.821037	1.04092	-0.21994	-0.148614	-1.16684	-0.0679334
chr5:124105673-124106674	3.0904	-0.499053	0.145551	-0.179402	0.0258723	0.510748	1.08798	0.295139	-0.0368012	0.32242	-1.02317	-1.02317	0.154813	-0.21432	-1.02317	0.970413	-1.02317	-1.02317	-1.02317	0.465276
chr15:100165147-100166148	1.58988	-0.12369	0.442137	-0.794844	1.27774	-0.584389	-0.794844	0.833014	0.558462	-0.240996	-0.794844	-0.794844	-0.794844	-0.794844	-0.0560069	0.846282	-0.794844	2.61116	-0.794844	-0.794844
chr17:77235682-77236683	1.79591	-0.80294	-0.478089	-0.729006	-0.731319	-0.376971	-0.441491	0.185501	-0.823978	0.899697	1.8951	-1.1594	-0.758819	0.490931	0.671834	-1.1594	0.803239	-1.1594	1.51953	0.359069
chr6:58070229-58071230	2.23094	-0.971994	-0.797063	-0.153712	-0.555877	0.421685	-0.41649	0.736658	-1.11995	0.15667	-0.332409	0.846573	-0.631743	-0.219227	0.789119	2.00366	-0.533639	-0.443005	0.726661	-1.73685
chrY:5748266-5749267	2.10367	-0.658833	-0.458976	-0.348559	-0.61477	0.405513	0.00521321	0.776692	-0.878135	1.65547	-0.251735	1.42635	-0.878135	-0.878135	1.3751	-0.878135	0.731812	-0.878135	-0.878135	-0.878135
chrY:7679035-7680036	2.15143	-0.585533	-0.322071	-0.726648	-0.472445	-0.107151	1.83121	-0.726648	-0.328287	-0.726648	-0.122038	0.385512	0.224847	2.21336	-0.726648	-0.726648	-0.726648	0.944348	-0.726648	-0.726648
chr2:143993785-143994786	1.53586	-0.290086	0.809197	-1.0252	-0.506031	0.269424	-0.284026	-1.15587	-0.748525	1.34473	-0.228507	-0.587251	2.49267	-0.654819	0.512042	0.696537	0.433106	-0.301534	-1.15587	-1.15587
chr3:44099327-44100328	1.62328	-0.676791	-0.863547	-0.418522	-0.686131	-0.357127	1.14257	1.2692	-0.662573	-0.368355	-0.168909	-0.0606776	-0.555683	-0.535995	-0.0863002	0.87239	-1.21281	-1.21281	0.435175	2.52363
chr8:20537642-20538643	1.52539	-0.689671	-0.542975	-0.191945	-0.594779	-0.823019	0.0747938	1.04532	-0.468135	3.09286	-0.366871	0.536991	-0.49045	-0.57097	0.250879	0.707152	-1.09767	-0.327669	-0.0270994	-1.04214
chr11:37922500-37923501	1.7948	-0.477652	0.639692	0.0790158	-0.545807	-0.159669	-0.472849	0.130729	-0.518157	2.80046	1.28642	-1.16395	-1.16395	-1.16395	-0.282524	-0.185026	-0.534167	-0.486727	0.125497	0.297816
chr8:10676014-10677015	0.738762	-0.641546	-0.532092	-0.779714	-0.0980784	-0.755483	-0.131263	-0.894037	-0.715845	2.023	0.728659	-0.894037	-0.894037	1.73616	0.0788002	-0.353813	2.2339	0.227148	-0.18245	-0.894037
chrY:6591147-6592148	2.40839	-0.795399	0.0923357	-0.122446	-0.349174	-0.251672	0.701274	0.606503	-0.795399	1.35097	-0.795399	-0.795399	-0.795399	-0.795399	-0.795399	-0.795399	-0.795399	-0.0620901	1.99707	0.787428
chr2:11121402-11122403	2.21629	-1.19745	-0.898661	-0.756261	-0.121788	-1.35704	-0.293774	1.31794	-0.84587	1.09543	0.696164	-0.534414	-1.45272	1.0425	-0.177829	0.910458	-0.457508	0.271957	0.73011	-0.187545
chr1:191456460-191457461	2.21864	0.259472	-0.402748	-0.691985	1.6092	0.62779	0.501609	-0.902417	-0.574422	-0.231249	-0.902417	0.928997	-0.118994	-0.902417	-0.902417	-0.902417	-0.902417	0.473414	1.71719	-0.902417
chr19:41470427-41471428	1.75016	-0.655189	-0.0202917	-0.313832	0.0611257	-0.845096	-0.440347	0.710272	-1.07604	-1.07604	-0.625256	-0.246842	-0.721332	1.84661	1.35622	0.724833	-1.07604	-1.07604	0.110023	1.61309
chr11:119282250-119283251	2.52658	0.606569	0.100455	-0.788106	1.16594	-0.788106	-0.788106	-0.788106	0.96171	0.107047	-0.788106	1.65449	-0.265671	-0.788106	-0.788106	-0.788106	0.0651133	-0.788106	0.958813	-0.788106
chr7:82156648-82157649	1.78688	-0.311072	-0.620697	-0.356646	-0.141673	0.000784411	0.664187	0.571876	-0.453073	0.600134	-0.793635	3.00954	-0.793635	-0.793635	-0.793635	0.238846	-0.793635	-0.793635	0.566358	-0.793635
chrX:124408867-124409868	2.76865	-0.327954	-0.0328046	1.04358	-0.737773	-0.377952	-0.737773	0.18996	-0.275015	-0.737773	1.36927	-0.737773	-0.185119	-0.737773	-0.737773	-0.737773	-0.737773	-0.737773	1.11019	1.35715
chr15:34629797-34630798	1.17387	-0.41624	-0.581454	0.0341479	-0.704833	0.547084	0.565563	1.72443	-0.495652	-0.761349	-0.223669	-0.761349	-0.761349	-0.54347	-0.761349	1.65519	-0.588609	-0.761349	2.42174	-0.761349
chr8:98844545-98845546	1.5279	-0.828435	0.263949	-0.691501	-0.783879	0.336208	-0.30673	0.171963	-0.936426	1.6188	-0.231466	1.98015	-0.499411	0.209469	0.772456	-0.233035	-0.950115	-1.19909	1.26784	-1.48864
chr10:22142263-22143264	1.93964	-0.874674	-0.691119	-1.0717	-0.328739	-1.07394	-0.0655742	0.438953	-0.207857	-0.270138	-1.50685	-0.000918791	-0.451251	-0.266494	0.0950597	0.676483	-0.362221	0.450498	2.66589	0.904953
chr15:75167790-75168791	2.38105	-0.926129	-0.679464	-0.132248	0.125587	-0.11623	0.941594	-0.0653694	0.765807	-0.0307209	-1.10593	0.591954	0.255115	1.34219	-0.599814	0.792281	-1.73973	0.0119236	-0.0721361	-1.73973
chr17:16118562-16119563	2.64749	-0.721731	0.0374544	-0.391902	0.0924794	-0.235802	0.50956	0.405845	0.402178	-0.345387	0.613864	-0.0601089	-1.12837	1.69559	0.960635	0.0316707	-1.12837	-1.12837	-1.12837	-1.12837
chr3:5074807-5075808	1.56199	-0.371933	-0.388452	-0.744529	-0.29707	0.345934	0.256014	-0.744529	-0.0433184	-0.744529	-0.744529	-0.0919737	-0.744529	-0.169516	0.531557	-0.744529	-0.288644	-0.254304	0.188871	3.48802
chr7:8344777-8345778	2.41388	-0.559192	0.145287	-0.20985	-0.6734	-0.0143945	0.406168	2.46992	-0.772664	-1.13199	-0.586623	-0.128802	-1.13199	-0.248011	0.829768	-0.0426131	-0.431149	-1.13199	0.302947	0.49471
chrY:6284650-6285651	3.12705	-0.498106	0.427358	-0.524587	-0.273396	-0.163026	0.915681	1.60186	0.0130509	0.841241	-0.177816	-0.778508	0.166821	-0.778508	-0.778508	-0.778508	-0.00657187	-0.778508	-0.778508	-0.778508
chr4:117797429-117798430	0.602945	-0.573958	-0.671101	-0.801673	-0.637592	0.7978	-0.251331	-0.801673	0.483983	0.25065	-0.411414	-0.801673	0.119572	1.72858	-0.801673	-0.801673	-0.801673	1.89478	2.27879	-0.801673
chrY:6124254-6125255	2.47582	-0.585721	-0.39418	-0.316697	-0.318694	-0.23793	-0.688314	0.47292	-0.688314	-0.688314	-0.688314	-0.688314	-0.688314	-0.688314	-0.688314	1.06774	1.57117	0.526526	-0.688314	1.93388
chrY:42224803-42225804	1.15114	-0.672136	0.514291	-0.457999	-0.459149	-0.153084	-0.672136	-0.0029955	-0.672136	0.0108514	-0.672136	-0.672136	-0.672136	-0.672136	1.15009	0.339756	0.629851	-0.672136	3.32648	-0.672136
chr1:33407629-33408630	2.50153	-0.569744	-0.298065	-0.371713	-0.820171	0.179283	-0.592651	0.7235	-0.319648	-0.287644	-0.12835	1.19333	-0.876869	-0.426796	1.12892	0.917996	-1.02836	-1.34017	-1.01236	1.42797
chr11:56232271-56233272	2.57066	-0.494092	-0.0871112	-0.502839	0.202586	0.51254	0.370009	-0.473171	-1.21593	-0.457801	0.471003	-1.21593	-0.773465	0.606951	0.806767	-0.0927113	-1.21593	-1.21593	1.74309	0.461301
chr13:77670676-77671677	1.72416	-0.505064	-0.209036	0.007258	-0.170282	-0.191946	-1.03011	1.67121	1.39527	-1.03011	-0.621099	-1.03011	-0.708273	-1.03011	-0.29448	0.603893	-0.504499	-0.464906	2.19837	0.189867
chr5:17805055-17806056	2.01798	-0.761441	-0.246866	-0.80369	3.41137e-06	-0.717823	-0.533063	0.690048	-1.2088	0.0832939	0.228738	-1.2088	-0.454701	0.344587	2.23853	0.705525	-0.593018	0.115535	1.31277	-1.2088
chr8:19753389-19754390	1.33547	-0.523578	-0.578778	-0.223454	-0.228659	-0.605145	0.100505	0.321355	-0.437212	3.44235	-0.962999	0.493996	-0.651198	-0.820714	-0.367833	-0.27665	-0.0141863	-0.875486	0.0137583	0.858454
chr8:20109387-20110388	2.3062	-0.411225	-0.739018	-0.359292	-0.285611	-0.786886	-0.761694	0.698607	-0.563291	2.03107	0.147838	1.23784	-1.1183	0.286154	0.48945	-0.806621	-0.833276	-1.04142	0.940325	-0.430846
chr2:12953370-12954371	2.04773	-0.86109	0.0186206	-0.847595	-0.849744	1.66058	-0.580439	1.87665	-0.000833204	0.0280133	-0.774477	0.49275	-1.24751	-0.480778	-0.396732	-0.302623	-1.24751	0.0598412	1.24172	0.163431
chr2:141108741-141109742	2.01368	-0.262585	-0.306155	-0.454273	-0.261829	1.15144	0.0741593	-0.627349	-0.320585	0.0161847	-1.24531	0.475808	-0.140947	1.78788	-0.403887	-1.24531	-1.24531	0.694147	-1.24531	1.54553
chr10:65168083-65169084	3.25102	0.176003	0.126079	0.409558	-0.611966	-0.950038	0.183884	0.112083	-0.420247	0.134062	0.658137	0.529053	-0.317329	0.353294	-0.950038	-0.950038	1.11659	-0.950038	-0.950038	-0.950038
chr10:87441188-87442189	2.27	-0.709308	-0.356873	-0.118577	-0.124719	-0.222617	-0.308281	1.41703	-0.370772	-0.350163	0.0903813	-0.018128	-0.197744	-0.165874	2.38561	0.088694	0.475766	-1.26147	-1.26147	-1.26147
chr15:50369099-50370100	2.22549	-0.676941	-0.553498	-0.445965	-0.70522	0.913453	-0.101438	-0.155911	0.244096	-0.139236	0.258359	0.160429	-0.961702	-0.961702	0.135473	1.47538	2.17405	-0.961702	-0.961702	-0.961702
chr9:74733626-74734627	1.76215	-0.581932	-0.608081	0.0151429	-0.46343	0.266708	-1.17172	0.311771	-0.431748	0.34247	-1.17172	-1.17172	-0.287999	1.55888	0.84822	1.07166	0.271538	-1.17172	1.78327	-1.17172
chrX:125320505-125321506	1.9912	-0.612217	-0.112061	-0.190943	1.27333	-0.101651	-0.612217	2.67879	-0.283903	1.40325	-0.612217	-0.612217	-0.612217	-0.612217	-0.612217	-0.612217	-0.612217	0.0763692	-0.612217	-0.612217
chrX:163859437-163860438	2.05137	-0.106387	-0.442864	-0.577796	-0.348837	0.312769	-0.037125	-0.809242	-0.809242	-0.809242	-0.261718	1.20506	-0.378414	-0.809242	1.16026	-0.809242	-0.809242	-0.809242	0.631363	2.45701
chrY:43401405-43402406	2.46472	-0.835651	1.03456	-0.911054	-0.639395	-0.249019	0.911277	-0.0575847	-0.911054	0.831207	-0.911054	1.466	-0.911054	0.136241	-0.911054	0.379585	-0.0807313	-0.911054	-0.911054	1.01618
chr8:19762818-19763819	2.39434	-0.575546	-0.183692	-0.683155	-1.07355	-0.308136	0.43641	-0.10285	0.295366	1.16463	-1.71498	-0.0312125	-0.754628	1.25239	-1.16621	0.722924	-0.930775	-0.450067	0.693441	1.0153
chr1:64966056-64967057	1.34455	-0.895693	-0.631329	-0.927222	-0.477805	-1.04634	-0.220988	0.659838	-0.522716	0.216817	0.558422	0.743796	-1.22954	-1.22954	0.0567606	0.199044	1.06813	-1.22954	1.59307	1.97028
chr5:89315525-89316526	2.48555	-1.01435	0.624177	-0.652109	-0.655715	0.0322304	-1.32308	-0.624194	-0.97447	-0.609731	0.264208	-0.349825	-0.490422	1.24973	0.580139	0.790662	-0.643148	-0.591931	0.0690401	1.83324
chrX:123565424-123566425	1.83388	-0.49265	-0.291841	-0.0752845	-0.597389	-0.0649347	-1.11391	-0.0320726	-0.304472	-0.561799	-0.294897	0.392639	-0.147228	0.213616	-1.11391	0.522074	-0.0614128	-1.11391	3.19596	0.107546
chr8:19903247-19904248	2.07544	-0.451169	-0.596827	-0.798561	-0.685427	-0.193342	-0.0485684	-0.148458	-0.33625	1.39031	-1.06676	-0.0827974	-1.18597	-0.266184	0.385867	2.28429	-1.26669	-0.466705	0.581394	0.876396
chr11:19568929-19569930	1.86053	-0.775046	-0.517867	-0.859674	-0.340521	-0.574026	0.538671	0.428012	-1.2089	-0.0950439	-0.795823	1.07064	-0.233786	-0.539349	1.01994	2.09161	0.383618	-1.2089	0.96483	-1.2089
chr2:85695423-85696424	1.96153	-0.373185	-0.267562	-0.571449	0.289833	0.170768	-1.0927	-0.00682527	-0.28024	-0.538527	0.551441	1.93164	0.201019	0.23978	-1.0927	-1.0927	-0.564487	-0.524699	2.15176	-1.0927
chr6:8609926-8610927	2.56251	-0.365161	-0.232867	-0.839828	-0.0244281	0.94477	-1.04506	-1.04506	-1.04506	0.264087	0.41145	1.63414	-1.04506	0.528828	-1.04506	-0.0752643	0.826669	-1.04506	0.232362	0.403074
chrX:91849984-91850985	2.85718	-1.01874	0.697476	-0.204806	0.757157	-0.831913	0.202243	0.0993956	-1.42198	0.907306	0.305674	-0.362658	-0.968833	0.444904	-1.42198	0.878683	-0.681921	-0.626175	0.0932472	0.295739
chr12:68920720-68921721	1.57056	-0.768047	-0.58993	-0.325096	-0.328976	0.527975	-0.0836397	0.306581	-0.371879	-0.125972	-1.0471	0.209641	-0.778306	0.614007	-1.0471	0.999975	-0.169123	-0.575046	-1.0471	3.0286
chr13:103117254-103118255	1.73283	-0.241584	-0.248845	-0.398775	-1.06675	1.22658	-0.754282	1.71959	-0.575462	-0.773843	0.379025	-0.0380389	-0.702654	1.87081	-0.631676	-0.568868	-1.19948	-0.763222	1.29247	-0.257825
chr14:42174099-42175100	2.1471	-0.801502	-0.786444	-0.616686	0.836582	-0.838814	0.198822	1.11329	-0.161827	2.20466	-0.275221	-1.43086	-0.521526	-0.182089	-0.738033	0.877537	-0.440802	-0.898544	0.596233	-0.281867
chr3:102430132-102431133	1.27373	-0.61038	-0.569673	-0.293528	-0.664193	0.0371657	0.0755032	-0.00224038	-0.387413	0.0215577	-0.281628	-0.0845952	-1.15226	0.72933	-0.108339	0.00713346	-1.15226	-1.15226	1.13848	3.17587
chr2:41745378-41746379	2.826	-0.845436	-0.417319	-1.19401	0.112803	0.76009	-0.900912	1.79475	-0.948892	0.466307	-0.0758607	0.276481	-0.816043	0.890789	0.234021	-0.596121	-0.298934	-0.915609	-0.267292	-0.0848143
chr7:59728450-59729451	2.58633	-0.647885	-0.811344	0.714555	-0.0164408	0.000243268	0.11125	0.0346588	-0.815754	1.21453	-0.669456	2.05722	-0.0859405	-0.40318	-1.09832	-0.24166	-1.09832	0.0869603	-1.09832	0.180877
chr11:17283174-17284175	2.28454	-0.27939	-0.314906	-0.435645	-1.08046	-0.298972	1.07068	-0.0729973	0.427122	-0.0521493	-1.08046	0.322515	-0.48031	1.39206	-1.08046	1.96656	-0.10032	-0.0264901	-1.08046	-1.08046
chr12:19699712-19700713	1.29208	-0.52079	0.0334354	-0.346801	-0.542092	-0.264457	0.560743	0.478676	0.475775	0.503798	-0.735295	-0.735295	-0.373711	-0.735295	-0.735295	-0.735295	-0.735295	-0.735295	0.47377	3.37663
chr19:16805410-16806411	2.24545	-0.466272	-0.642586	1.21633	0.907259	-0.153817	-0.879572	0.0560417	-0.879572	-0.879572	-0.879572	-0.879572	0.235125	0.268522	-0.879572	0.535288	1.85115	-0.879572	0.984093	-0.879572
chr6:123568745-123569746	1.93203	-0.43236	-0.309482	-0.413596	-0.140065	0.0411969	0.885309	-0.96962	0.33037	2.57723	-0.311936	-0.96962	-0.96962	1.16244	0.213262	0.344106	-0.96962	-0.0607806	-0.96962	-0.96962
chr7:59899762-59900763	2.74423	-0.416157	0.48314	1.19588	-0.550762	-0.89784	0.266289	0.192575	-0.89784	0.21514	-0.89784	-0.89784	-0.89784	0.440211	0.586883	0.751114	-0.89784	-0.89784	1.27418	-0.89784
chr8:20096414-20097415	2.6012	-0.797161	-0.181827	-0.664642	-0.670751	0.127446	0.474063	-0.380514	-0.915502	1.82446	-1.26361	-0.812077	0.103091	-0.493727	0.133328	1.42176	-0.073443	0.0567241	-1.09387	0.605052
chr16:46834458-46835459	1.6927	-0.334833	-0.303395	0.00460595	-0.376391	-0.294031	-0.121198	0.430866	-0.457977	-0.753315	-0.753315	-0.753315	-0.0478938	-0.753315	-0.753315	0.14206	-0.177282	1.10495	-0.753315	3.25771
chr3:97446179-97447180	1.95115	-0.56542	-0.712546	0.326257	-0.383083	0.0552869	2.05349	-0.349937	-0.351693	0.415381	-0.528476	-0.0614272	-0.647056	1.62056	-1.08484	1.13784	-1.08484	-1.08484	0.379025	-1.08484
chr7:124898376-124899377	2.32661	-0.517835	0.263902	-0.683769	0.823406	-0.630191	-0.93655	1.43313	-0.542548	-0.130312	0.259439	0.16344	-0.93655	0.0327291	-0.93655	1.45244	1.36886	-0.93655	-0.93655	-0.93655
chrX:157152177-157153178	2.26004	-0.331176	0.821904	-0.203076	-0.94879	0.256243	2.36821	-0.17205	-0.561348	-0.155977	-0.94879	-0.94879	-0.0233763	0.957489	-0.94879	-0.94879	-0.193116	-0.136194	-0.94879	0.805176
chr5:49737902-49738903	1.72065	-0.719188	-0.248687	-0.674312	-0.416576	0.278747	0.414205	0.00853435	-0.68218	1.16698	-1.01825	-0.493249	-0.331367	-0.967852	-0.893773	0.854829	-0.30417	-1.35558	2.19587	1.46537
chrY:19554725-19555726	2.23365	-0.791853	0.711367	-0.791853	-0.791853	0.128852	-0.791853	0.395082	-0.791853	-0.791853	-0.791853	0.861052	-0.791853	0.664639	0.824293	1.00306	-0.791853	-0.791853	-0.791853	1.88838
chrY:42224410-42225411	1.61792	-0.72302	0.672692	-0.429123	-0.72302	-0.0106389	-0.72302	-0.72302	-0.72302	0.214357	-0.0277583	-0.72302	-0.72302	-0.72302	0.527448	0.665768	1.06391	-0.72302	2.93563	-0.72302
chr13:66421626-66422627	2.71265	-0.416672	-0.810857	-0.474693	-0.20101	-0.356773	-1.03103	1.57663	-0.163884	-0.14382	-0.372976	0.179433	-1.03103	0.035595	0.152513	1.59788	-1.03103	-0.121681	-1.03103	0.931768
chr14:42835022-42836023	1.64233	-0.687238	-0.710623	-1.00241	-0.581259	-0.700131	0.9099	-0.55134	-0.222041	1.49363	0.794097	-0.290919	-0.819532	-1.21469	-1.21469	-0.211553	0.721397	2.25519	0.106652	0.283235
chr4:20713290-20714291	2.60717	-0.739222	0.248029	0.586895	0.308744	-0.381771	0.768953	1.50094	-0.616142	0.689544	0.243247	0.140377	-1.03834	0.000310504	-1.03834	-1.03834	-1.03834	-1.03834	-1.03834	0.872987
chrY:6775358-6776359	2.44006	-0.65524	-0.463058	0.336316	0.327221	-0.672372	1.46688	0.406727	-0.476779	0.443206	-1.35607	1.09877	-0.831019	-0.274504	1.04418	-0.0231965	-0.498577	-1.35607	0.399603	-1.35607
chr7:12753124-12754125	2.11711	-0.736624	-0.0818821	-0.477038	-1.05189	-0.650436	0.286898	0.523456	-0.551136	-0.52639	-0.267956	0.369917	-0.130508	1.01038	-1.13404	1.08132	-1.27295	-1.24677	1.93839	0.800162
chr1:123303315-123304316	2.14994	-0.702531	0.254376	-0.758789	-0.615358	-0.882189	1.15578	-0.378783	-0.304542	0.891544	-0.486143	2.54299	-0.659226	0.582198	-0.463609	0.0921829	-0.105548	-0.9776	-0.382499	-0.952194
chr9:73688296-73689297	1.57849	-0.187014	-0.258685	-0.117358	-0.121	0.0263108	1.46606	0.793366	-0.795177	-0.254705	0.808316	-0.795177	-0.164309	-0.795177	-0.795177	-0.795177	-0.795177	-0.795177	-0.795177	2.79193
chrY:75522224-75523225	2.21612	-0.629652	0.593708	-0.378075	-0.381874	0.343027	-0.298876	1.86062	-1.08509	-0.333421	-0.527569	0.965983	-0.646395	1.62593	-0.0823588	-1.08509	-0.368632	-1.08509	0.381814	-1.08509
chrX:10965337-10966338	1.22991	-0.609409	-0.264773	-0.450046	-0.817868	-0.294954	0.445597	0.152012	-0.231342	0.179613	-1.03751	-0.120395	-0.954749	0.221105	0.374881	0.25893	-0.625645	-0.583755	-0.422684	3.55108
chr17:93033771-93034772	2.16795	-0.0579219	-0.0217483	-0.628218	0.484245	-0.908215	0.959954	-0.0332778	-0.908215	-0.908215	1.7413	1.52863	-0.908215	-0.908215	0.28311	-0.908215	-0.908215	0.0071117	0.834587	-0.908215
chr4:38339897-38340898	1.83443	-0.37698	0.211999	-0.503044	-1.02327	-0.708022	1.57997	-1.02327	-1.02327	1.46559	0.822743	-1.02327	-0.539078	0.971511	1.19017	-1.02327	-0.23251	-0.172946	0.595763	-1.02327
chr6:36502839-36503840	2.07832	-0.414573	0.578839	-0.39599	0.422626	-0.27927	-0.946666	-0.946666	-0.517504	-0.0684818	1.65876	0.251484	-0.434134	2.22066	0.224838	0.354423	-0.946666	-0.946666	-0.946666	-0.946666
chrX:3717388-3718389	1.1896	-0.386855	-0.460877	-0.532648	-0.344088	-0.915948	-0.276593	-0.317078	-0.617228	-0.304685	0.897569	-0.0819722	-0.559199	0.553802	-0.915948	-0.915948	-0.33332	-0.289432	1.46985	3.141
chr3:66670051-66671052	2.12057	-0.907945	0.460818	-0.416768	-0.241125	0.0988715	-0.26214	1.65358	0.210971	0.550946	-0.708639	-0.996235	-1.11193	0.67292	0.160588	-1.36228	-1.79714	0.00786864	1.06684	0.800232
chrX:123210716-123211717	2.58773	-0.719151	-0.535087	0.90693	-0.633838	-0.833086	0.566546	-0.342753	0.0548761	-0.326177	0.0690546	-0.028294	-0.189435	-0.160843	-1.14375	0.0675409	-0.364477	-0.305777	-1.14375	2.47375
chr16:21908417-21909418	0.301035	-0.229309	-0.272951	-0.189666	-0.346417	-0.281447	-0.262333	-0.177977	-0.373299	-0.47061	-0.322917	0.344422	-0.296287	-0.47061	-0.0721572	-0.47061	4.08454	0.447816	-0.47061	-0.47061
chr11:98619395-98620396	1.46934	-0.344051	-0.610012	0.0576616	-0.122098	0.104985	-1.16135	-0.073012	-0.347048	0.504942	-0.749385	1.86986	-0.83719	-0.4936	0.320546	-0.338444	-1.16135	0.546521	-1.16135	2.52505
chr13:9856613-9857614	1.95441	-0.552087	-0.673661	-0.20395	-0.594711	1.13845	0.963655	-0.981294	-0.375481	-0.361464	2.23685	0.710037	-0.619545	-0.981294	-0.981294	0.855348	0.200295	-0.981294	0.228326	-0.981294
chr13:87557623-87558624	2.46172	-0.405812	0.239846	-0.117965	-0.585004	0.0789624	0.502691	-0.321245	-1.04705	-1.04705	-0.497573	-1.04705	0.250044	0.734225	-1.04705	2.24569	-0.340929	-1.04705	0.398693	0.5919
chr14:7058997-7059998	1.97384	-0.937083	0.464841	0.0624785	-0.884466	-0.15921	-0.0148322	0.622339	-0.485483	-0.083955	0.0853493	2.51612	-1.14912	1.12432	-0.584804	-1.58802	-0.871218	-0.0464244	-0.120404	0.0757259
chrY:8538101-8539102	3.45073	-0.401087	0.988449	-0.788448	-0.509333	0.23186	-0.788448	0.0884454	0.0863498	0.106591	-0.788448	0.432698	-0.266079	0.28759	-0.788448	-0.788448	0.0646636	-0.788448	0.958251	-0.788448
chr5:14955216-14956217	2.0295	-0.809078	-0.282653	-1.038	-0.577397	-0.259673	0.940033	0.429462	-0.480801	-1.01597	-0.286757	1.6483	-0.95396	-0.495265	0.59163	-0.837427	-1.03334	-0.246708	0.783892	1.8942
chrY:41438521-41439522	1.58186	-0.457022	0.166191	-0.242022	-0.539013	0.54081	-0.539013	-0.539013	-0.539013	-0.539013	0.16357	-0.539013	-0.539013	-0.539013	-0.539013	-0.539013	-0.539013	-0.539013	3.15816	1.55661
chr4:10378288-10379289	2.56172	-0.656982	0.00360891	-0.406607	-0.410388	0.311051	0.454669	1.08849	-0.379084	0.38591	1.66403	-0.0896052	-1.11024	-0.210887	0.885635	-1.11024	-1.11024	-1.11024	0.349653	-1.11024
chrY:6687429-6688430	2.08471	-0.663593	0.137319	0.225785	-0.163395	0.470624	-0.929342	-0.327749	-0.629265	-0.3153	-0.473901	2.42173	-0.570971	-0.191126	-0.929342	-0.929342	-0.344065	-0.929342	0.268981	1.78759
chr1:121623379-121624380	2.17072	-0.502572	-0.0325255	-0.602698	0.18136	-0.865937	1.7686	0.779207	-0.865937	-0.865937	-0.243202	0.279562	-0.865937	-0.865937	-0.865937	1.62189	0.73459	-0.865937	0.772558	-0.865937
chr12:61965200-61966201	2.24912	-0.607266	0.515721	0.0703239	-0.511039	-0.385366	0.842907	0.720754	-0.184876	-1.08619	-1.08619	0.17197	-1.08619	1.13112	0.14399	1.64632	-1.08619	-1.08619	0.713452	-1.08619
chr13:33423851-33424852	2.59757	-0.171741	-0.205446	-0.320028	0.285324	0.551307	0.0887581	1.93629	0.0218403	-0.931957	-0.208147	-0.931957	0.207127	-0.931957	-0.931957	0.513856	-0.931957	-0.931957	-0.931957	1.22698
chr15:48554520-48555521	1.79378	-0.556088	-0.14291	-0.875492	-0.645344	-0.0341836	2.98418	-0.152438	-0.154166	-0.137476	-0.875492	0.13142	-0.444766	0.0117695	-0.875492	1.31135	0.531396	-0.11906	-0.875492	-0.875492
[truncated: 16,111 more rows]

## Sheet: SupplemenratyFigure13
snATAC-seq label	scRNA-seq annotation	Frequency
18	Oligodendrocytes, isthmic organizer cells, glia	0
4	Mixed	0
5	Mixed	0
6	Mixed	0
9	Mixed	0
10	Mixed	0
11	Mixed	0
[truncated: 313 more rows]

## Sheet: SupplementaryFigure14
barcode	sample	TSS_enrichment	predicted.id	predict.max.score	cluster	umap_1	umap_2
[truncated: 41,483 more rows]

[truncated: 1 more sheets: SupplementaryFigure16]
